# Supplementary material for: Trio whole exome sequencing in Chinese childhood-onset lupus reveals novel candidate genes
Source: Arthritis Rheumatol. Author manuscript; Available in PMC 2025 Nov 1. (PMC7617808; doi:10.1002/art.43243)
Supplement: Supplementary Table 1 [file EMS206315-supplement-Supplementary_Table_1.xlsx]

## Sheet: cSLE patients
Family ID	Ethnicity	GENDER	diagnosed AGE	sample ID	patient_recruitment_centre	Age at diagnosis	SLEDAI	patient_dob_day	patient_dob_month	patient_dob_year	Autoimmune disease										Lupus ACR criteria																								Additional lupus phenotypes: a Vascular
											SLE	Hashimoto's Thyroiditis	Grave's disease	T1D	Vitiligo	Alopecia	RA	Sjogren's Sd	Vasculitis	Other	Acute Cutaneous lupus	Chronic cutaneous lupus	Aphthous ulcers	Alopecia	Arthritis (2 or more joints)	Serositis	Renal: Red cell casts	Renal: >500g protein/24h	Neurological: Seizures	Neurological: Psychosis	Neurological: myelitis	Autoimmune hemolytic anemia	Leukopenia:<4.0 ×10^9/L	Lymphopenia:<1.0 ×10^9/L	Thrombocytopenia:<1.0 ×10^9/L	ANA	dsDNA antibodies (IU/ml)	Sm	Lupus anticoagulant	Cardiolipin antibodies (medium or high titre)	beta-2 glycoprotein I antibodies	Direct Coombs Test	Low C3	Low C4	Raynaud's phenomenon	Digital vasculitis	Cutaneous vasculitis	Arterial thromosis	Deep venous thrombosis
1	EastChinese	FEMALE	15	SH304	Renji pediatric	15	4	27	2	1999	y	n	n	n	n	n	n	n	n		n	y	n	n	n	n	n	n	n	n	n	n	n	n	n		11.1 IU/ML	n	n	n	n	n	n	n	n	n	n	n	n
2	EastChinese	FEMALE	15	SH412	Renji pediatric	15	6	6	10	2001	y	n	n	n	n	y	n	n	n		y	n	n	n	n	n	n	n	n	n	n	n	n	n	n	1: 1280	35.62 IU/ML	n	n	n	n	n	y	n	n	n	n	n	n
3	EastChinese	FEMALE	11	SH337	Renji pediatric	11	12				y	n	n	n	n	n	n	n	n		n	y	n	n	n	n	y	y	n	n	n	n	n	n	n		106.5 IU/ML	n	n	n	n	n	n	n	n	n	n	n	n
4	EastChinese	MALE	13	SH387	Renji pediatric	13	10	31	1	2003	y	n	n	n	n	y	n	n	y		n	y	n	n	n	n	y	y	n	n	n	n	n	n	n		7.09 IU/ML	n	y	y	n	y	n	n	n	n	n	n	n
5	EastChinese	FEMALE	14	SH357	Renji pediatric	14	8	24	2	1999	y	n	n	n	n	y	n	n	n		n	y	n	n	n	n	n	y	n	n	n	n	n	n	n		15.74 IU/ML	y	n	n	n	n	n	n	n	n	n	n	n
6	EastChinese	FEMALE	11	SH384	Renji pediatric	11	8	20	11	2004	y	n	n	n	n	y	n	n	n		n	y	n	y	n	n	n	n	n	n	n	n	n	n	n	1: 100	47.07 IU/ML	n	n	n	n	n	y	y	y	n	n	n	n
7	SouthwestChineseYi	FEMALE	12	SH334	Renji pediatric	12	13	27	2	2002	y	n	n	n	n	n	n	n	n		n	y	y	n	y	n	n	n	n	n	n	n	y	n	n		103.51 IU/ML	n	n	n	n	n	y	y	n	n	n	n	n
8	EastChinese	FEMALE	12	SH378	Renji pediatric	12	16				y	n	n	n	n	n	n	n	n		y	n	y	n	y	n	n	y	n	n	n	n	n	n	n	1: 100	932.08 IU/ML	n	n	n	n	n	y	y	n	n	n	n	n
9	EastChinese	FEMALE	9	SH363	Renji pediatric	9	15	18	3	2007	y	n	n	n	n	n	n	n	n		y	n	n	n	n	n	y	y	n	n	n	n	n	n	y	1: 320	246.1 IU/ML	y	n	n	n	n	y	y	n	n	n	n	n
10	EastChinese	FEMALE	6	SH349	Renji pediatric	6	10	23	11	2011	y	n	n	n	n	n	n	n	n		n	y	y	n	n	n	y	n	n	n	n	n	y	n	y		5.27 IU/ML	n	n	n	n	n	n	n	n	n	n	n	n
11	EastChinese	FEMALE	14	SH409	Renji pediatric	14	23	1	1	2002	y	n	n	n	n	n	n	n	n		n	y	y	y	y	n	y	y	n	n	n	n	y	n	n		85.2 IU/ML	n	n	n	n	n	y	n	n	n	n	n	n
12	other	FEMALE	11	SH559	Renji pediatric	11	6	19	10	2005	y	n	n	n	n	n	n	n	n		y	n	n	n	y	n	n	n	n	n	n	n	n	n	n	1：640	8.4 IU/ML	n	n	n	n	n	n	n	n	n	n	n	n
13	Japanese	MALE	14	SH292	Renji pediatric	14	16	17	10	2001	y	n	n	n	n	n	n	n	n		n	y	y	n	y	n	y	n	n	n	n	n	n	n	n	1:160	28.94 IU/ML	n	n	n	n	n	y	n	n	n	n	n	n
14	EastChinese	FEMALE	10	SH310	Renji pediatric	10	8	8	4	2004	y	n	n	n	n	n	n	n	n		n	y	y	n	n	n	n	n	n	n	n	n	y	n	y	1: 160	26.69 IU/ML	n	n	n	n	n	n	n	n	n	n	n	n
15	EastChinese	FEMALE	12	SH328	Renji pediatric	12	13	3	12	1999	y	n	n	n	n	n	n	n	n		n	y	n	y	y	n	n	n	n	n	n	n	y	n	n	1: 1280	18.29 IU/ML	n	n	n	n	n	y	y	n	n	n	n	n
16	EastChinese	FEMALE	14	SH369	Renji pediatric	14	14	27	7	2001	y	n	n	n	n	y	n	n	n		n	y	n	n	n	n	y	y	n	n	n	n	n	n	n		50.85IU/ML	n	n	n	n	n	y	n	n	n	n	n	n
17	EastChinese	FEMALE	15	SH375	Renji pediatric	15	7	16	7	2002	y	n	n	n	n	n	n	n	n		n	y	n	n	n	n	n	n	n	n	n	n	y	n	n		52.54IU/ML	y	n	n	n	n	y	n	n	n	n	n	n
18	EastChinese	FEMALE	10	SH346	Renji pediatric	10	8	1	1	1997	y	n	n	n	n	y	n	n	n		n	y	y	n	n	n	y	n	n	n	n	n	n	n	n		8.13IU/ML	n	n	n	n	n	n	n	n	n	n	n	n
19	EastChinese	FEMALE	8	SH313	Renji pediatric	8	11	19	8	2005	y	n	n	n	n	n	n	n	n		n	y	y	n	y	n	n	n	n	n	n	n	n	y	n								y	y	n	n	n	n	n
20	EastChinese	FEMALE	15	SH316	Renji pediatric	15	21	18	3	1998	y	n	n	n	n	n	n	n	n		n	y	y	y	y	n	y	y	n	n	n	n	y	n	n	1: 1280		n	y	y	n	n	y	y	y	n	n	n	n
21	EastChinese	FEMALE	14	SH319	Renji pediatric	14	9	19	12	2002	y	n	n	n	n	n	n	n	n		y	n	y	y	n	n	n	n	n	n	n	n	y	n	n			n	n	n	n	n	n	y	n	n	n	n	n
22	SouthChineseDai	MALE	14	SH365	Renji pediatric	14	16	26	6	1999	y	n	n	n	n	n	n	n	n		y	n	y	n	n	n	y	y	n	n	n	n	n	n	n	1: 1000	13.56 IU/ML	n	n	n	n	n	y	y	n	n	n	n	n
23	EastChinese	FEMALE	4	SH403	Renji pediatric	4	6	10	12	2011	y	n	n	n	n	n	n	n	n		y	n	y	n	n	n	n	n	n	n	n	n	n	n	n		37.28 IU/ML	n	y	n	n	n	n	n	n	n	n	n	n
24	EastChinese	FEMALE	10	SH429	Renji pediatric	10	13	30	10	2006	y	n	n	n	n	n	n	n	n		n	y	y	n	y	n	n	n	n	n	n	n	n	y	n	1: 320	65 IU/ML	y	y	n	n	n	y	y	n	n	n	n	n
25	EastChinese	FEMALE	11	SH325	Renji pediatric	11	8	8	12	2002	y	n	n	n	n	n	n	n	n		n	y	n	y	n	n	n	n	n	n	n	n	n	n	n		40.79 IU/ML	n	y	n	n	n	y	n	n	n	n	n	n
26	EastChinese	MALE	8	SH399	Renji pediatric	8	14	12	5	2007	y	n	n	n	n	n	n	n	n		n	y	y	y	n	n	n	n	n	n	n	n	n	n	n	1:160		n	n	n	n	n	n	n	n	y	n	n	n
27	SouthwestChineseYi	FEMALE	5	SH352	Renji pediatric	5	6				y	n	n	n	n	n	n	n	n		n	y	n	y	n	n	n	n	n	n	n	n	n	n	n	1: 1000		n	y	n	n	n	y	y	n	n	n	n	n
28	EastChinese	FEMALE	11	SH406	Renji pediatric	11	10				y	n	n	n	n	n	n	n	n		n	y	n	y	n	n	y	n	n	n	n	n	n	n	n	1: 640	28.95 IU/ML	n	n	n	n	n	n	n	n	n	n	n	n
29	EastChinese	MALE	15	SH360	Renji pediatric	15	8	26	9	2001	y	n	n	n	n	n	n	n	n		n	y	n	n	n	n	y	n	n	n	n	n	n	n	n	1: 160	18.59 IU/ML	y	n	n	n	n	n	n	n	n	n	n	n
30	EastChinese	FEMALE	6	SH423	Renji pediatric	6	6	25	10	2010	y	n	n	n	n	n	n	n	n		n	y	n	n	n	n	n	n	n	n	n	n	n	n	n	1: 160	10.13 IU/ML	n	n	n	n		y	y	n	n	n	n	n
31	EastChinese	FEMALE	2	SH301	Renji pediatric	2	10	15	2	2013	y	n	n	n	n	n	n	n	n		n	y	n	n	y	y	n	n	n	n	n	n	n	n	n	1: 320	23.4 IU/ML	n	n	n	n	n	n	n	n	n	n	n	n
32	EastChinese	FEMALE	14	SH322	Renji pediatric	14	10	22	6	2000	y	n	n	n	n	n	n	n	n		n	y	n	n	y	y	n	n	n	n	n	n	n	n	n		33.12 IU/ML	n	n	n	n	n	n	n	n	n	n	n	n
33	EastChinese	FEMALE	11	SH343	Renji pediatric	11	8	18	5	2005	y	n	n	n	n	n	n	n	n		n	y	y	n	y	n	n	n	n	n	n	n	n	n	n			n	n	n	n	n	n	n	y	n	n	n	n
34	EastChinese	MALE	14	SH396	Renji pediatric	14	14	13	5	1997	y	n	n	n	n	n	n	n	n		n	y	y	y	y	n	n	n	n	n	n	n	n	n	n		23.02 IU/ML	n	y	y			y	n	y	n	n	n	n
35	EastChinese	FEMALE	8	SH286	Renji pediatric	8	4	13	4	2001	y	n	n	n	n	y	n	n	n		n	y	n	n	n	n	n	n	n	n	n	n	n	n	n		8.56 IU/ML	n		n			n	y	n	n	n	n	n
36	EastChinese	FEMALE	10	SH367	Renji pediatric	10	6	29	7	2005	y	n	n	n	n	n	n	n	n		n	y	y	y	n	n	n	n	n	n	n	n	n	n	n	1:160		n	n	n	n		n	n	n	n	n	n	n
37	EastChinese	FEMALE	6	SH432	Renji pediatric	6	7	17	7	2007	y	n	n	n	n	y	n	n	n		n	y	y	n	n	n	n	n	n	n	n	n	n	n	y	1: 160	24.78 IU/ML	n	n	n	n	n	n	n	n	n	n	n	n
38	EastChinese	FEMALE	11	SH426	Renji pediatric	11	12	8	10	2006	y	n	n	n	n	n	n	n	n		y	n	y	n	y	n	n	n	n	n	n	n	n	n	n	1: 640	106.95 IU/ml	n		n			y	y	y	n	n	n	n
39	EastChinese	FEMALE	5	SH331	Renji pediatric	5	8	16	4	2007	y	n	n	n	n	y	n	n	n		y	n	n	n	y	n	n	n	n	n	n	n	n	n	n	1: 160	7.34 IU/ml	n	n	n	n	n	y	y	n	n	n	n	n
40	other	MALE	2	SH565	Renji pediatric	2	15	24	7	2014	y	n	n	n	n		n	n	n		n	y	n	n	n	n	y	y	n	n	n	n	n	y	n	1: 640	73.57 IU/ML	n	n	n	n	n	y	n	n	n	n	n	n
41	EastChinese	FEMALE	12	SH283	Renji pediatric	12	8	26	7	2003	y	n	n	n	n	n	n	n	n		y	n	n	n	y	n	n	n	n	n	n	n	n	n	n		12.67	n	n	n	n	n	n	n	n	n	n	n	n
42	EastChinese	FEMALE	12	SH295	Renji pediatric	12	16	14	3	2002	y	n	n	n	n	n	n	n	n		n	y	y	n	n	n	y	y	n	n	n	n	n	n	n		45.98 IU/ML						y	y	n	n	n	n	n
43	EastChinese	FEMALE	11	SH289	Renji pediatric	11	26	23	12	2004	y	n	n	n	n	n	n	n	n		n	y	y	y	y	n	y	n	n	n	n	n	n	n	n		23.44	n	n	n	n	n	y	y	n	n	y	n	n
44	SouthChineseDai	FEMALE	13	SH298	Renji pediatric	13	10	19	7	2001	y	n	n	n	n	y	n	n	n		n	y	n	n	n	n	n	y	n	n	n	n	n	n	n		12.15	n	y	n	n	n	y	y	n	n	n	n	n
45	EastChinese	FEMALE	15	SH340	Renji pediatric	15	9	30	4	2002	y	n	n	n	n	n	n	n	n					n	n	n	y	n	n	n	n	n	y	n	n		28.49	n					y	n	n	n	n	n	n
46	EastChinese	FEMALE	10	SH381	Renji pediatric	10	4	8	4	2003	y	n	n	n	n	n	n	n	n				n		n	n	n	n	n	n	n	n	n	n	n		23.59	n		n			y	n	n	n	n	n	n
47	EastChinese	FEMALE	8	SH 91	Renji pediatric	8	2	3	10	1998	y	n	n	n	n	y	n	n	y				n	n	n	n	n	n	n	n	n	n	n	n	n		11.32	n		n			n	n	n	n	n	n	n
47	EastChinese	FEMALE	7	SH 92	Renji pediatric	7	2	3	10	1998	y	n	n	n	n	n	n	n	n				n	n	n	n	n	n	n	n	n	n	n	n	n	1:160	12.99	n		y			n	n	n	n	n	n	n
48	EastChinese	MALE	11	SH415	Renji pediatric	11	2	8	7	2005	y	n	n	n	n	n	n	n	n				n	n	n	n			n	n	n		n	n	n	1: 80	21.47	n		n			n	n
49	EastChinese	FEMALE	13	SH420	Renji pediatric	13	5	9	1	2002	y	n	n	n	n	y	n	n	n				n	n	n	n	n		n	n	n		y	n	n	1: 40	33.52	n		n			y	n	n	n	n	n	n
50	EastChinese	FEMALE	13	SH372	Renji pediatric	13		26	4	2003	y	n	n	n	n	y	n	n	n								y						y	y	n								y	y
[truncated: 29 more columns]

## Sheet: adult SLE patients
Group	Sample ID	status	Gender	DOB	Diagnosis	Onset	Blood collection date	medication history befote blood collection	SLEDAI	Interpretation	Autoimmune disease										Lupus ACR criteria																								Additional lupus phenotypes: a Vascular
											SLE	Hashimoto's Thyroiditis	Grave's disease	T1D	Vitiligo	Alopecia	RA	Sjogren's Sd	Vasculitis	Other	Acute Cutaneous lupus	Chronic cutaneous lupus	Aphthous ulcers	Alopecia	Arthritis (2 or more joints)	Serositis	Renal: Red cell casts	Renal: >500g protein/24h	Neurological: Seizures	Neurological: Psychosis	Neurological: myelitis	Autoimmune hemolytic anemia	Leukopenia:<4.0 ×10^9/L	Lymphopenia:<1.0 ×10^9/L	Thrombocytopenia:<1.0 ×10^9/L	ANA	dsDNA antibodies (IU/ml)	Sm	Lupus anticoagulant	Cardiolipin antibodies (medium or high titre)	beta-2 glycoprotein I antibodies	Direct Coombs Test	Low C3	Low C4	Raynaud's phenomenon	Digital vasculitis	Cutaneous vasculitis	Arterial thromosis	Deep venous thrombosis
Untreated	U-1	Before treatment	F	1991-05-26	SLE	26	2017-05-27		14	medium activity	Y	N	N	N	N	Y	N	N	N		Y	N	Y	Y	Y	N	N	N	N	N	N	N	Y	Y	N	1:1280	970.94		N		N		Y	Y	Y	N	N	N	N
	U-2	Before treatment	F	6/04/1983	SLE	34	11/12/2017		8	mild activity	Y	N	N	N	N	N	N	N	N		Y	N	N	N	Y	N	N	N	N	N	N	N	N	N	N	1:1280	>100	N	Y	N	Y	Y	Y	Y	N	N	N	N	N
	U-3	Before treatment	F	29/03/1992	SLE	26	13/11/2018		8	mild activity	Y	N	N	N	N	N	N	N	N		Y	N	Y	N	Y	N	N	N	N	N	N	N	N	Y	N	1:320	1:320		Y			N	Y	Y	N	N	N	N	N
	U-4	Before treatment	F	22/05/1989	SLE	30	23/05/2019		10	medium activity	Y	N	N	N	N	N	N	N	N		Y	N	N	N	Y	N	N	N	N	N	N	N	Y	N	N	1:1280	>100	Y	N			N	Y	Y	N	N	N	N	N
	U-5	Before treatment	F		SLE	18	30/09/2019				Y										Y	N					N						N	N	N	1:1280	1:320	N		Y	N		Y	Y
	U-6	Before treatment	F	22/01/1986	SLE	31	14/11/2017	antibiotics	11	medium activity	Y	N	N	N	N	N	N	N	N		Y	N	N	N	Y	N	N	N	N	N	N	N	N	N	N	1:640	250.15	N	Y	N	N	N	Y	N	N	N	N	N	N
	U-7	Before treatment	F	7/09/1981	SLE	37	9/11/2018		11	medium activity	Y	N	N	N	N	Y	N	N	N		Y	N	N	Y	Y	N	N	N	N	N	N	N	Y	N	N	1:640	1:40	N	N	N	N	N	Y	Y	N	N	N	N	N
	U-8	Before treatment	F	19/01/1973	SLE	46	24/09/2019		11	medium activity	Y	N	N	N	N	N	N	N	N		Y	N	N	N	Y	N	N	N	N	N	N	N	N	N	N	1:640	20.28			N			N	Y	N	N	N	N	N
	U-9	Before treatment	F	8/11/1990	SLE	27	05/11/2018		10	medium activity	Y	N	N	N	N	N	N	N	N		Y	N	N	N	Y	N	N	N	N	N	N	N	N	N	N	1:1280	287.42	N	N	N	N	N	Y	Y	N	N	N	N	N
	U-10	Before treatment	F	20/07/1978	SLE	40	11/12/2018		10	medium activity	Y	N	N	N	N	N	N	N	N		Y	N	N	N	N	Y	N	Y					Y	N	Y	1:320	25	N	N	N	Y	N	Y	Y	N	N	N	N	N
	U-11	Before treatment	F		SLE	29	30/09/2019				Y										Y												N	N	N	1:1280	19.27	N	N	N	N	N	Y	Y
	U-12	Before treatment	F	13/12/1954	SLE	63	27/09/2018		6	mild activity	Y	N	N	N	N	N	N	N	N		Y	N	N	N	N	N	N	N	N	N	N	N	N	N	Y	1:1280	>100	N		N	N	N	N	Y	N	N	N	N	N
	U-13	Before treatment	F		SLE	20	01/11/2019				Y										Y	N											N	N	N	1:160		N		N	N		Y	N
	U-14	Before treatment	F		SLE	28	15/11/2019				Y										Y	N					N	N					N	N	N	1:160	200.63	N		N			Y	Y
	U-15	Before treatment	F	25/05/2000	SLE	18	12/03/2019		12	medium activity	Y	N	N	N	N	N	N	N	N		Y	N	N	N	Y	Y	N	N	N	N	N	N	Y	Y	N	1:1280	>100	N	Y	N	N	Y	Y	Y	N	N	N	N	N
	U-16	Untreated	F	1999-11-19	SLE	20	19/08/2020	Total Glucosides of Paeony	11	medium activity	Y	N	N	N	N	Y	N	N	N		Y	N	N	Y	Y	N	Y	N	N	N	N	N	Y	N	N	1:1280	521.84			Y		N	Y	Y	N	N	N	N	N
	U-17	Untreated	F	8/05/1991	SLE	27	19/12/2018		13	medium activity	Y	N	N	N	N	N	N	N	N		Y	N	N	N	Y	Y	Y	N	N	N	N	N	Y	Y	N	1:160	15.44	N		N	N		Y	Y	N	N	N	N	N
	U-18	Untreated	F	31/05/1991	SLE	28	22/05/2020	antibiotics	10	medium activity	Y	N	Y	N	N	N	N	N	N		Y	N	N	N	Y	N	N		N	N	N	N	Y	N	N	1:1280	46.48	N	Y	N	N	N	N	Y	N	N	N	N	N
	U-19	Untreated	F		SLE	48	28/08/2017				Y										Y	N											N	N	N	1:640	40.24	N		N			N	N
	U-20	Untreated	F	26/02/1997	SLE	20	16/01/2018		7	mild activity	Y	N	N	N	N	N	N	N	N		Y	N	N	N	N	N	N	N	N	N	N	N	N	N	N	1:1280	134.44	Y	N	N	N	N	Y	Y	N	N	N	N	N
	U-21	Untreated	F	11/03/1949	SLE	70	14/10/2019		7	mild activity	Y	N	N	N	N	N	N	N	N		Y	N	N	N	N	Y	N	N	N	N	N	N	Y	Y	Y	1:1280	349.68	N	Y	N	N	Y	Y	Y	N	N	N	N	N
	U-22	Untreated	F	5/04/1983	SLE	37	04/09/2020	Levothyroxine Sodium Tablets	10	medium activity	Y	N	N	N	N	Y	N	N	N		Y	N	N	Y	Y	N	N	N	N	N	N	N	N	N	N	1:1280	55.78	N	N			N	Y	Y	Y	N	N	N	N
Treated	T-1	After treatment	F	1991-05-26	SLE	26	2017-06-27	PDN, HCQ, MTX			Y										Y	N
	T-2	After treatment	F	6/04/1983	SLE	34	11/12/2017	PDN,HCQ,MMF			Y										Y	N
	T-3	After treatment	F	29/03/1992	SLE	26	13/11/2018	PDN,HCQ			Y										Y	N
	T-4	After treatment	F	22/05/1989	SLE	30	23/05/2019	PDN,HCQ			Y										Y	N
	T-5	After treatment	F		SLE	18	18/11/2019				Y										Y	N											N	N	N								Y	N
	T-6	After treatment	F	22/01/1986	SLE	31	15/03/2018	PDN, HCQ			Y										Y	N
	T-7	After treatment	F	7/09/1981	SLE	37	5/12/2018	PDN, HCQ			Y										Y	N
	T-8	After treatment	F	19/01/1973	SLE	46	20/07/2020	PDN			Y										Y	Y
	T-9	After treatment	F	8/11/1990	SLE	27	26/12/2018	PDN, HCQ			Y										Y	N
	T-10	After treatment	F	20/07/1978	SLE	40	10/01/2019	PDN, HCQ			Y										Y	N
	T-11	After treatment	F		SLE	29	18/11/2019				Y										Y	N																					Y	N
	T-12	After treatment	F	13/12/1954	SLE	63	15/11/2018	PDN,HCQ			Y										Y	N
	T-13	After treatment	F		SLE	20	09/12/2019				Y										Y	N															30.94						Y	N
	T-14	After treatment	F		SLE	28	20/01/2020				Y										Y	N											N	N	N		71.68						Y	Y
	T-15	After treatment	F	25/05/2000	SLE	18	06/05//2019	PDN, aspirin			Y										Y	N
	T-23	Untreated	F		SLE	20	16/04/2020				Y										Y	N											N	N	N								Y	Y
	T-24	Untreated	F	23/08/1991	SLE	26	05/11/2018		6	mild activity	Y	N	N	N	N	N	N	N	N		Y	N	N	N	N	N	N	N	N	N	N	N	N	N	N	1:640	271.44		N				Y	Y	N	N	N	N	N
	T-25	Untreated	F	10/01/1992	SLE	25	09/02/2018		7	mild activity	Y	N	N	N	N	N	N	N	N		Y	N	N	N	N	N	N	N	N	N	N	N	Y	N	Y		273.67	Y		Y	Y	Y	Y	Y	N	N	N	N	N
	T-26	Untreated	F	5/04/1975	SLE	43	01/03/2019		11	medium activity	Y	N	N	N	N	Y	N	N	N		Y	N	N	Y	Y	N	N	N	N	N	N	N	Y	Y	N	1:1280		Y		N	N	N	Y	Y	N	N	N	N	N
	T-27	Untreated	F	2/03/1985	SLE	33	20/07/2018		14	medium activity	Y	N	N	N	N	N	N	N	N		Y	N	N	N	Y	N	Y	Y	N	N	N	N	Y	Y	N	1:1280			Y				Y	Y	N	N	N	N	N
	T-28	Untreated	F		SLE	32	11/10/2017				Y										Y	N											Y	Y	N								N	N
	T-29	Untreated	F	18/10/2003	SLE	14	08/08/2018	PDN, HCQ	11	medium activity	Y	N	N	N	N	N	N	N	N		Y	N	N	N	Y	N	N	N	N	N	N	N	Y	N	N	1:1000	634.88				N		Y	Y	N	N	N	N	N
	T-30	Untreated	F	1/05/2004	SLE	16	20/07/2020	MP, HCQ	9	mild activity	Y	N	N	N	N	N	N	N	N		Y	N	Y	N	N	N	N	N	N	N	N	N	N	N	N	1:1280	557.08	N	Y	N	N	N	Y	Y	N	N	N	N	N
	T-31	Untreated	F	31/10/1996	SLE	22	23/01/2019	Total Glucosides of Paeony	9	mild activity	Y	N	N	N	N	N	N	N	N		Y	N	N	N	Y	N	N	N	N	N	N	N	Y	N	N	1:640	93.32	Y	N	N	N	N	Y	Y	N	N	N	N	N
	T-32	Untreated	F	18/03/1966	SLE	53	28/05/2019	PDN, HCQ, levothyroxine Sodium Tablets, amiodarone	8	mild activity	Y	N	N	N	N	N	N	N	N		Y	N	N	N	Y	N	Y	N	N	N	N	N	N	N	N	1:320	23.22	Y	N			N	Y	Y	N	N	N	N	N
	T-33	Untreated	F	6/07/1977	SLE	40	07/02/2018	PDN, HCQ	12	medium activity	Y	N	N	N	N	N	N	N	N		Y	N	N	N	Y	N	N	N	N	N	N	N	Y	N	N	1:640	314.45			N	N		Y	N	N	N	N	N	N
	T-34	Untreated	F	14/06/1989	SLE	28	08/02/2018	antihypertensive agent	6	mild activity	Y	N	N	N	N	N	N	N	N		Y	N	N	N	N	N	N	N	N	N	N	N	Y	Y	Y	1:640	28.48	N	Y		Y	Y	Y	Y	N	N	N	N	N
	T-35	Untreated	F	21/08/1990	SLE	27	13/08/2018	PDN, HCQ	12	medium activity	Y	N	N	N	N	Y	N	N	N		Y	N	N	Y	Y	N	N	N	N	N	N	N	Y	N	N	1:320	36.42	N	N		Y	Y	Y	Y	N	N	N	N	N
	T-36	Untreated	F	15/12/2001	SLE	17	05/06/2020		7	mild activity	Y					Y					Y	N	N	Y																					Y
	T-37	Untreated	F	5/01/1971	SLE	46	29/08/2017	MP	25	severe activity	Y	N	N	N	N	Y	N	N	N		Y	N	N	Y	N	N	N	Y	N	N	N	N	Y		N	1:320	36.02	Y					Y	Y	N	N	N	N	N
	T-38	Untreated	F	22/07/1987	SLE	31	20/12/2018		11	medium activity	Y	N	N	N	N	N	N	N	N		Y	N	N	N	N	N	N	Y	N	N	N	N	N	N	N	1:1280		Y	Y	N	N	N	Y	Y	N	N	N	N	N
	T-39	Untreated	F	9/04/1988	SLE	31	15/01/2020		4	no activity	Y	N	N	N	N	N	N	N	N		Y	N	N	N	N	N	N	N	N	N	N	N	N	N	N		50.68						Y	Y	N	N	N	N	N
	T-40	Untreated	F	2/2/2003	SLE	16	27/06/2019		8	mild activity	Y	N	N	N	N	N	N	N	N		Y	N	N	N	N	N	Y	N	N	N	N	N	N	N	N		52.57						Y		N	N	N	N	N
	T-41	Untreated	F	31/05/1991	SLE	28	29/06/2020	PDN			Y										Y	N
	T-42	Untreated	F	25/08/1983	SLE	34	26/02/2018		8	mild activity	Y	N	N	N	N	N	N	N	N		Y	N	N	N	N	N	N	Y	N	N	N	N	N	N	N		>100					N	Y	Y	N	N	N	N	N
	T-43	Untreated	F	26/02/1997	SLE	20	08/02/2018	PDN, HCQ			Y										Y	N
	T-44	Untreated	F	24/2/1988	SLE	29	24/10/2017	PDN, HCQ, CYC	10	medium activity	Y	N	N	N	N	Y	N	N	N		Y	N	Y	Y	N	N	Y	Y	N	N	N	N	N	N	N	1:1280	80.88	Y		Y	N	N	Y	Y	N	N	N	N	N
	T-45	Untreated	F		SLE	40	08/01/2020				Y										Y	N					Y										9.77						Y	N
	T-46	Untreated	F	24/11/1978	SLE	40	07/01/2019	PDN, HCQ	8	mild activity	Y	N	N	N	N	N	N	N	N		Y	N	N	N	Y	N	N	N	N	N	N	N	Y	N	N	1:160	132.26	N					Y	Y	N	N	N	N	N
	T-47	Untreated	F		SLE	21	13/08/2018				Y										Y	N														1:1280	26.2	N		N	N		Y	N
	T-48	Untreated	F		SLE	32	09/06/2020				Y										Y	N						N					N	N	N	1:80	40.87	N		N			N	N
	T-49	Untreated	F		SLE	16	09/04/2018				Y										Y	N											N	N	N	1:640	90.83	N		N			Y	Y
	T-50	Untreated	F		SLE	59	24/12/2018				Y										Y	N						Y					N	N	N								N	N
	T-51	Untreated	F	5/01/1992	SLE	26	24/12/2018	PDN,HCQ,MTX	11	medium activity	Y	N	N	N	N	Y	N	N	N		Y	N	N	Y	Y	N	N	N	N	N	N	N	N	N	N	1:1280		Y		N	N		Y	Y	Y	N	N	N	N
	T-52	Untreated	F		SLE	28	07/05/2018				Y										Y	N											N	Y	N								Y	Y
	T-53	Untreated	F		SLE	23	27/06/2019				Y										Y	N											N	N	N		61.56						Y	N
	T-54	Untreated	F	3/12/1989	SLE	27	18/01/2017	PDN, HCQ	3	no activity	Y	N	N	N	N	N	N	N	N		Y	N	N	N	N	N	N	N	N	N	N	N	N	Y	N								N	Y	N	N	N	N	N
MP:methylprednisolone HCQ: hydroxychloroquine CYC:cyclophosphami PDN: prednisone MMF:mycophenolate mofetil MTX:methotrexate
SLEDAI 0-4:no activity 5-9:mild activity 10-14:medium activity >=15:severe activity
[truncated: 30 more columns]
