# Supplementary material for: Trio whole exome sequencing in Chinese childhood-onset lupus reveals novel candidate genes
Source: Arthritis Rheumatol. Author manuscript; Available in PMC 2025 Nov 1. (PMC7617808; doi:10.1002/art.43243)
Supplement: Supplementary Table 2 [file EMS206315-supplement-Supplementary_Table_2.xlsx]

## Sheet: SLE monogenic genes list
49 SLE monogenic gene list
C1QA
C1QB
C1QC
C1S
C1R
C2
C4A
C4B
C3
FCN3
DNASE1
DNASE1L3
DNASE2
TREX1
RNASEH2A
RNASEH2B
RNASEH2C
SAMHD1
ADA2
SAT1
TMEM173
IFIH1
TLR7
IKZF1
TNFAIP3
ACP5
FAS
FASLG
PRKCD
PTPN11
KRAS
NRAS
SHOC2
PIK3CD
P2RY8
CYBB
SLC7A7
PEPD
MAN2B1
SH2B3
UNC93B1
DDX58
PACSIN1
NLRC4
ISG15
RAF1
DOCK8
BACH2
LRBA

## Sheet: SLE GWAS genes list
213 SLE GWAS gene list
ACAP1
AFF1
ALDH7A1P4
ARID5B
ATG16L1
ATG16L2
ATG5
ATXN2
BANK1
BLK
C12orf42
CARMIL1
CCL22
CD44
CD58
CDHR5
CDKN1B
CLEC16A
CSK
DDX6
DGKQ
DRAM1
DSE
DUSP22
EIF4H
ELF1
ETS1
FAM167A
FAP
FCGR2A
FCHSD2
FCRL5
FLI1
GPR19
GRB2
GTF2I
GTF2IRD1
H3P5
HIP1
IKBKE
IKZF2
IL10
IL12RB2
IRAK1
IRF5
IRF7
IRF8
ITGAM
JAK2
JAZF1
KCP
KCTD6
LBH
LRRC25
MTCO3P1
MUC21
NAPGP2
NCF2
NCOA2
P2RY2
PDHB
PDHX
PHRF1
PTPN22
PXK
RAD51B
RASGRP3
RN7SKP62
RPL23AP91
RSBN1
SCAMP5
SLC15A4
SMG7
SPATA48
SPRED2
SSBP4
ST8SIA4
STAT4
TCF7
TIMMDC1
TMEM86B
TNFAIP3
TNFSF4
TNIP1
TNPO3
TNXB
TPI1P2
TYK2
UBE2L3
UHRF1BP1
VDAC1
WDFY4
XKR6
ZFP90
AHNAK2
AIF1
ANKRD16
ANKRD27
APOLD1
ARHGAP15
ARHGAP27
ARHGAP31
ARID3A
ARL11
ATXN1
BBIP1
BCL2L11
BTN2A1
BTN3A2
C1QTNF12
C6orf48
CABP1
CAMK1D
CAPSL
CASC19
CD226
CDH1
CDH23
CHD9
CLNK
CMC1
COQ2
CPNE5
CSNK2A2
CTLA4
DOT1L
ELF3
ETV3
FAM193A
FBN2
FBRSL1
FCGR3A
FNIP1
GPR173
GPX3
GTF2H1
HEATR3
HSPA6
IFNA22P
IFNB1
IFNE
IFNLR1
IKBKB
IL7R
INPP1
IPCEF1
IRF1
IRF4
ITGAX
JUND
KAT8
KIAA1683
KLF2
LAT2
LCT
LEF1
LINGO1
LRRK1
MAFTRR
MAMLD1
MARS2
MCM6
MFHAS1
MICB
MROH9
MTF1
NAB1
NCF1
NEMP2
NEURL4
NR4A3
ORMDL3
PAQR3
PARP11
PCDH15
PDCD5
PEX2
PGS1
PLCL1
PLD4
PRNCR1
PRRX1
PTGER4
PTPRC
PTTG1
RABGAP1L
RASGRP1
RCBTB1
RERE
RGS1
RGS21
SIRPB1
SIRPD
SKP1
SLC29A3
SLC6A16
SMYD3
ST3AGL4
STAB2
STIM1
STN1
TAOK3
TARBP1
TEAD2
TMEM116
TNFRSF13B
TNIP2
TPCN2
TRAF3
UBAC2
USP18
ZFP57
ZNF365

## Sheet: SLE eQTL genes
64 well-established SLE genes colocalized with eQTL signals
ABHD6
ACP5
ADA2
BANK1
BLK
C1QA
C1QB
C1QC
C1R
C1S
C2
C4A
C4B
CSK
DDX58
DNASE1
DNASE1L3
DNASE2
ETS1
FAS
FASL
FCGR2A
IFIH1
IKBKE
IKZF1
IL10
IRF5
IRF7
ISG15
ITGAM
JAZF1
KRAS
LBH
MAN2B1
NCF2
PEPD
PRKCD
PTPN11
PTPN22
PXK
RAD51B
RNASEH2A
RNASEH2B
RNASEH2C
SAMHD1
SH2B3
SHOC2
SKP1
SLC15A4
SLC7A7
SMG7
SPRED2
STAT4
TMEM173
TNFAIP3
TNIP1
TREX1
TYK2
UBE2L3
UHRF1BP1
UNC93B1
USP18
WDFY4
ZFP90
