# Supplementary material for: Trio whole exome sequencing in Chinese childhood-onset lupus reveals novel candidate genes
Source: Arthritis Rheumatol. Author manuscript; Available in PMC 2025 Nov 1. (PMC7617808; doi:10.1002/art.43243)
Supplement: Supplementary Table 3 [file EMS206315-supplement-Supplementary_Table_3.xlsx]

## Sheet: Sheet1
Human gene	Forward primer	Reverse primer
human-ACTR5	ACCCACTGTATTCACGGCAAA	GGTAAAACATGCGTACACTGGT
human-DHX8	CTCTCGTCAAAAATGGTGCAGA	GAGGCCGCATGGTTTGTATG
human-MX1	GGGTAGCCACTGGACTGA	AGGTGGAGCGATTCTGAG
human-OAS1	GAAGGCAGCTCACGAAAC	TTCTTAAAGCATGGGTAATTC
human-IFIT1	GCCTCCTTGGGTTCGTCTACAA	TCAAAGTCAGCAGCCAGTCTCA
human-GAPDH	CTCCTCCTGTTCGACAGTCA	CAATACGACCAAATCCGTTG
