# Supplementary material for: Trio whole exome sequencing in Chinese childhood-onset lupus reveals novel candidate genes
Source: Arthritis Rheumatol. Author manuscript; Available in PMC 2025 Nov 1. (PMC7617808; doi:10.1002/art.43243)
Supplement: Supplementary Table 5 [file EMS206315-supplement-Supplementary_Table_5.xlsx]

## Sheet: Sheet1
Chr	Start	End	Ref	Alt	Func.knownGene	Gene.knownGene	ExonicFunc.knownGene	AAChange.knownGene	GeneFullName.knownGene	GeneFunction.knownGene	Gene.ensGene	avsnp150	SIFT	PolyPhen2-HDIV	PolyPhen2-HVAR	CADD	gnomAD_exome_ALL	gnomAD_exome_AFR	gnomAD_exome_AMR	gnomAD_exome_ASJ	gnomAD_exome_EAS	gnomAD_exome_FIN	gnomAD_exome_NFE	gnomAD_exome_OTH	gnomAD_exome_SAS	gnomAD_genome_ALL	gnomAD_genome_AFR	gnomAD_genome_AMR	gnomAD_genome_ASJ	gnomAD_genome_EAS	gnomAD_genome_FIN	gnomAD_genome_NFE	gnomAD_genome_OTH	Otherinfo	Phenotype	platform	study	PMID
19	55351111	55351111	C	T	exonic	KIR2DS4	nonsynonymous SNV	KIR2DS4:uc010esg.1:exon4:c.599C>T:p.T200M,KIR2DS4:uc010yfj.2:exon4:c.578C>T:p.T193M	killer cell immunoglobulin like receptor, two Ig domains and short cytoplasmic tail 4	FUNCTION: Receptor on natural killer (NK) cells for HLA-C alleles. Does not inhibit the activity of NK cells. {ECO:0000269|PubMed:19858347}.,	ENSG00000221957	-	-	-	-	-	1.736e-05	6.668e-05	0	0	0	0	2.835e-05	0	0	3.524e-05	0	0	0	0.0007	0	0	0	11067	Control	WES	Ivan Iossifov et al. Nature 2014	25363768
19	49464815	49464815	G	A	exonic	BAX	synonymous SNV	BAX:uc002plm.3:exon4:c.267G>A:p.T89T,BAX:uc002pll.3:exon5:c.354G>A:p.T118T,BAX:uc002plk.3:exon6:c.501G>A:p.T167T	BCL2-associated X protein	FUNCTION: Accelerates programmed cell death by binding to, and antagonizing the apoptosis repressor BCL2 or its adenovirus homolog E1B 19k protein. Under stress conditions, undergoes a conformation change that causes translocation to the mitochondrion membrane, leading to the release of cytochrome c that then triggers apoptosis. Promotes activation of CASP3, and thereby apoptosis. {ECO:0000269|Pu…	ENSG00000087088	rs373493221	-	-	-	-	3.366e-05	6.816e-05	6.029e-05	0	0.0001	0	2.815e-05	0	0	0.0002	0.0005	0	0	0	0.0003	6.709e-05	0	NIMH071168	Control	WES	Suleyman Gulsuner et al. Cell 2013	23911319
3	100084410	100084410	A	G	exonic	TOMM70A	stoploss	TOMM70A:uc003dtw.3:exon12:c.1825T>C:p.X609Q	-	-	ENSG00000154174	-	-:-	-:-	-:-	12.34:T	-	-	-	-	-	-	-	-	-	-	-	-	-	-	-	-	-	14561	Control	WES	Ivan Iossifov et al. Nature 2014	25363768
17	80788018	80788018	T	G	exonic	ZNF750	stoploss	ZNF750:uc002kga.3:exon3:c.2172A>C:p.X724Y	zinc finger protein 750	FUNCTION: Transcription factor involved in epidermis differentiation. Required for terminal epidermal differentiation: acts downstream of p63/TP63 and activates expression of late epidermal differentiation genes. Specifically binds to the promoter of KLF4 and promotes its expression. {ECO:0000269|PubMed:22364861}.,	ENSG00000141579	-	-:-	-:-	-:-	12.50:T	-	-	-	-	-	-	-	-	-	-	-	-	-	-	-	-	-	11364	Control	WES	Ivan Iossifov et al. Nature 2014	25363768
16	632253	632253	-	GT	exonic	PIGQ	stoploss	PIGQ:uc002chp.3:exon1:c.185_186insGT:p.E63Lfs*69,PIGQ:uc002chn.3:exon10:c.1537_1538insGT:p.V513Gfs*1,PIGQ:uc010bqw.3:exon11:c.1537_1538insGT:p.V513Gfs*1,PIGQ:uc010uui.2:exon11:c.1722_1723insGT:p.*575delinsVEVPCPPARGRQAPPPPDADKPTALQPRGAHLPPPQLWLPPQALLGRPVPQAVPWGAHLPLEAERGQAGLRELLARLAPPHGHSQPSALPGWHQLSWRMSCALWTLLCAPEHGRPCYHTLGLEVIGSEQMWGWPARLAALHHWHCLPWDPLPTCCGHHGGEHSNPRCPEHCPMPTLCTQVQRVRPPQQPQVEGW…	phosphatidylinositol glycan anchor biosynthesis class Q	FUNCTION: Part of the complex catalyzing the transfer of N- acetylglucosamine from UDP-N-acetylglucosamine to phosphatidylinositol, the first step of GPI biosynthesis.,	ENSG00000007541	-	-	-	-	-	-	-	-	-	-	-	-	-	-	-	-	-	-	-	-	-	-	617-04-102260	Control	WES	ASC:Satterstrom et al. Cell 2020	31981491
4	106156417	106156417	C	T	exonic	TET2	stopgain	TET2:uc021xql.1:exon1:c.1318C>T:p.Q440X,TET2:uc010ilp.2:exon2:c.1318C>T:p.Q440X,TET2:uc003hxk.3:exon3:c.1318C>T:p.Q440X,TET2:uc011cez.2:exon3:c.1381C>T:p.Q461X,TET2:uc021xqk.1:exon3:c.1318C>T:p.Q440X	tet methylcytosine dioxygenase 2	FUNCTION: Dioxygenase that catalyzes the conversion of the modified genomic base 5-methylcytosine (5mC) into 5- hydroxymethylcytosine (5hmC) and plays a key role in active DNA demethylation. Has a preference for 5-hydroxymethylcytosine in CpG motifs. Also mediates subsequent conversion of 5hmC into 5- formylcytosine (5fC), and conversion of 5fC to 5-carboxylcytosine (5caC). Conversion of 5mC into…	ENSG00000168769	-	-:-	-:-	-:-	36:D	0	0	0	0	0	0	0	0	0	-	-	-	-	-	-	-	-	NIMH000009	Control	WES	Suleyman Gulsuner et al. Cell 2013	23911319
9	15666278	15666278	C	T	exonic	CCDC171	stopgain	CCDC171:uc011lmu.2:exon8:c.1033C>T:p.R345X,CCDC171:uc003zmd.3:exon9:c.1033C>T:p.R345X,CCDC171:uc010mih.1:exon9:c.1033C>T:p.R345X,CCDC171:uc003zme.3:exon10:c.754C>T:p.R252X	coiled-coil domain containing 171	-	ENSG00000164989	rs750923712	-:-	-:-	-:-	38:D	4.069e-06	0	0	0	0	0	0	0	3.251e-05	6.46e-05	0.0001	0.0012	0	0	0	0	0	NIMH000085	Control	WES	Suleyman Gulsuner et al. Cell 2013	23911319
11	67410407	67410407	G	A	exonic	ACY3	stopgain	ACY3:uc001omq.3:exon8:c.748C>T:p.R250X	aminoacylase 3	FUNCTION: Plays an important role in deacetylating mercapturic acids in kidney proximal tubules. Also acts on N-acetyl-aromatic amino acids (By similarity). {ECO:0000250}.,	ENSG00000132744	rs775820522	-:-	-:-	-:-	35:D	1.233e-05	0	0	0	0	0	1.817e-05	0	3.269e-05	3.23e-05	0	0	0	0	0	6.669e-05	0	NIMH000044	Control	WES	Suleyman Gulsuner et al. Cell 2013	23911319
19	11489151	11489151	C	A	exonic	EPOR	stopgain	EPOR:uc002mrj.2:exon8:c.1036G>T:p.E346X,EPOR:uc002mrk.2:exon8:c.517G>T:p.E173X,EPOR:uc010xly.2:exon9:c.517G>T:p.E173X	erythropoietin receptor	FUNCTION: Receptor for erythropoietin. Mediates erythropoietin- induced erythroblast proliferation and differentiation. Upon EPO stimulation, EPOR dimerizes triggering the JAK2/STAT5 signaling cascade. In some cell types, can also activate STAT1 and STAT3. May also activate the LYN tyrosine kinase.,	ENSG00000187266	-	-:-	-:-	-:-	37:D	-	-	-	-	-	-	-	-	-	-	-	-	-	-	-	-	-	NIMH070188	Control	WES	Suleyman Gulsuner et al. Cell 2013	23911319
19	35829205	35829205	C	T	exonic	CD22	stopgain	CD22:uc010edt.3:exon6:c.1120C>T:p.Q374X,CD22:uc010edv.3:exon6:c.1120C>T:p.Q374X,CD22:uc010xst.2:exon6:c.604C>T:p.Q202X	CD22 molecule	FUNCTION: Mediates B-cell B-cell interactions. May be involved in the localization of B-cells in lymphoid tissues. Binds sialylated glycoproteins, one of which is CD45. Preferentially binds to alpha-2,6-linked sialic acid. The sialic acid recognition site can be masked by cis interactions with sialic acids on the same cell surface. Upon ligand induced tyrosine phosphorylation in the immune respon…	ENSG00000012124	-	-:-	-:-	-:-	34:D	-	-	-	-	-	-	-	-	-	-	-	-	-	-	-	-	-	NIMH069159	Control	WES	Suleyman Gulsuner et al. Cell 2013	23911319
X	100183206	100183206	G	A	exonic	XKRX	stopgain	XKRX:uc004egn.2:exon1:c.88C>T:p.R30X	XK related, X-linked	-	ENSG00000182489	-	-:-	-:-	-:-	36:D	-	-	-	-	-	-	-	-	-	-	-	-	-	-	-	-	-	NIMH054116	Control	WES	Suleyman Gulsuner et al. Cell 2013	23911319
1	157665208	157665211	AGAG	-	exonic	FCRL3	stopgain	FCRL3:uc001fra.3:exon2:c.497_500del:p.S166fs*0,FCRL3:uc001fqz.4:exon8:c.1319_1322del:p.S440fs*0,FCRL3:uc001frb.3:exon8:c.1319_1322del:p.S440fs*0,FCRL3:uc001frc.1:exon8:c.1319_1322del:p.S440*fs*1	Fc receptor like 3	-	ENSG00000160856	-	-	-	-	-	-	-	-	-	-	-	-	-	-	-	-	-	-	-	-	-	-	12679	Control	WES	Ivan Iossifov et al. Nature 2014	25363768
1	169582192	169582192	C	T	exonic	SELP	stopgain	SELP:uc001ggh.3:exon4:c.255G>A:p.W85X,SELP:uc001ggi.4:exon5:c.750G>A:p.W250X,SELP:uc009wvr.3:exon5:c.750G>A:p.W250X	selectin P	FUNCTION: Ca(2+)-dependent receptor for myeloid cells that binds to carbohydrates on neutrophils and monocytes. Mediates the interaction of activated endothelial cells or platelets with leukocytes. The ligand recognized is sialyl-Lewis X. Mediates rapid rolling of leukocyte rolling over vascular surfaces during the initial steps in inflammation through interaction with PSGL1. {ECO:0000269|PubMed:…	ENSG00000174175	rs752244886	-:-	-:-	-:-	37:D	-	-	-	-	-	-	-	-	-	-	-	-	-	-	-	-	-	11490	Control	WES	Ivan Iossifov et al. Nature 2014	25363768
1	202715044	202715044	G	C	exonic	KDM5B	stopgain	KDM5B:uc001gyf.3:exon16:c.2265C>G:p.Y755X,KDM5B:uc001gyg.1:exon16:c.1791C>G:p.Y597X,KDM5B:uc009xag.3:exon17:c.2373C>G:p.Y791X	lysine demethylase 5B	FUNCTION: Histone demethylase that demethylates 'Lys-4' of histone H3, thereby playing a central role in histone code. Does not demethylate histone H3 'Lys-9' or H3 'Lys-27'. Demethylates trimethylated, dimethylated and monomethylated H3 'Lys-4'. Acts as a transcriptional corepressor for FOXG1B and PAX9. Favors the proliferation of breast cancer cells by repressing tumor suppressor genes such as …	ENSG00000117139	-	-:-	-:-	-:-	35:D	-	-	-	-	-	-	-	-	-	-	-	-	-	-	-	-	-	11003	Control	WES	Ivan Iossifov et al. Nature 2014	25363768
1	244552291	244552291	C	T	exonic	C1orf100	stopgain	C1orf100:uc001iah.4:exon5:c.364C>T:p.R122X,C1orf100:uc001iai.4:exon5:c.268C>T:p.R90X	chromosome 1 open reading frame 100	-	ENSG00000173728	rs760285735	-:-	-:-	-:-	35:D	2.438e-05	0	0	0	0	0	1.791e-05	0.0002	9.754e-05	6.456e-05	0	0	0	0	0	0.0001	0	13612	Control	WES	Ivan Iossifov et al. Nature 2014	25363768
1	118166169	118166169	C	T	exonic	FAM46C	stopgain	FAM46C:uc021osq.1:exon1:c.679C>T:p.Q227X,FAM46C:uc001ehe.3:exon2:c.679C>T:p.Q227X	family with sequence similarity 46 member C	FUNCTION: Seems to enhance replication of some viruses, including yellow fever virus, in response to type I interferon. {ECO:0000269|PubMed:21478870}.,	ENSG00000183508	-	-:-	-:-	-:-	38:D	-	-	-	-	-	-	-	-	-	-	-	-	-	-	-	-	-	13720	Control	WES	Ivan Iossifov et al. Nature 2014	25363768
1	150941485	150941485	G	A	exonic	CERS2	stopgain	CERS2:uc001evy.3:exon2:c.82C>T:p.R28X,CERS2:uc001evz.3:exon2:c.82C>T:p.R28X	ceramide synthase 2	FUNCTION: Suppresses the growth of cancer cells. May be involved in sphingolipid synthesis.,	ENSG00000143418	-	-:-	-:-	-:-	36:D	4.061e-06	0	2.978e-05	0	0	0	0	0	0	-	-	-	-	-	-	-	-	11268	Control	WES	Ivan Iossifov et al. Nature 2014	25363768
1	202711785	202711785	-	A	exonic	KDM5B	stopgain	KDM5B:uc001gyf.3:exon17:c.2472dupT:p.R825fs*0,KDM5B:uc001gyg.1:exon17:c.1998dupT:p.R667*fs*1,KDM5B:uc009xag.3:exon18:c.2580dupT:p.R861fs*0	lysine demethylase 5B	FUNCTION: Histone demethylase that demethylates 'Lys-4' of histone H3, thereby playing a central role in histone code. Does not demethylate histone H3 'Lys-9' or H3 'Lys-27'. Demethylates trimethylated, dimethylated and monomethylated H3 'Lys-4'. Acts as a transcriptional corepressor for FOXG1B and PAX9. Favors the proliferation of breast cancer cells by repressing tumor suppressor genes such as …	ENSG00000117139	-	-	-	-	-	-	-	-	-	-	-	-	-	-	-	-	-	-	-	-	-	-	11178	Control	WES	Ivan Iossifov et al. Nature 2014	25363768
1	212960974	212960975	AA	-	exonic	NSL1	stopgain	NSL1:uc001hjm.3:exon2:c.239_240del:p.F80fs*0,NSL1:uc001hjn.3:exon2:c.239_240del:p.F80fs*0,NSL1:uc010pti.2:exon2:c.239_240del:p.F80fs*0	NSL1, MIS12 kinetochore complex component	FUNCTION: Part of the MIS12 complex which is required for normal chromosome alignment and segregation and kinetochore formation during mitosis. {ECO:0000269|PubMed:16585270}.,	ENSG00000117697	-	-	-	-	-	-	-	-	-	-	-	-	-	-	-	-	-	-	-	-	-	-	14054	Control	WES	Ivan Iossifov et al. Nature 2014	25363768
2	121742110	121742110	A	T	exonic	GLI2	stopgain	GLI2:uc002tmq.1:exon8:c.763A>T:p.K255X,GLI2:uc002tmr.1:exon8:c.712A>T:p.K238X,GLI2:uc002tmt.4:exon8:c.763A>T:p.K255X,GLI2:uc002tmu.4:exon8:c.712A>T:p.K238X,GLI2:uc002tmw.1:exon11:c.1696A>T:p.K566X,GLI2:uc010flp.3:exon11:c.1747A>T:p.K583X	GLI family zinc finger 2	FUNCTION: Functions as transcription regulator in the hedgehog (Hh) pathway (PubMed:18455992). Functions as transcriptional activator (PubMed:9557682, PubMed:19878745, PubMed:24311597). May also function as transcriptional repressor (By similarity). Requires STK36 for full transcriptional activator activity. Required for normal embryonic development (PubMed:15994174, PubMed:20685856). {ECO:000025…	ENSG00000074047	-	-:-	-:-	-:-	42:D	-	-	-	-	-	-	-	-	-	-	-	-	-	-	-	-	-	13071	Control	WES	Ivan Iossifov et al. Nature 2014	25363768
2	162865076	162865076	G	T	exonic	DPP4	stopgain	DPP4:uc002ubz.3:exon22:c.1983C>A:p.Y661X,DPP4:uc010fpb.3:exon23:c.1011C>A:p.Y337X	dipeptidyl peptidase 4	FUNCTION: Cell surface glycoprotein receptor involved in the costimulatory signal essential for T-cell receptor (TCR)-mediated T-cell activation. Acts as a positive regulator of T-cell coactivation, by binding at least ADA, CAV1, IGF2R, and PTPRC. Its binding to CAV1 and CARD11 induces T-cell proliferation and NF- kappa-B activation in a T-cell receptor/CD3-dependent manner. Its interaction with …	ENSG00000197635	-	-:-	-:-	-:-	39:D	-	-	-	-	-	-	-	-	-	-	-	-	-	-	-	-	-	13579	Control	WES	Ivan Iossifov et al. Nature 2014	25363768
2	179425091	179425091	G	A	exonic	TTN	stopgain	TTN:uc021vtb.2:exon154:c.58573C>T:p.R19525X,TTN:uc021vsz.2:exon155:c.59149C>T:p.R19717X,TTN:uc021vta.2:exon155:c.58948C>T:p.R19650X,TTN:uc021vsy.2:exon275:c.78064C>T:p.R26022X,TTN:uc031rqd.1:exon276:c.80845C>T:p.R26949X,TTN:uc031rqc.1:exon326:c.85768C>T:p.R28590X	titin	FUNCTION: Key component in the assembly and functioning of vertebrate striated muscles. By providing connections at the level of individual microfilaments, it contributes to the fine balance of forces between the two halves of the sarcomere. The size and extensibility of the cross-links are the main determinants of sarcomere extensibility properties of muscle. In non-muscle cells, seems to play a…	ENSG00000155657	-	-:-	-:-	-:-	65:D	-	-	-	-	-	-	-	-	-	-	-	-	-	-	-	-	-	13497	Control	WES	Ivan Iossifov et al. Nature 2014	25363768
2	216298143	216298143	G	A	exonic	FN1	stopgain	FN1:uc002vfa.3:exon3:c.319C>T:p.R107X,FN1:uc002vfb.3:exon3:c.319C>T:p.R107X,FN1:uc002vfc.3:exon3:c.319C>T:p.R107X,FN1:uc002vfe.3:exon3:c.319C>T:p.R107X,FN1:uc002vff.3:exon3:c.319C>T:p.R107X,FN1:uc002vfg.3:exon3:c.319C>T:p.R107X,FN1:uc002vfh.3:exon3:c.319C>T:p.R107X,FN1:uc002vfi.3:exon3:c.319C>T:p.R107X,FN1:uc002vfj.3:exon3:c.319C>T:p.R107X,FN1:uc002vfl.3:exon3:c.319C>T:p.R107X	fibronectin 1	FUNCTION: Fibronectins bind cell surfaces and various compounds including collagen, fibrin, heparin, DNA, and actin. Fibronectins are involved in cell adhesion, cell motility, opsonization, wound healing, and maintenance of cell shape. Involved in osteoblast compaction through the fibronectin fibrillogenesis cell-mediated matrix assembly process, essential for osteoblast mineralization. Participa…	ENSG00000115414	rs772706420	-:-	-:-	-:-	37:D	4.061e-06	0	0	0	0	0	8.951e-06	0	0	-	-	-	-	-	-	-	-	14245	Control	WES	Ivan Iossifov et al. Nature 2014	25363768
2	39050305	39050305	G	A	exonic	DHX57	stopgain	DHX57:uc002rrd.4:exon9:c.1273C>T:p.R425X,DHX57:uc002rre.3:exon16:c.1420C>T:p.R474X,DHX57:uc002rrf.3:exon17:c.3121C>T:p.R1041X	DEAH-box helicase 57	FUNCTION: Probable ATP-binding RNA helicase.,	ENSG00000163214	rs143143351	-:-	-:-	-:-	49:D	8.126e-06	0	0	0	0	0	1.792e-05	0	0	-	-	-	-	-	-	-	-	13389	Control	WES	Ivan Iossifov et al. Nature 2014	25363768
3	157920952	157920952	C	T	exonic	RSRC1	stopgain	RSRC1:uc003fbt.4:exon4:c.412C>T:p.R138X,RSRC1:uc003fbu.2:exon4:c.412C>T:p.R138X	arginine/serine-rich coiled-coil 1	FUNCTION: Plays a role in pre-mRNA splicing. Involved in both constitutive and alternative pre-mRNA splicing. May have a role in the recognition of the 3' splice site during the second step of splicing. {ECO:0000269|PubMed:15798186}.,	ENSG00000174891	rs764490596	-:-	-:-	-:-	35:D	1.222e-05	6.555e-05	2.984e-05	0	0	0	8.992e-06	0	0	3.234e-05	0.0001	0	0	0	0	0	0	11810	Control	WES	Ivan Iossifov et al. Nature 2014	25363768
3	37033009	37033009	G	T	exonic	EPM2AIP1	stopgain	EPM2AIP1:uc003cgk.3:exon1:c.1560C>A:p.Y520X	EPM2A (laforin) interacting protein 1	-	ENSG00000178567	-	-:-	-:-	-:-	38:D	-	-	-	-	-	-	-	-	-	-	-	-	-	-	-	-	-	12869	Control	WES	Ivan Iossifov et al. Nature 2014	25363768
4	24534561	24534561	G	A	exonic	DHX15	stopgain	DHX15:uc003gqv.3:exon1:c.244C>T:p.R82X,DHX15:uc003gqw.3:exon2:c.295C>T:p.R99X,DHX15:uc003gqx.3:exon12:c.2026C>T:p.R676X	DEAH-box helicase 15	FUNCTION: Pre-mRNA processing factor involved in disassembly of spliceosomes after the release of mature mRNA. In cooperation with TFIP11 seem to be involved in the transition of the U2, U5 and U6 snRNP-containing IL complex to the snRNP-free IS complex leading to efficient debranching and turnover of excised introns. {ECO:0000269|PubMed:19103666}.,	ENSG00000109606	-	-:-	-:-	-:-	40:D	-	-	-	-	-	-	-	-	-	-	-	-	-	-	-	-	-	12864	Control	WES	Ivan Iossifov et al. Nature 2014	25363768
4	39900030	39900030	G	T	exonic	PDS5A	stopgain	PDS5A:uc003guv.4:exon16:c.1749C>A:p.C583X,PDS5A:uc003guw.4:exon16:c.1749C>A:p.C583X	PDS5 cohesin associated factor A	FUNCTION: Probable regulator of sister chromatid cohesion in mitosis which may stabilize cohesin complex association with chromatin. May couple sister chromatid cohesion during mitosis to DNA replication. Cohesion ensures that chromosome partitioning is accurate in both meiotic and mitotic cells and plays an important role in DNA repair. {ECO:0000269|PubMed:15855230, ECO:0000269|PubMed:19907496}.,	ENSG00000121892	-	-:-	-:-	-:-	36:D	-	-	-	-	-	-	-	-	-	-	-	-	-	-	-	-	-	12334	Control	WES	Ivan Iossifov et al. Nature 2014	25363768
4	48622691	48622691	A	C	exonic	FRYL	stopgain	FRYL:uc003gyl.1:exon4:c.432T>G:p.Y144X,FRYL:uc003gyh.1:exon6:c.279T>G:p.Y93X,FRYL:uc003gyk.3:exon6:c.279T>G:p.Y93X,FRYL:uc003gym.1:exon6:c.279T>G:p.Y93X	FRY like transcription coactivator	FUNCTION: Plays a key role in maintaining the integrity of polarized cell extensions during morphogenesis, regulates the actin cytoskeleton and plays a key role in patterning sensory neuron dendritic fields by promoting avoidance between homologous dendrites as well as by limiting dendritic branching (By similarity). May function as a transcriptional activator. {ECO:0000250, ECO:0000269|PubMed:16…	ENSG00000075539	-	-:-	-:-	-:-	23.0:D	-	-	-	-	-	-	-	-	-	-	-	-	-	-	-	-	-	13885	Control	WES	Ivan Iossifov et al. Nature 2014	25363768
4	57889615	57889615	G	T	exonic	POLR2B	stopgain	POLR2B:uc003hcm.1:exon9:c.1114G>T:p.E372X,POLR2B:uc011caf.1:exon18:c.2410G>T:p.E804X,POLR2B:uc003hcl.1:exon19:c.2635G>T:p.E879X,POLR2B:uc011cae.1:exon20:c.2614G>T:p.E872X	polymerase (RNA) II subunit B	FUNCTION: DNA-dependent RNA polymerase catalyzes the transcription of DNA into RNA using the four ribonucleoside triphosphates as substrates. Second largest component of RNA polymerase II which synthesizes mRNA precursors and many functional non-coding RNAs. Proposed to contribute to the polymerase catalytic activity and forms the polymerase active center together with the largest subunit. Pol II…	ENSG00000047315	-	-:-	-:-	-:-	48:D	-	-	-	-	-	-	-	-	-	-	-	-	-	-	-	-	-	11018	Control	WES	Ivan Iossifov et al. Nature 2014	25363768
4	6064158	6064158	G	A	exonic	JAKMIP1	stopgain	JAKMIP1:uc010idc.1:exon8:c.886C>T:p.R296X,JAKMIP1:uc011bwc.2:exon9:c.946C>T:p.R316X,JAKMIP1:uc003giu.4:exon10:c.1441C>T:p.R481X,JAKMIP1:uc003giv.4:exon10:c.1441C>T:p.R481X,JAKMIP1:uc010idb.1:exon10:c.1441C>T:p.R481X,JAKMIP1:uc010idd.1:exon10:c.1441C>T:p.R481X,JAKMIP1:uc010ide.3:exon10:c.1441C>T:p.R481X	janus kinase and microtubule interacting protein 1	FUNCTION: Associates with microtubules and may play a role in the microtubule-dependent transport of the GABA-B receptor. May play a role in JAK1 signaling and regulate microtubule cytoskeleton rearrangements. {ECO:0000269|PubMed:14718537, ECO:0000269|PubMed:15277531, ECO:0000269|PubMed:17532644}.,	ENSG00000152969	-	-:-	-:-	-:-	35:D	-	-	-	-	-	-	-	-	-	-	-	-	-	-	-	-	-	13697	Control	WES	Ivan Iossifov et al. Nature 2014	25363768
5	55396075	55396075	G	A	exonic	ANKRD55	stopgain	ANKRD55:uc003jqt.3:exon4:c.916C>T:p.R306X,ANKRD55:uc003jqu.3:exon12:c.1780C>T:p.R594X	ankyrin repeat domain 55	-	ENSG00000164512	rs139797482	-:-	-:-	-:-	40:D	0.0002	0.0001	0.0003	0.0017	0	4.484e-05	0.0002	0.0007	0	6.455e-05	0.0001	0	0.0033	0	0	0	0	12686	Control	WES	Ivan Iossifov et al. Nature 2014	25363768
5	75923263	75923263	G	A	exonic	IQGAP2	stopgain	IQGAP2:uc003kel.3:exon3:c.209G>A:p.W70X,IQGAP2:uc010izv.2:exon3:c.209G>A:p.W70X,IQGAP2:uc011csv.2:exon3:c.209G>A:p.W70X,IQGAP2:uc003kek.3:exon14:c.1550G>A:p.W517X	IQ motif containing GTPase activating protein 2	FUNCTION: Binds to activated CDC42 and RAC1 but does not seem to stimulate their GTPase activity. Associates with calmodulin.,	ENSG00000145703	-	-:-	-:-	-:-	38:D	-	-	-	-	-	-	-	-	-	-	-	-	-	-	-	-	-	12324	Control	WES	Ivan Iossifov et al. Nature 2014	25363768
5	169474572	169474572	-	A	exonic	DOCK2	stopgain	DOCK2:uc010jjm.3:exon26:c.2501dupA:p.Y834fs*0,DOCK2:uc003maf.3:exon40:c.4025dupA:p.Y1342fs*0	dedicator of cytokinesis 2	FUNCTION: Involved in cytoskeletal rearrangements required for lymphocyte migration in response of chemokines. Activates RAC1 and RAC2, but not CDC42, by functioning as a guanine nucleotide exchange factor (GEF), which exchanges bound GDP for free GTP. May also participate in IL2 transcriptional activation via the activation of RAC2. {ECO:0000269|PubMed:21613211}.,	ENSG00000134516	-	-	-	-	-	-	-	-	-	-	-	-	-	-	-	-	-	-	-	-	-	-	12916	Control	WES	Ivan Iossifov et al. Nature 2014	25363768
5	177632869	177632869	G	A	exonic	HNRNPAB	stopgain	HNRNPAB:uc003mix.3:exon2:c.236G>A:p.W79X,HNRNPAB:uc003miu.3:exon3:c.236G>A:p.W79X,HNRNPAB:uc003miv.3:exon3:c.236G>A:p.W79X	heterogeneous nuclear ribonucleoprotein A/B	FUNCTION: Binds single-stranded RNA. Has a high affinity for G- rich and U-rich regions of hnRNA. Also binds to APOB mRNA transcripts around the RNA editing site.,	ENSG00000197451	-	-:-	-:-	-:-	37:D	-	-	-	-	-	-	-	-	-	-	-	-	-	-	-	-	-	14473	Control	WES	Ivan Iossifov et al. Nature 2014	25363768
5	240574	240574	C	T	exonic	SDHA	stopgain	SDHA:uc003jaq.4:exon6:c.859C>T:p.R287X,SDHA:uc021xvu.1:exon6:c.859C>T:p.R287X,SDHA:uc011clw.2:exon10:c.1390C>T:p.R464X,SDHA:uc003jao.4:exon11:c.1534C>T:p.R512X,SDHA:uc011clv.1:exon11:c.1534C>T:p.R512X	succinate dehydrogenase complex flavoprotein subunit A	FUNCTION: Flavoprotein (FP) subunit of succinate dehydrogenase (SDH) that is involved in complex II of the mitochondrial electron transport chain and is responsible for transferring electrons from succinate to ubiquinone (coenzyme Q) (PubMed:24781757). Can act as a tumor suppressor (PubMed:20484225). {ECO:0000269|PubMed:20484225, ECO:0000305|PubMed:24781757}.,	ENSG00000073578	rs748089700	-:-	-:-	-:-	42:D	3.261e-05	6.623e-05	0	0	0	0	5.406e-05	0	3.249e-05	0.0001	0	0	0	0	0	0.0003	0	13855	Control	WES	Ivan Iossifov et al. Nature 2014	25363768
5	178139609	178139609	G	A	exonic	ZNF354A	stopgain	ZNF354A:uc003mjj.3:exon5:c.1270C>T:p.R424X	zinc finger protein 354A	-	ENSG00000169131	rs552131359	-:-	-:-	-:-	36:D	1.625e-05	6.539e-05	2.978e-05	0	0	0	8.958e-06	0	3.249e-05	-	-	-	-	-	-	-	-	11003	Control	WES	Ivan Iossifov et al. Nature 2014	25363768
6	52878774	52878774	G	A	exonic	ICK	stopgain	ICK:uc003pbi.2:exon9:c.838C>T:p.R280X,ICK:uc003pbh.2:exon10:c.838C>T:p.R280X	intestinal cell (MAK-like) kinase	FUNCTION: Required for ciliogenesis (PubMed:24797473). Phosphorylates KIF3A (By similarity). Involved in the control of ciliary length (PubMed:24853502). Regulates the ciliary localization of SHH pathway components as well as the localization of IFT components at ciliary tips (By similarity). May play a key role in the development of multiple organ systems and particularly in cardiac development …	ENSG00000112144	-	-:-	-:-	-:-	39:D	-	-	-	-	-	-	-	-	-	-	-	-	-	-	-	-	-	12867	Control	WES	Ivan Iossifov et al. Nature 2014	25363768
6	159104006	159104006	A	T	exonic	SYTL3	stopgain	SYTL3:uc003qrr.3:exon6:c.379A>T:p.K127X,SYTL3:uc003qrs.3:exon6:c.379A>T:p.K127X,SYTL3:uc003qro.3:exon7:c.379A>T:p.K127X,SYTL3:uc003qrp.3:exon7:c.379A>T:p.K127X	synaptotagmin like 3	FUNCTION: May act as Rab effector protein and play a role in vesicle trafficking. Binds phospholipids in the presence of calcium ions (By similarity). {ECO:0000250}.,	ENSG00000164674	-	-:-	-:-	-:-	47:D	-	-	-	-	-	-	-	-	-	-	-	-	-	-	-	-	-	11766	Control	WES	Ivan Iossifov et al. Nature 2014	25363768
7	99798734	99798734	G	T	exonic	STAG3	stopgain	STAG3:uc011kjk.1:exon18:c.1909G>T:p.E637X,STAG3:uc010lgs.1:exon19:c.1447G>T:p.E483X,STAG3:uc003utx.1:exon20:c.2083G>T:p.E695X	stromal antigen 3	FUNCTION: Meiosis specific component of cohesin complex. The cohesin complex is required for the cohesion of sister chromatids after DNA replication. The cohesin complex apparently forms a large proteinaceous ring within which sister chromatids can be trapped. At anaphase, the complex is cleaved and dissociates from chromatin, allowing sister chromatids to segregate. The meiosis- specific cohesin…	ENSG00000066923	-	-:-	-:-	-:-	41:D	-	-	-	-	-	-	-	-	-	-	-	-	-	-	-	-	-	14227	Control	WES	Ivan Iossifov et al. Nature 2014	25363768
7	66236908	66236908	C	T	exonic	RABGEF1	stopgain	RABGEF1:uc003tvh.3:exon2:c.22C>T:p.R8X,RABGEF1:uc011kee.2:exon2:c.64C>T:p.R22X,RABGEF1:uc010lag.3:exon3:c.22C>T:p.R8X	RAB guanine nucleotide exchange factor (GEF) 1	FUNCTION: Rab effector protein acting as linker between gamma- adaptin, RAB4A or RAB5A. Involved in endocytic membrane fusion and membrane trafficking of recycling endosomes. Stimulates nucleotide exchange on RAB5A. Can act as a ubiquitin ligase (By similarity). {ECO:0000250, ECO:0000269|PubMed:11452015, ECO:0000269|PubMed:15339665, ECO:0000269|PubMed:9323142}.,	ENSG00000154710;ENSG00000243335	-	-:-	-:-	-:-	35:D	4.753e-06	0	0	0	0	0	1.003e-05	0	0	-	-	-	-	-	-	-	-	14054	Control	WES	Ivan Iossifov et al. Nature 2014	25363768
8	39495171	39495171	G	A	exonic	ADAM18	stopgain	ADAM18:uc010lwx.3:exon8:c.704G>A:p.W235X,ADAM18:uc003xni.3:exon9:c.776G>A:p.W259X	ADAM metallopeptidase domain 18	FUNCTION: Sperm surface membrane protein that may be involved in spermatogenesis and fertilization. This is a non catalytic metalloprotease-like protein (By similarity). {ECO:0000250}.,	ENSG00000168619	-	-:-	-:-	-:-	38:D	-	-	-	-	-	-	-	-	-	-	-	-	-	-	-	-	-	13838	Control	WES	Ivan Iossifov et al. Nature 2014	25363768
9	712165	712165	G	T	exonic	KANK1	stopgain	KANK1:uc003zgq.2:exon2:c.925G>T:p.E309X,KANK1:uc003zgr.1:exon2:c.925G>T:p.E309X,KANK1:uc003zgs.2:exon2:c.925G>T:p.E309X,KANK1:uc003zgm.4:exon3:c.1399G>T:p.E467X,KANK1:uc003zgn.2:exon3:c.1399G>T:p.E467X,KANK1:uc003zgo.1:exon3:c.1399G>T:p.E467X,KANK1:uc003zgp.1:exon4:c.1399G>T:p.E467X,KANK1:uc031tct.1:exon4:c.1399G>T:p.E467X,KANK1:uc003zgl.2:exon7:c.1399G>T:p.E467X	KN motif and ankyrin repeat domains 1	FUNCTION: Involved in the control of cytoskeleton formation by regulating actin polymerization. Inhibits actin fiber formation and cell migration. Inhibits RhoA activity, the function involves phosphorylation through PI3K/Akt signaling and may depend on the competetive interaction with 14-3-3 adapter proteins to sequester them from active complexes. Inhibits the formation of lamellipodia but not …	ENSG00000107104	-	-:-	-:-	-:-	41:D	-	-	-	-	-	-	-	-	-	-	-	-	-	-	-	-	-	11382	Control	WES	Ivan Iossifov et al. Nature 2014	25363768
9	35739074	35739074	G	A	exonic	GBA2	stopgain	GBA2:uc003zxy.1:exon8:c.859C>T:p.R287X,GBA2:uc003zxw.3:exon11:c.1720C>T:p.R574X,GBA2:uc011lpb.1:exon11:c.1720C>T:p.R574X,GBA2:uc011lpc.1:exon11:c.1720C>T:p.R574X,GBA2:uc011lpd.2:exon12:c.1738C>T:p.R580X	glucosidase, beta (bile acid) 2	FUNCTION: Non-lysosomal glucosylceramidase that catalyzes the conversion of glucosylceramide (GlcCer) to free glucose and ceramide. Involved in sphingomyelin generation and prevention of glycolipid accumulation. May also catalyze the hydrolysis of bile acid 3-O-glucosides, however, the relevance of such activity is unclear in vivo. Plays a role in central nevous system development. Required for p…	ENSG00000070610	rs759632589	-:-	-:-	-:-	37:D	1.635e-05	0	0	0	0	0	3.605e-05	0	0	-	-	-	-	-	-	-	-	12299	Control	WES	Ivan Iossifov et al. Nature 2014	25363768
9	95155496	95155499	AAAC	-	exonic	OGN	stopgain	OGN:uc004asa.3:exon4:c.296_299del:p.C99fs*0,OGN:uc004asb.3:exon4:c.296_299del:p.C99fs*0,OGN:uc011ltx.2:exon4:c.350_353del:p.C117fs*0	osteoglycin	FUNCTION: Induces bone formation in conjunction with TGF-beta-1 or TGF-beta-2.,	ENSG00000106809	rs760127129	-	-	-	-	4.118e-05	0	0	0.0005	0	0	1.807e-05	0.0002	6.728e-05	3.228e-05	0	0	0	0	0	6.664e-05	0	14453	Control	WES	Ivan Iossifov et al. Nature 2014	25363768
9	112182789	112182789	C	A	exonic	PTPN3	stopgain	PTPN3:uc011lwf.1:exon3:c.232G>T:p.E78X,PTPN3:uc011lwe.1:exon4:c.367G>T:p.E123X,PTPN3:uc004bec.2:exon8:c.700G>T:p.E234X,PTPN3:uc004beb.2:exon9:c.835G>T:p.E279X,PTPN3:uc011lwh.1:exon12:c.766G>T:p.E256X,PTPN3:uc011lwg.1:exon13:c.1093G>T:p.E365X,PTPN3:uc004bed.2:exon14:c.1228G>T:p.E410X	protein tyrosine phosphatase, non-receptor type 3	FUNCTION: May act at junctions between the membrane and the cytoskeleton. Possesses tyrosine phosphatase activity.,	ENSG00000070159	-	-:-	-:-	-:-	42:D	-	-	-	-	-	-	-	-	-	-	-	-	-	-	-	-	-	14206	Control	WES	Ivan Iossifov et al. Nature 2014	25363768
9	123725027	123725027	G	A	exonic	C5	stopgain	C5:uc004bkv.3:exon36:c.4426C>T:p.R1476X	complement component 5	FUNCTION: Activation of C5 by a C5 convertase initiates the spontaneous assembly of the late complement components, C5-C9, into the membrane attack complex. C5b has a transient binding site for C6. The C5b-C6 complex is the foundation upon which the lytic complex is assembled.,	ENSG00000106804	rs121909588	-:-	-:-	-:-	44:D	8.129e-05	0.0005	2.98e-05	0	0	4.486e-05	8.966e-05	0.0002	0	0.0002	0.0005	0	0	0	0	6.663e-05	0	13934	Control	WES	Ivan Iossifov et al. Nature 2014	25363768
9	33796792	33796792	C	A	exonic	PRSS3	stopgain	PRSS3:uc003ztj.4:exon2:c.363C>A:p.C121X,PRSS3:uc003ztl.4:exon2:c.192C>A:p.C64X,PRSS3:uc022bfu.1:exon2:c.171C>A:p.C57X,PRSS3:uc003zti.4:exon3:c.234C>A:p.C78X	protease, serine 3	FUNCTION: Digestive protease specialized for the degradation of trypsin inhibitors. In the ileum, may be involved in defensin processing, including DEFA5. {ECO:0000269|PubMed:12021776, ECO:0000269|PubMed:14507909}.,	ENSG00000010438	-	-:-	-:-	-:-	36:D	-	-	-	-	-	-	-	-	-	-	-	-	-	-	-	-	-	11519	Control	WES	Ivan Iossifov et al. Nature 2014	25363768
9	95027326	95027326	C	A	exonic	IARS	stopgain	IARS:uc004ars.2:exon15:c.1120G>T:p.E374X,IARS:uc010mqr.3:exon15:c.1255G>T:p.E419X,IARS:uc004art.2:exon16:c.1585G>T:p.E529X,IARS:uc004aru.4:exon16:c.1585G>T:p.E529X	isoleucyl-tRNA synthetase	-	ENSG00000196305	-	-:-	-:-	-:-	41:D	-	-	-	-	-	-	-	-	-	-	-	-	-	-	-	-	-	13689	Control	WES	Ivan Iossifov et al. Nature 2014	25363768
9	111625008	111625008	C	T	exonic	ACTL7A	stopgain	ACTL7A:uc004bdj.1:exon1:c.406C>T:p.R136X	actin like 7A	-	ENSG00000187003	rs751148362	-:-	-:-	-:-	35:D	1.218e-05	0	2.978e-05	0	0	4.484e-05	0	0	3.249e-05	-	-	-	-	-	-	-	-	14421	Control	WES	Ivan Iossifov et al. Nature 2014	25363768
9	130630737	130630737	G	A	exonic	AK1	stopgain	AK1:uc004bsm.4:exon6:c.379C>T:p.Q127X	adenylate kinase 1	FUNCTION: Catalyzes the reversible transfer of the terminal phosphate group between ATP and AMP. Also displays broad nucleoside diphosphate kinase activity. Plays an important role in cellular energy homeostasis and in adenine nucleotide metabolism. {ECO:0000255|HAMAP-Rule:MF_03171, ECO:0000269|PubMed:23416111}.,	ENSG00000106992	-	-:-	-:-	-:-	35:D	0	0	0	0	0	0	0	0	0	-	-	-	-	-	-	-	-	13708	Control	WES	Ivan Iossifov et al. Nature 2014	25363768
10	65140206	65140206	G	A	exonic	JMJD1C	stopgain	JMJD1C:uc001jmn.3:exon2:c.205C>T:p.R69X,JMJD1C:uc001jmr.1:exon2:c.205C>T:p.R69X	jumonji domain containing 1C	FUNCTION: Probable histone demethylase that specifically demethylates 'Lys-9' of histone H3, thereby playing a central role in histone code. Demethylation of Lys residue generates formaldehyde and succinate. May be involved in hormone-dependent transcriptional activation, by participating in recruitment to androgen-receptor target genes (By similarity). {ECO:0000250}.,	ENSG00000171988	rs745766811	-:-	-:-	-:-	38:D	4.068e-06	0	0	0.0001	0	0	0	0	0	-	-	-	-	-	-	-	-	13306	Control	WES	Ivan Iossifov et al. Nature 2014	25363768
11	45950388	45950388	C	T	exonic	GYLTL1B	stopgain	GYLTL1B:uc001nbv.1:exon14:c.2158C>T:p.R720X,GYLTL1B:uc001nbx.1:exon14:c.2158C>T:p.R720X,GYLTL1B:uc001nbw.1:exon15:c.2065C>T:p.R689X	glycosyltransferase-like 1B	FUNCTION: Bifunctional glycosyltransferase with both xylosyltransferase and beta-1,3-glucuronyltransferase activities involved in the biosynthesis of the phosphorylated O-mannosyl trisaccharide (N-acetylgalactosamine-beta-3-N-acetylglucosamine- beta-4-(phosphate-6-)mannose), a carbohydrate structure present in alpha-dystroglycan (DAG1). Phosphorylated O-mannosyl trisaccharid is required for bindi…	ENSG00000165905	rs377190327	-:-	-:-	-:-	35:D	6.978e-05	6.755e-05	0.0002	0	0.0003	0	1.821e-05	0	0	9.689e-05	0.0003	0	0	0	0	0	0	12499	Control	WES	Ivan Iossifov et al. Nature 2014	25363768
11	65293437	65293437	G	T	exonic	SCYL1	stopgain	SCYL1:uc001oea.1:exon3:c.298G>T:p.G100X,SCYL1:uc001oeb.1:exon3:c.298G>T:p.G100X,SCYL1:uc001oec.1:exon3:c.298G>T:p.G100X,SCYL1:uc009yqk.3:exon3:c.298G>T:p.G100X	SCY1 like pseudokinase 1	FUNCTION: Regulates COPI-mediated retrograde traffic. Has no detectable kinase activity in vitro. {ECO:0000269|PubMed:18556652}.,	ENSG00000142186	-	-:-	-:-	-:-	36:D	-	-	-	-	-	-	-	-	-	-	-	-	-	-	-	-	-	11360	Control	WES	Ivan Iossifov et al. Nature 2014	25363768
11	71804707	71804707	G	A	exonic	LRTOMT	stopgain	LRTOMT:uc010rqu.2:exon3:c.194G>A:p.W65X,LRTOMT:uc001orr.3:exon4:c.248G>A:p.W83X,LRTOMT:uc010rqs.2:exon4:c.248G>A:p.W83X,LRTOMT:uc010rqt.2:exon4:c.248G>A:p.W83X	leucine rich transmembrane and O-methyltransferase domain containing	FUNCTION: Catalyzes the O-methylation, and thereby the inactivation, of catecholamine neurotransmitters and catechol hormones (By similarity). Required for auditory function. {ECO:0000250|UniProtKB:P21964, ECO:0000269|PubMed:18794526}.,	ENSG00000184154	-	-:-	-:-	-:-	15.53:T	-	-	-	-	-	-	-	-	-	-	-	-	-	-	-	-	-	11417	Control	WES	Ivan Iossifov et al. Nature 2014	25363768
11	73575377	73575377	C	T	exonic	MRPL48	stopgain	MRPL48:uc001ouh.4:exon8:c.601C>T:p.R201X,MRPL48:uc010rri.2:exon9:c.547C>T:p.R183X,MRPL48:uc009ytt.3:exon10:c.304C>T:p.R102X	mitochondrial ribosomal protein L48	-	ENSG00000175581	rs768004272	-:-	-:-	-:-	50:D	4.067e-06	0	0	0	0	0	0	0	3.253e-05	-	-	-	-	-	-	-	-	12340	Control	WES	Ivan Iossifov et al. Nature 2014	25363768
11	55371381	55371381	G	A	exonic	OR4C11	stopgain	OR4C11:uc010rii.2:exon1:c.469C>T:p.Q157X	olfactory receptor family 4 subfamily C member 11	FUNCTION: Odorant receptor. {ECO:0000305}.,	ENSG00000172188	rs75423534	-:-	-:-	-:-	35:D	0.1371	0.0203	0.1801	0.0679	0.0015	0.2756	0.1407	0.1234	0.1416	0.1148	0.0216	0.1687	0.0639	0.0016	0.2709	0.1423	0.185	11290	Control	WES	Ivan Iossifov et al. Nature 2014	25363768
12	83250986	83250986	T	A	exonic	TMTC2	stopgain	TMTC2:uc001szr.1:exon2:c.281T>A:p.L94X,TMTC2:uc001szs.1:exon2:c.281T>A:p.L94X,TMTC2:uc001szt.3:exon2:c.281T>A:p.L94X	transmembrane and tetratricopeptide repeat containing 2	-	ENSG00000179104	-	-:-	-:-	-:-	37:D	-	-	-	-	-	-	-	-	-	-	-	-	-	-	-	-	-	11730	Control	WES	Ivan Iossifov et al. Nature 2014	25363768
12	94769688	94769688	G	A	exonic	CCDC41	stopgain	CCDC41:uc001tde.3:exon7:c.907C>T:p.R303X,CCDC41:uc001tdd.3:exon8:c.907C>T:p.R303X,CCDC41:uc001tdf.3:exon8:c.907C>T:p.R303X	-	-	ENSG00000173588	rs757301110	-:-	-:-	-:-	35:D	1.905e-05	7.928e-05	3.886e-05	0	0	0	2.031e-05	0	0	6.468e-05	0.0002	0	0	0	0	0	0	11008	Control	WES	Ivan Iossifov et al. Nature 2014	25363768
12	100042220	100042220	C	T	exonic	FAM71C	stopgain	FAM71C:uc001tgn.3:exon1:c.268C>T:p.R90X	family with sequence similarity 71 member C	-	ENSG00000180219	rs181913768	-:-	-:-	-:-	31:D	4.066e-05	6.537e-05	8.936e-05	0.0004	0	0	8.975e-06	0.0002	0	6.461e-05	0.0001	0	0	0	0	6.67e-05	0	14424	Control	WES	Ivan Iossifov et al. Nature 2014	25363768
12	57625518	57625518	G	A	exonic	SHMT2	stopgain	SHMT2:uc001snj.2:exon3:c.18G>A:p.W6X,SHMT2:uc001snk.2:exon3:c.18G>A:p.W6X,SHMT2:uc001sng.2:exon4:c.18G>A:p.W6X	serine hydroxymethyltransferase 2	FUNCTION: Contributes to the de novo mitochondrial thymidylate biosynthesis pathway via its role in glycine and tetrahydrofolate metabolism. Thymidylate biosynthesis is required to prevent uracil accumulation in mtDNA (PubMed:21876188). Interconversion of serine and glycine (PubMed:25619277). Associates with mitochondrial DNA (PubMed:18063578). Plays a role in the deubiquitination of target prote…	ENSG00000182199	-	0.006:D	0.998:D	0.985:D	28.3:D	-	-	-	-	-	-	-	-	-	-	-	-	-	-	-	-	-	13915	Control	WES	Ivan Iossifov et al. Nature 2014	25363768
12	125441316	125441316	G	A	exonic	DHX37	stopgain	DHX37:uc001ugy.3:exon18:c.2374C>T:p.R792X	DEAH-box helicase 37	-	ENSG00000150990	rs369473407	-:-	-:-	-:-	36:D	0	0	0	0	0	0	0	0	0	-	-	-	-	-	-	-	-	12153	Control	WES	Ivan Iossifov et al. Nature 2014	25363768
14	76368504	76368504	C	T	exonic	TTLL5	stopgain	TTLL5:uc001xsa.3:exon6:c.982C>T:p.Q328X,TTLL5:uc001xrx.3:exon31:c.3760C>T:p.Q1254X	tubulin tyrosine ligase like 5	FUNCTION: Polyglutamylase which preferentially modifies alpha- tubulin. Involved in the side-chain initiation step of the polyglutamylation reaction rather than in the elongation step (By similarity). Required for CCSAP localization to both spindle and cilia microtubules. Increases the effects of NCOA2 in glucocorticoid receptor-mediated repression and induction and in androgen receptor-mediated …	ENSG00000119685	rs140018292	-:-	-:-	-:-	47:D	2.44e-05	0	0	0	0	0.0002	1.796e-05	0	0	-	-	-	-	-	-	-	-	13923	Control	WES	Ivan Iossifov et al. Nature 2014	25363768
14	77893973	77893973	G	A	exonic	VIPAS39	stopgain	VIPAS39:uc010tvj.2:exon19:c.1321C>T:p.R441X,VIPAS39:uc001xtu.2:exon20:c.1468C>T:p.R490X,VIPAS39:uc001xtv.2:exon20:c.1468C>T:p.R490X,VIPAS39:uc021rwu.1:exon20:c.1468C>T:p.R490X,VIPAS39:uc001xtt.2:exon21:c.1468C>T:p.R490X	VPS33B interacting protein, apical-basolateral polarity regulator, spe-39 homolog	FUNCTION: Proposed to be involved in endosomal maturation implicating in part VPS33B. In epithelial cells, the VPS33B:VIPAS39 complex may play a role in the apical RAB11A- dependent recycling pathway and in the maintenance of the apical- basolateral polarity (PubMed:20190753). May play a role in lysosomal trafficking, probably via association with the core HOPS complex in a discrete population of…	ENSG00000151445	rs777254676	-:-	-:-	-:-	51:D	4.062e-06	6.535e-05	0	0	0	0	0	0	0	6.458e-05	0.0002	0	0	0	0	0	0	12921	Control	WES	Ivan Iossifov et al. Nature 2014	25363768
14	67807173	67807173	G	A	exonic	ATP6V1D	stopgain	ATP6V1D:uc001xjf.3:exon8:c.586C>T:p.R196X	ATPase H+ transporting V1 subunit D	FUNCTION: Subunit of the peripheral V1 complex of vacuolar ATPase. Vacuolar ATPase is responsible for acidifying a variety of intracellular compartments in eukaryotic cells, thus providing most of the energy required for transport processes in the vacuolar system (By similarity). May play a role in cilium biogenesis through regulation of the transport and the localization of proteins to the ciliu…	ENSG00000100554	rs762351423	-:-	-:-	-:-	39:D	8.13e-06	0	2.979e-05	0	5.8e-05	0	0	0	0	-	-	-	-	-	-	-	-	13559	Control	WES	Ivan Iossifov et al. Nature 2014	25363768
16	81056390	81056390	C	T	exonic	CENPN	stopgain	CENPN:uc002ffw.4:exon7:c.562C>T:p.R188X	centromere protein N	FUNCTION: Component of the CENPA-NAC (nucleosome-associated) complex, a complex that plays a central role in assembly of kinetochore proteins, mitotic progression and chromosome segregation. The CENPA-NAC complex recruits the CENPA-CAD (nucleosome distal) complex and may be involved in incorporation of newly synthesized CENPA into centromeres. CENPN is the first protein to bind specifically to CE…	ENSG00000166451	rs760201501	-:-	-:-	-:-	2.028:T	2.032e-05	0.0001	2.979e-05	0	0	0	1.793e-05	0	0	6.456e-05	0.0002	0	0	0	0	0	0	12180	Control	WES	Ivan Iossifov et al. Nature 2014	25363768
17	27381590	27381590	C	T	exonic	PIPOX	stopgain	PIPOX:uc002hdr.1:exon5:c.688C>T:p.R230X	pipecolic acid oxidase	FUNCTION: Metabolizes sarcosine, L-pipecolic acid and L-proline.,	ENSG00000179761	rs376529005	-:-	-:-	-:-	36:D	1.624e-05	0.0001	0	0	0	0	1.79e-05	0	0	3.23e-05	0.0001	0	0	0	0	0	0	14288	Control	WES	Ivan Iossifov et al. Nature 2014	25363768
17	62272355	62272355	G	C	exonic	TEX2	stopgain	TEX2:uc002jec.3:exon3:c.1745C>G:p.S582X,TEX2:uc002jed.3:exon3:c.1745C>G:p.S582X,TEX2:uc002jee.3:exon3:c.1745C>G:p.S582X	testis expressed 2	-	ENSG00000136478	-	-:-	-:-	-:-	45:D	-	-	-	-	-	-	-	-	-	-	-	-	-	-	-	-	-	14590	Control	WES	Ivan Iossifov et al. Nature 2014	25363768
17	80202677	80202677	G	A	exonic	CSNK1D	stopgain	CSNK1D:uc002kej.3:exon9:c.1228C>T:p.Q410X	casein kinase 1 delta	FUNCTION: Essential serine/threonine-protein kinase that regulates diverse cellular growth and survival processes including Wnt signaling, DNA repair and circadian rhythms. It can phosphorylate a large number of proteins. Casein kinases are operationally defined by their preferential utilization of acidic proteins such as caseins as substrates. Phosphorylates connexin-43/GJA1, MAP1A, SNAPIN, MAPT…	ENSG00000141551	-	-:-	-:-	-:-	41:D	8.125e-06	0.0001	0	0	0	0	0	0	0	-	-	-	-	-	-	-	-	13954	Control	WES	Ivan Iossifov et al. Nature 2014	25363768
18	5398076	5398076	G	A	exonic	EPB41L3	stopgain	EPB41L3:uc010wzg.1:exon4:c.232C>T:p.R78X,EPB41L3:uc010wze.1:exon5:c.331C>T:p.R111X,EPB41L3:uc010wzf.1:exon5:c.307C>T:p.R103X,EPB41L3:uc010dkr.2:exon6:c.592C>T:p.R198X,EPB41L3:uc010wzh.1:exon16:c.1909C>T:p.R637X,EPB41L3:uc002kmt.1:exon17:c.2416C>T:p.R806X	erythrocyte membrane protein band 4.1-like 3	FUNCTION: Tumor suppressor that inhibits cell proliferation and promotes apoptosis. Modulates the activity of protein arginine N- methyltransferases, including PRMT3 and PRMT5. {ECO:0000269|PubMed:15334060, ECO:0000269|PubMed:15737618, ECO:0000269|PubMed:16420693, ECO:0000269|PubMed:9892180}.,	ENSG00000082397	rs781377051	-:-	-:-	-:-	37:D	4.072e-06	0	0	0	0	0	8.985e-06	0	0	-	-	-	-	-	-	-	-	12462	Control	WES	Ivan Iossifov et al. Nature 2014	25363768
19	48800760	48800760	G	A	exonic	CCDC114	stopgain	CCDC114:uc002piq.2:exon8:c.913C>T:p.Q305X,CCDC114:uc002pir.2:exon14:c.1486C>T:p.Q496X	coiled-coil domain containing 114	FUNCTION: Probable component of the outer dynein arm complex required along the entire axoneme for tethering of outer dynein arms. {ECO:0000305|PubMed:23261302, ECO:0000305|PubMed:23261303}.,	ENSG00000105479	rs764664376	-:-	-:-	-:-	35:D	1.347e-05	0	9.427e-05	0	0	0	0	0	0	-	-	-	-	-	-	-	-	14297	Control	WES	Ivan Iossifov et al. Nature 2014	25363768
19	55442030	55442030	G	A	exonic	NLRP7	stopgain	NLRP7:uc002qig.4:exon9:c.2563C>T:p.Q855X,NLRP7:uc002qih.4:exon9:c.2647C>T:p.Q883X,NLRP7:uc002qii.4:exon9:c.2647C>T:p.Q883X,NLRP7:uc010esk.3:exon9:c.2647C>T:p.Q883X,NLRP7:uc010esl.3:exon11:c.2731C>T:p.Q911X	NLR family, pyrin domain containing 7	FUNCTION: Inhibits CASP1/caspase-1-dependent IL1B secretion. {ECO:0000269|PubMed:15817483}.,	ENSG00000167634	rs755890731	-:-	-:-	-:-	35:D	4.061e-06	0	0	0	0	0	0	0	3.249e-05	-	-	-	-	-	-	-	-	14358	Control	WES	Ivan Iossifov et al. Nature 2014	25363768
21	47641795	47641795	G	A	exonic	LSS	stopgain	LSS:uc002zik.2:exon4:c.283C>T:p.R95X,LSS:uc002zij.3:exon5:c.523C>T:p.R175X,LSS:uc002zil.2:exon5:c.523C>T:p.R175X,LSS:uc011afv.1:exon5:c.490C>T:p.R164X	lanosterol synthase (2,3-oxidosqualene-lanosterol cyclase)	FUNCTION: Catalyzes the cyclization of (S)-2,3 oxidosqualene to lanosterol, a reaction that forms the sterol nucleus. {ECO:0000269|PubMed:7639730}.,	ENSG00000160285	rs758168273	-:-	-:-	-:-	38:D	1.218e-05	0	0	0	0	0	8.951e-06	0.0002	3.249e-05	-	-	-	-	-	-	-	-	14609	Control	WES	Ivan Iossifov et al. Nature 2014	25363768
22	44372025	44372025	C	T	exonic	SAMM50	stopgain	SAMM50:uc003bek.3:exon1:c.154C>T:p.R52X,SAMM50:uc011aqd.2:exon7:c.109C>T:p.R37X,SAMM50:uc003bej.3:exon8:c.739C>T:p.R247X	SAMM50 sorting and assembly machinery component	FUNCTION: Plays a crucial role in the maintenance of the structure of mitochondrial cristae and the proper assembly of the mitochondrial respiratory chain complexes (PubMed:22252321, PubMed:25781180). Required for the assembly of TOMM40 into the TOM complex (PubMed:15644312). {ECO:0000269|PubMed:15644312, ECO:0000269|PubMed:22252321, ECO:0000269|PubMed:25781180}.,	ENSG00000100347	rs756181628	-:-	-:-	-:-	38:D	8.127e-06	0	0	0	0	0	8.955e-06	0	3.25e-05	-	-	-	-	-	-	-	-	11011	Control	WES	Ivan Iossifov et al. Nature 2014	25363768
X	1321275	1321275	C	T	exonic	CRLF2	stopgain	CRLF2:uc004cpl.2:exon3:c.144G>A:p.W48X,CRLF2:uc004cpk.2:exon4:c.480G>A:p.W160X,CRLF2:uc022brs.1:exon4:c.480G>A:p.W160X,CRLF2:uc022brt.1:exon5:c.480G>A:p.W160X	cytokine receptor-like factor 2	FUNCTION: Receptor for thymic stromal lymphopoietin (TSLP). Forms a functional complex with TSLP and IL7R which is capable of stimulating cell proliferation through activation of STAT3 and STAT5. Also activates JAK2 (By similarity). Implicated in the development of the hematopoietic system. {ECO:0000250, ECO:0000269|PubMed:11418668}.,	ENSG00000205755	-	-:-	-:-	-:-	35:D	-	-	-	-	-	-	-	-	-	-	-	-	-	-	-	-	-	11152	Control	WES	Ivan Iossifov et al. Nature 2014	25363768
X	16672582	16672582	G	T	exonic	S100G	stopgain	S100G:uc004cxn.1:exon3:c.190G>T:p.E64X	S100 calcium binding protein G	-	ENSG00000169906	-	-:-	-:-	-:-	45:D	-	-	-	-	-	-	-	-	-	-	-	-	-	-	-	-	-	13135	Control	WES	Ivan Iossifov et al. Nature 2014	25363768
3	52547914	52547914	C	T	exonic	STAB1	stopgain	STAB1:uc003dej.3:exon32:c.3364C>T:p.R1122X	stabilin 1	FUNCTION: Acts as a scavenger receptor for acetylated low density lipoprotein. Binds to both Gram-positive and Gram-negative bacteria and may play a role in defense against bacterial infection. When inhibited in endothelial tube formation assays, there is a marked decrease in cell-cell interactions, suggesting a role in angiogenesis. Involved in the delivery of newly synthesized CHID1/SI-CLP from…	ENSG00000010327	rs770223308	-:-	-:-	-:-	35:D	8.236e-06	0	2.993e-05	0	5.801e-05	0	0	0	0	-	-	-	-	-	-	-	-	Quad3_Sibling	Control	WES	Ji-feng Guo et al. PNAS 2018	30348779
2	175618997	175618997	T	-	exonic	CHRNA1	stopgain	CHRNA1:uc002uje.2:exon5:c.490delA:p.M164fs*0,CHRNA1:uc002ujf.4:exon5:c.490delA:p.M164fs*0,CHRNA1:uc002ujd.2:exon6:c.565delA:p.M189fs*0	cholinergic receptor nicotinic alpha 1 subunit	FUNCTION: After binding acetylcholine, the AChR responds by an extensive change in conformation that affects all subunits and leads to opening of an ion-conducting channel across the plasma membrane.,	ENSG00000138435	-	-	-	-	-	-	-	-	-	-	-	-	-	-	-	-	-	-	-	-	-	-	01C06631	Control	WES	ASC:Satterstrom et al. Cell 2020	31981491
5	149441068	149441068	-	ACAGCCACCTTCAGGACA	exonic	CSF1R	stopgain	CSF1R:uc011dcd.2:exon11:c.1399_1400insTGTCCTGAAGGTGGCTGT:p.K468_Q501delinsS,CSF1R:uc003lrl.3:exon12:c.1843_1844insTGTCCTGAAGGTGGCTGT:p.K616_C972delinsS,CSF1R:uc003lrm.3:exon13:c.1843_1844insTGTCCTGAAGGTGGCTGT:p.K616_C972delinsS	colony stimulating factor 1 receptor	FUNCTION: Tyrosine-protein kinase that acts as cell-surface receptor for CSF1 and IL34 and plays an essential role in the regulation of survival, proliferation and differentiation of hematopoietic precursor cells, especially mononuclear phagocytes, such as macrophages and monocytes. Promotes the release of proinflammatory chemokines in response to IL34 and CSF1, and thereby plays an important rol…	ENSG00000182578	-	-	-	-	-	-	-	-	-	-	-	-	-	-	-	-	-	-	-	-	-	-	01C06631	Control	WES	ASC:Satterstrom et al. Cell 2020	31981491
5	118582861	118582861	C	T	exonic	DMXL1	stopgain	DMXL1:uc003kse.1:exon5:c.553C>T:p.Q185X,DMXL1:uc003ksd.2:exon43:c.9031C>T:p.Q3011X,DMXL1:uc021ycw.1:exon43:c.8512C>T:p.Q2838X,DMXL1:uc010jcl.1:exon44:c.9094C>T:p.Q3032X	Dmx like 1	-	ENSG00000172869	-	-:-	-:-	-:-	46:D	-	-	-	-	-	-	-	-	-	-	-	-	-	-	-	-	-	335-06-106548	Control	WES	ASC:Satterstrom et al. Cell 2020	31981491
6	56819355	56819355	T	A	exonic	DST	stopgain	DST:uc021zba.2:exon1:c.31A>T:p.R11X	dystonin	FUNCTION: Cytoskeletal linker protein. Acts as an integrator of intermediate filaments, actin and microtubule cytoskeleton networks. Required for anchoring either intermediate filaments to the actin cytoskeleton in neural and muscle cells or keratin- containing intermediate filaments to hemidesmosomes in epithelial cells. The proteins may self-aggregate to form filaments or a two- dimensional mes…	ENSG00000151914	-	-:-	-:-	-:-	35:D	-	-	-	-	-	-	-	-	-	-	-	-	-	-	-	-	-	029-06-105565	Control	WES	ASC:Satterstrom et al. Cell 2020	31981491
6	116949338	116949338	C	T	exonic	RSPH4A	stopgain	RSPH4A:uc003pxe.2:exon3:c.1468C>T:p.R490X,RSPH4A:uc010kee.2:exon3:c.1468C>T:p.R490X	radial spoke head 4 homolog A (Chlamydomonas)	FUNCTION: Probable component of the axonemal radial spoke head. Radial spokes are regularly spaced along cilia, sperm and flagella axonemes. They consist of a thin stalk which is attached to a subfiber of the outer doublet microtubule, and a bulbous head which is attached to the stalk and appears to interact with the projections from the central pair of microtubules. {ECO:0000269|PubMed:19200523}…	ENSG00000111834	rs118204043	-:-	-:-	-:-	38:D	8.133e-06	6.541e-05	0	0	0	0	8.976e-06	0	0	-	-	-	-	-	-	-	-	09C84012	Control	WES	ASC:Satterstrom et al. Cell 2020	31981491
6	152749408	152749408	G	T	exonic	SYNE1	stopgain	SYNE1:uc003qow.3:exon18:c.2793C>A:p.Y931X,SYNE1:uc010kjb.1:exon35:c.4857C>A:p.Y1619X,SYNE1:uc003qot.4:exon37:c.4929C>A:p.Y1643X,SYNE1:uc003qou.4:exon37:c.4908C>A:p.Y1636X	spectrin repeat containing, nuclear envelope 1	FUNCTION: Multi-isomeric modular protein which forms a linking network between organelles and the actin cytoskeleton to maintain the subcellular spatial organization. Component of SUN-protein- containing multivariate complexes also called LINC complexes which link the nucleoskeleton and cytoskeleton by providing versatile outer nuclear membrane attachment sites for cytoskeletal filaments. May be …	ENSG00000131018	-	-:-	-:-	-:-	25.1:D	-	-	-	-	-	-	-	-	-	-	-	-	-	-	-	-	-	528-04-101924	Control	WES	ASC:Satterstrom et al. Cell 2020	31981491
6	29141910	29141910	G	A	exonic	OR2J2	stopgain	OR2J2:uc011dlm.2:exon1:c.498G>A:p.W166X	olfactory receptor family 2 subfamily J member 2	FUNCTION: Odorant receptor. {ECO:0000305}.,	ENSG00000204700	-	-:-	-:-	-:-	34:D	-	-	-	-	-	-	-	-	-	-	-	-	-	-	-	-	-	676-04-102393	Control	WES	ASC:Satterstrom et al. Cell 2020	31981491
7	6449777	6449777	C	A	exonic	DAGLB	stopgain	DAGLB:uc003spy.3:exon5:c.442G>T:p.E148X,DAGLB:uc003spz.3:exon6:c.895G>T:p.E299X,DAGLB:uc003sqb.3:exon11:c.961G>T:p.E321X,DAGLB:uc003sqc.3:exon11:c.961G>T:p.E321X,DAGLB:uc011jwt.2:exon11:c.1246G>T:p.E416X,DAGLB:uc011jwu.2:exon12:c.1417G>T:p.E473X,DAGLB:uc003sqa.3:exon14:c.1804G>T:p.E602X,DAGLB:uc003sqd.4:exon14:c.1681G>T:p.E561X	diacylglycerol lipase beta	FUNCTION: Catalyzes the hydrolysis of diacylglycerol (DAG) to 2- arachidonoyl-glycerol (2-AG), the most abundant endocannabinoid in tissues. Required for axonal growth during development and for retrograde synaptic signaling at mature synapses. {ECO:0000269|PubMed:14610053}.,	ENSG00000164535	-	-:-	-:-	-:-	44:D	-	-	-	-	-	-	-	-	-	-	-	-	-	-	-	-	-	11C119423	Control	WES	ASC:Satterstrom et al. Cell 2020	31981491
7	102106466	102106466	G	T	exonic	LRWD1	stopgain	LRWD1:uc003uzn.3:exon2:c.283G>T:p.E95X	leucine-rich repeats and WD repeat domain containing 1	FUNCTION: Required for G1/S transition. Recruits and stabilizes the origin recognition complex (ORC) onto chromatin during G1 to establish pre-replication complex (preRC) and to heterochromatic sites in post-replicated cells. Binds a combination of DNA and histone methylation repressive marks on heterochromatin. Binds histone H3 and H4 trimethylation marks H3K9me3, H3K20me3 and H4K27me3 in a coop…	ENSG00000161036	-	-:-	-:-	-:-	36:D	-	-	-	-	-	-	-	-	-	-	-	-	-	-	-	-	-	567-04-101192	Control	WES	ASC:Satterstrom et al. Cell 2020	31981491
10	32780873	32780873	C	T	exonic	CCDC7	stopgain	CCDC7:uc001iwj.3:exon10:c.820C>T:p.R274X,CCDC7:uc001iwk.3:exon10:c.820C>T:p.R274X	coiled-coil domain containing 7	FUNCTION: May play a role in tumorigenesis. {ECO:0000250}.,	ENSG00000216937	rs374291544	-:-	-:-	-:-	35:D	0.0005	0	0.0034	0	6.736e-05	0	3.85e-05	0.0004	0	0.0001	0	0.0048	0	0	0	0	0	AC02-1234-04	Control	WES	ASC:Satterstrom et al. Cell 2020	31981491
11	71238742	71238742	-	CCAGTCCAGCTGCTGTAAGCCCTGCTGCTGCCAGTCCAGCTGCTGTAAGCCCTGCTGCTC	exonic	KRTAP5-7	stopgain	KRTAP5-7:uc001oqq.1:exon1:c.396_397insCCAGTCCAGCTGCTGTAAGCCCTGCTGCTGCCAGTCCAGCTGCTGTAAGCCCTGCTGCTC:p.S133_I165delinsPVQLL	keratin associated protein 5-7	FUNCTION: In the hair cortex, hair keratin intermediate filaments are embedded in an interfilamentous matrix, consisting of hair keratin-associated protein (KRTAP), which are essential for the formation of a rigid and resistant hair shaft through their extensive disulfide bond cross-linking with abundant cysteine residues of hair keratins. The matrix proteins include the high- sulfur and high-gly…	ENSG00000244411	-	-	-	-	-	-	-	-	-	-	-	-	-	-	-	-	-	-	-	-	-	-	023-06-105475	Control	WES	ASC:Satterstrom et al. Cell 2020	31981491
19	49937935	49937935	G	T	exonic	SLC17A7	stopgain	SLC17A7:uc002pnq.1:exon4:c.360C>A:p.Y120X,SLC17A7:uc002pnp.3:exon5:c.561C>A:p.Y187X	solute carrier family 17 member 7	FUNCTION: Mediates the uptake of glutamate into synaptic vesicles at presynaptic nerve terminals of excitatory neural cells. May also mediate the transport of inorganic phosphate. {ECO:0000269|PubMed:10820226}.,	ENSG00000104888	-	-:-	-:-	-:-	39:D	-	-	-	-	-	-	-	-	-	-	-	-	-	-	-	-	-	565-06-107532	Control	WES	ASC:Satterstrom et al. Cell 2020	31981491
X	55289717	55289717	G	A	exonic	PAGE3	stopgain	PAGE3:uc011mon.3:exon3:c.160C>T:p.Q54X,PAGE3:uc022bxs.2:exon3:c.160C>T:p.Q54X	PAGE family member 3	-	ENSG00000204279	-	-:-	-:-	-:-	25.5:D	-	-	-	-	-	-	-	-	-	-	-	-	-	-	-	-	-	10C117291	Control	WES	ASC:Satterstrom et al. Cell 2020	31981491
16	31474091	31474091	A	G	exonic;splicing	ARMC5	nonsynonymous SNV;splicing	ARMC5:uc002eca.4:exon3:c.1223A>G:p.Q408R,ARMC5:uc002ecb.2:exon3:c.1223A>G:p.Q408R,ARMC5:uc002ecc.3:exon3:c.1223A>G:p.Q408R,ARMC5:uc010vfo.2:exon4:c.1319A>G:p.Q440R,ARMC5:uc010vfn.2:exon5:c.1508A>G:p.Q503R;uc010vfp.2:exon4:c.649-2A>G	-	-	ENSG00000140691	rs141923065	0.635:T	0.99:D	0.871:P	17.87:T	0.0031	0.0014	0.0004	0.0001	0	0.0012	0.0061	0.0026	0	0.003	0.0009	0	0	0	0.0011	0.0051	0.0041	trio_007	Control	WES	Bin Xu et al. Nat. Genet. 2012	23042115
5	840609	840609	C	A	exonic;splicing	ZDHHC11	nonsynonymous SNV;splicing	ZDHHC11:uc003jbk.4:exon2:c.237G>T:p.E79D;uc011cma.1:exon5:c.784+1G>T	-	-	ENSG00000188818	rs760431277	0.0:D	0.998:D	0.961:D	13.62:T	5.704e-05	0	0	0	0.0008	0	0	0	0	6.46e-05	0	0	0	0.0012	0	0	0	12631	Control	WES	Ivan Iossifov et al. Nature 2014	25363768
2	160671934	160671934	A	C	exonic	LY75;LY75-CD302	nonsynonymous SNV	LY75-CD302:uc002ubb.4:exon31:c.4531T>G:p.C1511G,LY75:uc002ubc.4:exon31:c.4531T>G:p.C1511G,LY75-CD302:uc010fos.3:exon31:c.4531T>G:p.C1511G	-	-	ENSG00000054219;ENSG00000248672	-	0.016:D	1.0:D	0.986:D	25.7:D	-	-	-	-	-	-	-	-	-	-	-	-	-	-	-	-	-	trio_054	Control	WES	Bin Xu et al. Nat. Genet. 2012	23042115
3	42798584	42798584	A	G	exonic	CCDC13	nonsynonymous SNV	CCDC13:uc003cly.4:exon3:c.344T>C:p.I115T,CCDC13:uc003clz.2:exon3:c.344T>C:p.I115T,CCDC13:uc011azq.1:exon3:c.344T>C:p.I115T	coiled-coil domain containing 13	FUNCTION: Required for primary cilia formation and promotes the localization of the ciliopathy protein BBS4 to both centriolar satellites and cilia. {ECO:0000269|PubMed:24816561}.,	ENSG00000244607	-	0.055:T	0.675:P	0.295:B	22.9:D	-	-	-	-	-	-	-	-	-	-	-	-	-	-	-	-	-	trio_030	Control	WES	Bin Xu et al. Nat. Genet. 2012	23042115
3	12858941	12858941	C	T	exonic	CAND2	nonsynonymous SNV	CAND2:uc003bxj.2:exon8:c.2231C>T:p.T744M,CAND2:uc003bxk.2:exon10:c.2510C>T:p.T837M	cullin-associated and neddylation-dissociated 2 (putative)	FUNCTION: Probable assembly factor of SCF (SKP1-CUL1-F-box protein) E3 ubiquitin ligase complexes that promotes the exchange of the substrate-recognition F-box subunit in SCF complexes, thereby playing a key role in the cellular repertoire of SCF complexes. {ECO:0000250}.,	ENSG00000144712	rs370800520	0.093:T	0.592:P	0.202:B	22.5:D	0.001	0	0.0001	0.0045	0	0	6.276e-05	0.002	0.0058	3.229e-05	0	0	0.0033	0	0	0	0	trio_031	Control	WES	Bin Xu et al. Nat. Genet. 2012	23042115
7	99048352	99048352	G	A	exonic	CPSF4	nonsynonymous SNV	CPSF4:uc003uqi.3:exon5:c.431G>A:p.R144Q,CPSF4:uc003uqj.3:exon5:c.431G>A:p.R144Q,CPSF4:uc003uqk.3:exon5:c.431G>A:p.R144Q,CPSF4:uc011kix.2:exon5:c.272G>A:p.R91Q	cleavage and polyadenylation specific factor 4	FUNCTION: Component of the cleavage and polyadenylation specificity factor (CPSF) complex that play a key role in pre-mRNA 3'-end formation, recognizing the AAUAAA signal sequence and interacting with poly(A) polymerase and other factors to bring about cleavage and poly(A) addition. CPSF4 binds RNA polymers with a preference for poly(U). {ECO:0000269|PubMed:14749727, ECO:0000269|PubMed:9224719}.,	ENSG00000160917	-	0.005:D	1.0:D	0.999:D	35:D	-	-	-	-	-	-	-	-	-	-	-	-	-	-	-	-	-	trio_068	Control	WES	Bin Xu et al. Nat. Genet. 2012	23042115
10	123260408	123260408	G	A	exonic	FGFR2	nonsynonymous SNV	FGFR2:uc001lfg.4:exon4:c.317C>T:p.A106V,FGFR2:uc021pzv.1:exon8:c.1157C>T:p.A386V,FGFR2:uc021pzw.1:exon8:c.1148C>T:p.A383V,FGFR2:uc010qtl.2:exon9:c.1145C>T:p.A382V,FGFR2:uc010qtm.2:exon9:c.1142C>T:p.A381V,FGFR2:uc031pxk.1:exon9:c.1226C>T:p.A409V,FGFR2:uc001lfn.5:exon10:c.323C>T:p.A108V,FGFR2:uc021pzx.1:exon10:c.1226C>T:p.A409V,FGFR2:uc021qaa.1:exon10:c.1496C>T:p.A499V,FGFR2:uc021qab.1:exon10:c.122…	fibroblast growth factor receptor 2	FUNCTION: Tyrosine-protein kinase that acts as cell-surface receptor for fibroblast growth factors and plays an essential role in the regulation of cell proliferation, differentiation, migration and apoptosis, and in the regulation of embryonic development. Required for normal embryonic patterning, trophoblast function, limb bud development, lung morphogenesis, osteogenesis and skin development. …	ENSG00000066468	-	0.004:D	0.996:D	0.646:P	33:D	-	-	-	-	-	-	-	-	-	-	-	-	-	-	-	-	-	trio_010	Control	WES	Bin Xu et al. Nat. Genet. 2012	23042115
12	72288472	72288472	A	G	exonic	TBC1D15	nonsynonymous SNV	TBC1D15:uc001swv.3:exon7:c.664A>G:p.K222E,TBC1D15:uc001swu.3:exon8:c.715A>G:p.K239E,TBC1D15:uc009zrv.2:exon8:c.367A>G:p.K123E,TBC1D15:uc010stt.2:exon8:c.688A>G:p.K230E	TBC1 domain family member 15	FUNCTION: Acts as a GTPase activating protein for RAB7A. Does not act on RAB4, RAB5 or RAB6 (By similarity). {ECO:0000250}.,	ENSG00000121749	rs778571188	0.021:D	0.916:P	0.672:P	23.8:D	4.138e-06	0	0	0	0	0	9.08e-06	0	0	-	-	-	-	-	-	-	-	trio_030	Control	WES	Bin Xu et al. Nat. Genet. 2012	23042115
12	125298857	125298857	C	A	exonic	SCARB1	nonsynonymous SNV	SCARB1:uc001ugm.4:exon4:c.521G>T:p.R174L,SCARB1:uc001ugn.4:exon4:c.521G>T:p.R174L,SCARB1:uc001ugo.4:exon4:c.521G>T:p.R174L,SCARB1:uc001ugp.3:exon4:c.521G>T:p.R174L,SCARB1:uc010tbd.2:exon4:c.521G>T:p.R174L,SCARB1:uc031qke.1:exon5:c.416G>T:p.R139L	scavenger receptor class B member 1	FUNCTION: Receptor for different ligands such as phospholipids, cholesterol ester, lipoproteins, phosphatidylserine and apoptotic cells. Probable receptor for HDL, located in particular region of the plasma membrane, called caveolae. Facilitates the flux of free and esterified cholesterol between the cell surface and extracellular donors and acceptors, such as HDL and to a lesser extent, apoB-con…	ENSG00000073060	-	0.271:T	0.051:B	0.195:B	23.0:D	-	-	-	-	-	-	-	-	-	-	-	-	-	-	-	-	-	trio_076	Control	WES	Bin Xu et al. Nat. Genet. 2012	23042115
15	63638908	63638908	C	G	exonic;splicing	CA12	nonsynonymous SNV	CA12:uc002amc.3:exon3:c.107G>C:p.G36A,CA12:uc002amd.3:exon3:c.107G>C:p.G36A;-	-	-	ENSG00000074410	-	0.012:D	0.999:D	0.969:D	28.5:D	-	-	-	-	-	-	-	-	-	-	-	-	-	-	-	-	-	trio_032	Control	WES	Bin Xu et al. Nat. Genet. 2012	23042115
17	80543936	80543936	C	T	exonic	FOXK2	nonsynonymous SNV	FOXK2:uc002kfm.1:exon7:c.1436C>T:p.A479V,FOXK2:uc002kfn.3:exon7:c.1436C>T:p.A479V	forkhead box K2	FUNCTION: Recognizes the core sequence 5'-TAAACA-3'. Binds to NFAT-like motifs (purine-rich) in the IL2 promoter. Also binds to HIV-1 long terminal repeat. May be involved in both positive and negative regulation of important viral and cellular promoter elements. {ECO:0000269|PubMed:1339390, ECO:0000269|PubMed:1909027}.,	ENSG00000141568	rs138822262	0.004:D	0.885:P	0.204:B	31:D	0.0027	0.0007	0.0015	0.0003	0.0003	0.0028	0.0037	0.0015	0.0031	0.0026	0.0011	0.0024	0	0	0.0034	0.0036	0.0041	trio_008	Control	WES	Bin Xu et al. Nat. Genet. 2012	23042115
18	47500753	47500753	T	C	exonic	MYO5B	nonsynonymous SNV	MYO5B:uc002leb.2:exon10:c.1289A>G:p.Q430R,MYO5B:uc021ukb.1:exon10:c.1286A>G:p.Q429R	myosin VB	FUNCTION: May be involved in vesicular trafficking via its association with the CART complex. The CART complex is necessary for efficient transferrin receptor recycling but not for EGFR degradation. Required in a complex with RAB11A and RAB11FIP2 for the transport of NPC1L1 to the plasma membrane. Together with RAB11A participates in CFTR trafficking to the plasma membrane and TF (transferrin) re…	ENSG00000167306	-	0.175:T	0.002:B	0.034:B	26.4:D	-	-	-	-	-	-	-	-	-	-	-	-	-	-	-	-	-	trio_062	Control	WES	Bin Xu et al. Nat. Genet. 2012	23042115
1	41101634	41101634	G	A	exonic	RIMS3	nonsynonymous SNV	RIMS3:uc001cfu.1:exon4:c.313C>T:p.R105W,RIMS3:uc001cfv.1:exon4:c.313C>T:p.R105W	regulating synaptic membrane exocytosis 3	FUNCTION: Regulates synaptic membrane exocytosis. {ECO:0000250}.,	ENSG00000117016	rs746393197	0.001:D	0.999:D	0.895:P	34:D	2.866e-05	0.0001	2.979e-05	0	0	0	2.691e-05	0	3.25e-05	3.234e-05	0	0	0	0	0	6.68e-05	0	NIMH030004	Control	WES	Suleyman Gulsuner et al. Cell 2013	23911319
1	75190414	75190414	G	A	exonic	CRYZ	nonsynonymous SNV	CRYZ:uc001dgj.3:exon2:c.92C>T:p.P31L,CRYZ:uc001dgl.3:exon2:c.92C>T:p.P31L,CRYZ:uc001dgk.3:exon3:c.92C>T:p.P31L	crystallin zeta	FUNCTION: Does not have alcohol dehydrogenase activity. Binds NADP and acts through a one-electron transfer process. Orthoquinones, such as 1,2-naphthoquinone or 9,10-phenanthrenequinone, are the best substrates (in vitro). May act in the detoxification of xenobiotics. Interacts with (AU)-rich elements (ARE) in the 3'-UTR of target mRNA species. Enhances the stability of mRNA coding for BCL2. NAD…	ENSG00000116791	rs752243991	0.027:D	0.999:D	0.936:D	25.2:D	5.375e-05	0	0	0	0.0002	0	3.625e-05	0	0.0002	-	-	-	-	-	-	-	-	NIMH077209	Control	WES	Suleyman Gulsuner et al. Cell 2013	23911319
1	173744830	173744830	G	A	exonic	KLHL20	nonsynonymous SNV	KLHL20:uc009wwf.3:exon9:c.1433G>A:p.R478Q,KLHL20:uc010pmr.2:exon9:c.920G>A:p.R307Q,KLHL20:uc001gjc.3:exon10:c.1487G>A:p.R496Q	kelch like family member 20	FUNCTION: Substrate-specific adapter of a BCR (BTB-CUL3-RBX1) E3 ubiquitin-protein ligase complex involved in interferon response and anterograde Golgi to endosome transport. The BCR(KLHL20) E3 ubiquitin ligase complex mediates the ubiquitination of DAPK1, leading to its degradation by the proteasome, thereby acting as a negative regulator of apoptosis (PubMed:20389280). The BCR(KLHL20) E3 ubiqui…	ENSG00000076321	rs199624649	0.002:D	0.973:D	0.564:P	33:D	8.125e-06	0	0	0	0	0	1.792e-05	0	0	-	-	-	-	-	-	-	-	NIMH127043	Control	WES	Suleyman Gulsuner et al. Cell 2013	23911319
2	7179770	7179770	T	C	exonic	RNF144A	nonsynonymous SNV	RNF144A:uc002qys.3:exon9:c.758T>C:p.I253T	ring finger protein 144A	FUNCTION: E3 ubiquitin-protein ligase which accepts ubiquitin from E2 ubiquitin-conjugating enzymes UBE2L3 and UBE2L6 in the form of a thioester and then directly transfers the ubiquitin to targeted substrates. Mediates the ubiquitination and degradation of the DNA damage kinase PRKDC. {ECO:0000250, ECO:0000269|PubMed:24979766}.,	ENSG00000151692	-	0.005:D	0.963:D	0.546:P	26.0:D	-	-	-	-	-	-	-	-	-	-	-	-	-	-	-	-	-	NIMH073174	Control	WES	Suleyman Gulsuner et al. Cell 2013	23911319
2	125627256	125627256	A	G	exonic	CNTNAP5	nonsynonymous SNV	CNTNAP5:uc002tno.3:exon21:c.3350A>G:p.D1117G,CNTNAP5:uc010flu.3:exon21:c.3353A>G:p.D1118G	contactin associated protein-like 5	FUNCTION: May play a role in the correct development and proper functioning of the peripheral and central nervous system and be involved in cell adhesion and intercellular communication.,	ENSG00000155052	rs770521168	0.006:D	1.0:D	0.999:D	25.8:D	8.172e-06	0	0	0	0	0	0	0	6.539e-05	-	-	-	-	-	-	-	-	NIMH069159	Control	WES	Suleyman Gulsuner et al. Cell 2013	23911319
2	203590986	203590986	G	A	exonic	FAM117B	nonsynonymous SNV	FAM117B:uc010zhx.2:exon4:c.860G>A:p.R287H	family with sequence similarity 117 member B	-	ENSG00000138439	-	0.001:D	1.0:D	0.998:D	35:D	-	-	-	-	-	-	-	-	-	-	-	-	-	-	-	-	-	NIMH089221	Control	WES	Suleyman Gulsuner et al. Cell 2013	23911319
2	96993148	96993148	G	A	exonic	ITPRIPL1	nonsynonymous SNV	ITPRIPL1:uc002svy.3:exon1:c.803G>A:p.R268H,ITPRIPL1:uc010yuk.2:exon2:c.755G>A:p.R252H,ITPRIPL1:uc010yul.2:exon2:c.755G>A:p.R252H,ITPRIPL1:uc002svx.3:exon3:c.779G>A:p.R260H	inositol 1,4,5-trisphosphate receptor interacting protein-like 1	-	ENSG00000198885	rs765298570	0.127:T	0.0:B	0.001:B	5.435:T	2.036e-05	0	0	0	5.8e-05	0	3.593e-05	0	0	6.466e-05	0	0	0	0.0006	0	6.676e-05	0	NIMH000040	Control	WES	Suleyman Gulsuner et al. Cell 2013	23911319
3	133372327	133372327	C	T	exonic	TOPBP1	nonsynonymous SNV	TOPBP1:uc003eps.3:exon7:c.784G>A:p.V262M	topoisomerase (DNA) II binding protein 1	FUNCTION: Required for DNA replication. Plays a role in the rescue of stalled replication forks and checkpoint control. Binds double- stranded DNA breaks and nicks as well as single-stranded DNA. Recruits the SWI/SNF chromatin remodeling complex to E2F1- responsive promoters. Down-regulates E2F1 activity and inhibits E2F1-dependent apoptosis during G1/S transition and after DNA damage. Induces a …	ENSG00000163781	-	0.002:D	1.0:D	0.996:D	32:D	-	-	-	-	-	-	-	-	-	-	-	-	-	-	-	-	-	NIMH089221	Control	WES	Suleyman Gulsuner et al. Cell 2013	23911319
3	148712045	148712045	C	G	exonic	GYG1	nonsynonymous SNV	GYG1:uc003ewn.3:exon2:c.124C>G:p.Q42E,GYG1:uc003ewo.3:exon2:c.124C>G:p.Q42E,GYG1:uc003ewp.3:exon2:c.124C>G:p.Q42E,GYG1:uc011bnp.2:exon2:c.124C>G:p.Q42E	glycogenin 1	FUNCTION: Self-glucosylates, via an inter-subunit mechanism, to form an oligosaccharide primer that serves as substrate for glycogen synthase.,	ENSG00000163754	-	0.353:T	0.002:B	0.001:B	12.65:T	-	-	-	-	-	-	-	-	-	-	-	-	-	-	-	-	-	NIMH004010	Control	WES	Suleyman Gulsuner et al. Cell 2013	23911319
3	58410594	58410594	C	T	exonic	PXK	nonsynonymous SNV	PXK:uc003dkc.1:exon18:c.1624C>T:p.P542S	PX domain containing serine/threonine kinase like	FUNCTION: Binds to and modulates brain Na,K-ATPase subunits ATP1B1 and ATP1B3 and may thereby participate in the regulation of electrical excitability and synaptic transmission. May not display kinase activity. {ECO:0000250|UniProtKB:Q8BX57, ECO:0000303|PubMed:16142408}.,	ENSG00000168297	rs766041331	0.0:D	-:-	-:-	15.64:T	4.068e-06	0	0	0	0	0	8.981e-06	0	0	-	-	-	-	-	-	-	-	NIMH100242	Control	WES	Suleyman Gulsuner et al. Cell 2013	23911319
4	6081920	6081920	G	T	exonic	JAKMIP1	nonsynonymous SNV	JAKMIP1:uc010idc.1:exon6:c.726C>A:p.H242Q,JAKMIP1:uc011bwc.2:exon6:c.726C>A:p.H242Q,JAKMIP1:uc003giu.4:exon7:c.1221C>A:p.H407Q,JAKMIP1:uc003giv.4:exon7:c.1221C>A:p.H407Q,JAKMIP1:uc010idb.1:exon7:c.1221C>A:p.H407Q,JAKMIP1:uc010idd.1:exon7:c.1221C>A:p.H407Q,JAKMIP1:uc010ide.3:exon7:c.1221C>A:p.H407Q	janus kinase and microtubule interacting protein 1	FUNCTION: Associates with microtubules and may play a role in the microtubule-dependent transport of the GABA-B receptor. May play a role in JAK1 signaling and regulate microtubule cytoskeleton rearrangements. {ECO:0000269|PubMed:14718537, ECO:0000269|PubMed:15277531, ECO:0000269|PubMed:17532644}.,	ENSG00000152969	-	0.076:T	0.001:B	0.003:B	15.91:T	4.131e-06	6.66e-05	0	0	0	0	0	0	0	-	-	-	-	-	-	-	-	NIMH042107	Control	WES	Suleyman Gulsuner et al. Cell 2013	23911319
5	80559383	80559383	C	T	exonic	CKMT2	nonsynonymous SNV	CKMT2:uc003khd.4:exon9:c.1088C>T:p.A363V,CKMT2:uc010jaq.3:exon9:c.1088C>T:p.A363V,CKMT2:uc003khc.4:exon10:c.1088C>T:p.A363V	creatine kinase, mitochondrial 2	FUNCTION: Reversibly catalyzes the transfer of phosphate between ATP and various phosphogens (e.g. creatine phosphate). Creatine kinase isoenzymes play a central role in energy transduction in tissues with large, fluctuating energy demands, such as skeletal muscle, heart, brain and spermatozoa.,	ENSG00000131730	rs750230374	0.019:D	0.991:D	0.773:P	33:D	2.846e-05	0	0	0	0	0	6.27e-05	0	0	-	-	-	-	-	-	-	-	NIMH060154	Control	WES	Suleyman Gulsuner et al. Cell 2013	23911319
5	74981169	74981169	C	T	exonic	POC5	nonsynonymous SNV	POC5:uc003keg.4:exon9:c.1195G>A:p.V399I,POC5:uc010izu.3:exon9:c.919G>A:p.V307I,POC5:uc003keh.4:exon10:c.1270G>A:p.V424I	POC5 centriolar protein	FUNCTION: Essential for the assembly of the distal half of centrioles, required for centriole elongation. {ECO:0000269|PubMed:19349582}.,	ENSG00000152359	rs547644586	0.414:T	0.164:B	0.017:B	8.311:T	4.469e-05	0	8.934e-05	0	0	0	6.271e-05	0	3.249e-05	6.458e-05	0.0001	0	0	0	0	6.661e-05	0	NIMH000180	Control	WES	Suleyman Gulsuner et al. Cell 2013	23911319
5	82815802	82815802	C	A	exonic	VCAN	nonsynonymous SNV	VCAN:uc003kii.3:exon7:c.1677C>A:p.D559E,VCAN:uc010jau.2:exon7:c.1677C>A:p.D559E	versican	FUNCTION: May play a role in intercellular signaling and in connecting cells with the extracellular matrix. May take part in the regulation of cell motility, growth and differentiation. Binds hyaluronic acid.,	ENSG00000038427	-	0.164:T	0.734:P	0.203:B	7.336:T	-	-	-	-	-	-	-	-	-	-	-	-	-	-	-	-	-	NIMH030104	Control	WES	Suleyman Gulsuner et al. Cell 2013	23911319
5	140562542	140562542	G	T	exonic	PCDHB16	nonsynonymous SNV	PCDHB16:uc003liv.3:exon1:c.408G>T:p.K136N	protocadherin beta 16	FUNCTION: Potential calcium-dependent cell-adhesion protein. May be involved in the establishment and maintenance of specific neuronal connections in the brain.,	ENSG00000196963	-	-:-	0.003:B	0.003:B	0.569:T	-	-	-	-	-	-	-	-	-	-	-	-	-	-	-	-	-	NIMH135302	Control	WES	Suleyman Gulsuner et al. Cell 2013	23911319
6	39271790	39271790	C	T	exonic	KCNK17	nonsynonymous SNV	KCNK17:uc003ooo.3:exon4:c.631G>A:p.G211S,KCNK17:uc003oop.3:exon4:c.631G>A:p.G211S	potassium two pore domain channel subfamily K member 17	FUNCTION: Outward rectifying potassium channel. Produces rapidly activating and non-inactivating outward rectifier K(+) currents.,	ENSG00000124780	-	0.112:T	0.946:P	0.789:P	22.8:D	-	-	-	-	-	-	-	-	-	-	-	-	-	-	-	-	-	NIMH033094	Control	WES	Suleyman Gulsuner et al. Cell 2013	23911319
7	2564918	2564918	G	A	exonic	LFNG	nonsynonymous SNV	LFNG:uc003smf.3:exon3:c.547G>A:p.V183M,LFNG:uc003smg.3:exon3:c.547G>A:p.V183M,LFNG:uc021zyw.1:exon4:c.334G>A:p.V112M,LFNG:uc021zyx.1:exon4:c.160G>A:p.V54M	LFNG O-fucosylpeptide 3-beta-N-acetylglucosaminyltransferase	FUNCTION: Glycosyltransferase that initiates the elongation of O- linked fucose residues attached to EGF-like repeats in the extracellular domain of Notch molecules. Decreases the binding of JAGGED1 to NOTCH2 but not that of DELTA1. Essential mediator of somite segmentation and patterning (By similarity). {ECO:0000250}.,	ENSG00000106003	rs527357436	0.005:D	0.852:P	0.248:B	32:D	0.0001	0	2.979e-05	0	0	0	0	0.0002	0.0008	-	-	-	-	-	-	-	-	NIMH118280	Control	WES	Suleyman Gulsuner et al. Cell 2013	23911319
7	150708046	150708046	G	A	exonic	NOS3	nonsynonymous SNV	NOS3:uc011kuy.2:exon20:c.2338G>A:p.G780R,NOS3:uc003wif.3:exon23:c.2956G>A:p.G986R	nitric oxide synthase 3	FUNCTION: Produces nitric oxide (NO) which is implicated in vascular smooth muscle relaxation through a cGMP-mediated signal transduction pathway. NO mediates vascular endothelial growth factor (VEGF)-induced angiogenesis in coronary vessels and promotes blood clotting through the activation of platelets.,	ENSG00000164867	rs563005534	0.005:D	0.626:P	0.192:B	26.5:D	3.271e-05	0	0.0001	0	5.802e-05	0	0	0.0002	3.259e-05	3.231e-05	0	0	0	0.0006	0	0	0	NIMH042107	Control	WES	Suleyman Gulsuner et al. Cell 2013	23911319
7	98800730	98800730	G	A	exonic;splicing	KPNA7	nonsynonymous SNV	KPNA7:uc010lft.2:exon2:c.200C>T:p.A67V;-	-	-	ENSG00000185467	-	0.605:T	0.021:B	0.002:B	0.247:T	1.983e-05	0	0	0	9.766e-05	0	3.455e-05	0	0	-	-	-	-	-	-	-	-	NIMH044122	Control	WES	Suleyman Gulsuner et al. Cell 2013	23911319
9	79930206	79930206	A	G	exonic	VPS13A	nonsynonymous SNV	VPS13A:uc010mpo.1:exon8:c.238A>G:p.M80V,VPS13A:uc004aks.3:exon37:c.4333A>G:p.M1445V,VPS13A:uc004akp.4:exon38:c.4450A>G:p.M1484V,VPS13A:uc004akq.4:exon38:c.4450A>G:p.M1484V,VPS13A:uc004akr.3:exon38:c.4450A>G:p.M1484V	vacuolar protein sorting 13 homolog A (S. cerevisiae)	FUNCTION: May play a role in the control of protein cycling through the trans-Golgi network to early and late endosomes, lysosomes and plasma membrane.,	ENSG00000197969	-	0.003:D	0.544:P	0.236:B	24.6:D	-	-	-	-	-	-	-	-	-	-	-	-	-	-	-	-	-	NIMH000015	Control	WES	Suleyman Gulsuner et al. Cell 2013	23911319
9	116046656	116046656	G	A	exonic	PRPF4	nonsynonymous SNV	PRPF4:uc004bgx.3:exon7:c.739G>A:p.A247T,PRPF4:uc004bgy.3:exon7:c.736G>A:p.A246T	pre-mRNA processing factor 4	FUNCTION: Participates in pre-mRNA splicing. Part of the U4/U5/U6 tri-snRNP complex, one of the building blocks of the spliceosome. {ECO:0000269|PubMed:25383878}.,	ENSG00000136875	-	0.008:D	0.963:D	0.826:P	33:D	-	-	-	-	-	-	-	-	-	-	-	-	-	-	-	-	-	NIMH125301	Control	WES	Suleyman Gulsuner et al. Cell 2013	23911319
9	130692101	130692101	A	C	exonic	PIP5KL1	nonsynonymous SNV	PIP5KL1:uc011mao.2:exon2:c.94T>G:p.W32G	phosphatidylinositol-4-phosphate 5-kinase-like 1	FUNCTION: May act as a scaffold to localize and regulate type I PI(4)P 5-kinases to specific compartments within the cell, where they generate PI(4,5)P2 for actin nucleation, signaling and scaffold protein recruitment and conversion to PI(3,4,5)P3. {ECO:0000250}.,	ENSG00000167103	-	0.341:T	0.958:D	0.471:P	24.5:D	-	-	-	-	-	-	-	-	-	-	-	-	-	-	-	-	-	NIMH071168	Control	WES	Suleyman Gulsuner et al. Cell 2013	23911319
10	121184554	121184554	A	G	exonic	GRK5	nonsynonymous SNV	GRK5:uc001led.3:exon6:c.490A>G:p.S164G,GRK5:uc010qta.1:exon6:c.175A>G:p.S59G,GRK5:uc009xzh.3:exon7:c.175A>G:p.S59G	G protein-coupled receptor kinase 5	FUNCTION: Serine/threonine kinase that phosphorylates preferentially the activated forms of a variety of G-protein- coupled receptors (GPCRs). Such receptor phosphorylation initiates beta-arrestin-mediated receptor desensitization, internalization, and signaling events leading to their down-regulation. Phosphorylates a variety of GPCRs, including adrenergic receptors, muscarinic acetylcholine rec…	ENSG00000198873	-	0.01:D	1.0:D	0.995:D	23.2:D	-	-	-	-	-	-	-	-	-	-	-	-	-	-	-	-	-	NIMH044122	Control	WES	Suleyman Gulsuner et al. Cell 2013	23911319
11	9456481	9456481	A	T	exonic;splicing	IPO7	nonsynonymous SNV	IPO7:uc001mho.3:exon19:c.2075A>T:p.D692V;-	-	-	ENSG00000205339	-	0.001:D	0.997:D	0.964:D	28.5:D	-	-	-	-	-	-	-	-	-	-	-	-	-	-	-	-	-	NIMH000026	Control	WES	Suleyman Gulsuner et al. Cell 2013	23911319
11	107501279	107501279	A	G	exonic	ELMOD1	nonsynonymous SNV	ELMOD1:uc001pjm.3:exon3:c.154A>G:p.M52V,ELMOD1:uc010rvs.2:exon3:c.154A>G:p.M52V,ELMOD1:uc010rvt.2:exon4:c.136A>G:p.M46V	ELMO domain containing 1	FUNCTION: Acts as a GTPase-activating protein (GAP) toward guanine nucleotide exchange factors like ARL2, ARL3, ARF1 and ARF6, but not for GTPases outside the Arf family. {ECO:0000269|PubMed:17452337}.,	ENSG00000110675	rs756373831	0.499:T	0.002:B	0.0:B	13.31:T	8.374e-06	0	3.058e-05	0	0	0	9.236e-06	0	0	-	-	-	-	-	-	-	-	NIMH125301	Control	WES	Suleyman Gulsuner et al. Cell 2013	23911319
14	20841852	20841852	T	C	exonic	TEP1	nonsynonymous SNV	TEP1:uc010tlh.1:exon16:c.1603A>G:p.M535V,TEP1:uc010ahk.3:exon33:c.4618A>G:p.M1540V,TEP1:uc010tlg.1:exon43:c.6265A>G:p.M2089V,TEP1:uc001vxe.3:exon45:c.6589A>G:p.M2197V	telomerase associated protein 1	FUNCTION: Component of the telomerase ribonucleoprotein complex that is essential for the replication of chromosome termini. Also component of the ribonucleoprotein vaults particle, a multi- subunit structure involved in nucleo-cytoplasmic transport. Responsible for the localizing and stabilizing vault RNA (vRNA) association in the vault ribonucleoprotein particle. Binds to TERC (By similarity). …	ENSG00000129566	-	0.29:T	0.001:B	0.001:B	0.496:T	-	-	-	-	-	-	-	-	-	-	-	-	-	-	-	-	-	NIMH100242	Control	WES	Suleyman Gulsuner et al. Cell 2013	23911319
15	69080230	69080230	C	T	exonic	ANP32A	nonsynonymous SNV	ANP32A:uc002arl.3:exon2:c.83G>A:p.R28Q	acidic nuclear phosphoprotein 32 family member A	FUNCTION: Implicated in a number of cellular processes, including proliferation, differentiation, caspase-dependent and caspase- independent apoptosis, suppression of transformation (tumor suppressor), inhibition of protein phosphatase 2A, regulation of mRNA trafficking and stability in association with ELAVL1, and inhibition of acetyltransferases as part of the INHAT (inhibitor of histone acetyl…	ENSG00000140350	-	0.022:D	0.888:P	0.06:B	23.8:D	-	-	-	-	-	-	-	-	-	-	-	-	-	-	-	-	-	NIMH050136	Control	WES	Suleyman Gulsuner et al. Cell 2013	23911319
15	89414624	89414624	T	A	exonic	ACAN	nonsynonymous SNV	ACAN:uc010upp.1:exon13:c.6844T>A:p.C2282S,ACAN:uc010upo.1:exon14:c.6958T>A:p.C2320S	aggrecan	FUNCTION: This proteoglycan is a major component of extracellular matrix of cartilagenous tissues. A major function of this protein is to resist compression in cartilage. It binds avidly to hyaluronic acid via an N-terminal globular region.,	ENSG00000157766	-	0.0:D	0.999:D	0.989:D	28.9:D	-	-	-	-	-	-	-	-	-	-	-	-	-	-	-	-	-	NIMH000015	Control	WES	Suleyman Gulsuner et al. Cell 2013	23911319
15	101562135	101562135	A	T	exonic	LRRK1	nonsynonymous SNV	LRRK1:uc002bwr.3:exon14:c.1825A>T:p.N609Y	leucine-rich repeat kinase 1	-	ENSG00000154237	-	0.019:D	1.0:D	0.972:D	25.1:D	-	-	-	-	-	-	-	-	-	-	-	-	-	-	-	-	-	NIMH000045	Control	WES	Suleyman Gulsuner et al. Cell 2013	23911319
16	27481571	27481571	C	T	exonic	GTF3C1	nonsynonymous SNV	GTF3C1:uc002dou.3:exon31:c.4672G>A:p.A1558T,GTF3C1:uc002dov.2:exon31:c.4672G>A:p.A1558T	general transcription factor IIIC subunit 1	FUNCTION: Required for RNA polymerase III-mediated transcription. Component of TFIIIC that initiates transcription complex assembly on tRNA and is required for transcription of 5S rRNA and other stable nuclear and cytoplasmic RNAs. Binds to the box B promoter element.,	ENSG00000077235	rs755127173	0.385:T	0.003:B	0.003:B	14.34:T	4.061e-06	0	0	0	0	0	8.951e-06	0	0	-	-	-	-	-	-	-	-	NIMH027082	Control	WES	Suleyman Gulsuner et al. Cell 2013	23911319
17	42433427	42433427	T	C	exonic	FAM171A2	nonsynonymous SNV	FAM171A2:uc002igs.2:exon6:c.794A>G:p.N265S	family with sequence similarity 171 member A2	-	ENSG00000161682	rs540451290	1.0:T	0.905:P	0.426:B	5.888:T	1.39e-05	0	4.284e-05	0	0	0	1.844e-05	0	0	6.469e-05	0	0	0	0	0	0.0001	0	NIMH030104	Control	WES	Suleyman Gulsuner et al. Cell 2013	23911319
17	70120296	70120296	C	T	exonic	SOX9	nonsynonymous SNV	SOX9:uc002jiw.3:exon3:c.1298C>T:p.P433L	SRY-box 9	FUNCTION: Plays an important role in the normal skeletal development. May regulate the expression of other genes involved in chondrogenesis by acting as a transcription factor for these genes.,	ENSG00000125398	-	0.001:D	1.0:D	0.998:D	33:D	-	-	-	-	-	-	-	-	-	-	-	-	-	-	-	-	-	NIMH135302	Control	WES	Suleyman Gulsuner et al. Cell 2013	23911319
19	11486615	11486615	A	G	exonic	SWSAP1	nonsynonymous SNV	SWSAP1:uc002mrg.1:exon2:c.613A>G:p.M205V	SWIM-type zinc finger 7 associated protein 1	FUNCTION: ATPase which is preferentially stimulated by single- stranded DNA and is involved in homologous recombination repair (HRR). Has a DNA-binding activity which is independent of its ATPase activity. {ECO:0000269|PubMed:21965664}.,	ENSG00000173928	-	0.013:D	0.849:P	0.237:B	18.00:T	-	-	-	-	-	-	-	-	-	-	-	-	-	-	-	-	-	NIMH070188	Control	WES	Suleyman Gulsuner et al. Cell 2013	23911319
19	50962554	50962554	C	T	exonic	MYBPC2	nonsynonymous SNV	MYBPC2:uc002psf.2:exon23:c.2782C>T:p.R928C	myosin binding protein C, fast type	FUNCTION: Thick filament-associated protein located in the crossbridge region of vertebrate striated muscle a bands. In vitro it binds MHC, F-actin and native thin filaments, and modifies the activity of actin-activated myosin ATPase. It may modulate muscle contraction or may play a more structural role.,	ENSG00000086967	rs562218499	0.001:D	0.988:D	0.8:P	27.7:D	0.0002	0	0	0	0.0023	4.727e-05	0	0.0002	0	6.497e-05	0	0	0	0.0012	0	0	0	NIMH042107	Control	WES	Suleyman Gulsuner et al. Cell 2013	23911319
20	62421666	62421666	A	G	exonic	ZBTB46	nonsynonymous SNV	ZBTB46:uc002ygv.2:exon2:c.445T>C:p.S149P	zinc finger and BTB domain containing 46	FUNCTION: Function as a transcriptional repressor for PRDM1. {ECO:0000250}.,	ENSG00000130584	-	0.413:T	0.0:B	0.0:B	0.295:T	-	-	-	-	-	-	-	-	-	-	-	-	-	-	-	-	-	NIMH050136	Control	WES	Suleyman Gulsuner et al. Cell 2013	23911319
X	106092516	106092516	T	C	exonic	TBC1D8B	nonsynonymous SNV	TBC1D8B:uc004emn.3:exon12:c.1879T>C:p.C627R	TBC1 domain family member 8B	FUNCTION: May act as a GTPase-activating protein for Rab family protein(s).,	ENSG00000133138	-	0.104:T	-:-	-:-	2.051:T	-	-	-	-	-	-	-	-	-	-	-	-	-	-	-	-	-	NIMH000180	Control	WES	Suleyman Gulsuner et al. Cell 2013	23911319
X	43590524	43590524	G	A	exonic	MAOA	nonsynonymous SNV	MAOA:uc004dfy.4:exon7:c.682G>A:p.E228K,MAOA:uc011mkw.3:exon8:c.283G>A:p.E95K	monoamine oxidase A	FUNCTION: Catalyzes the oxidative deamination of biogenic and xenobiotic amines and has important functions in the metabolism of neuroactive and vasoactive amines in the central nervous system and peripheral tissues. MAOA preferentially oxidizes biogenic amines such as 5-hydroxytryptamine (5-HT), norepinephrine and epinephrine.,	ENSG00000189221	rs201785423	0.184:T	0.634:P	0.103:B	24.5:D	1.122e-05	0	0	0	7.789e-05	0	1.255e-05	0	0	4.618e-05	0.0002	0	0	0	0	0	0	NIMH089221	Control	WES	Suleyman Gulsuner et al. Cell 2013	23911319
1	1225729	1225729	G	A	exonic	SCNN1D	nonsynonymous SNV	SCNN1D:uc001adv.2:exon9:c.1249G>A:p.G417R,SCNN1D:uc001adx.2:exon9:c.616G>A:p.G206R,SCNN1D:uc001adw.2:exon10:c.1447G>A:p.G483R,SCNN1D:uc001adu.1:exon12:c.1249G>A:p.G417R,SCNN1D:uc001adt.1:exon13:c.1741G>A:p.G581R	sodium channel epithelial 1 delta subunit	FUNCTION: Sodium permeable non-voltage-sensitive ion channel inhibited by the diuretic amiloride. Mediates the electrodiffusion of the luminal sodium (and water, which follows osmotically) through the apical membrane of epithelial cells. Controls the reabsorption of sodium in kidney, colon, lung and sweat glands. Also plays a role in taste perception. {ECO:0000269|PubMed:16423824, ECO:0000269|Pub…	ENSG00000162572	-	0.003:D	1.0:D	0.996:D	23.2:D	-	-	-	-	-	-	-	-	-	-	-	-	-	-	-	-	-	12111	Control	WES	Ivan Iossifov et al. Nature 2014	25363768
1	1246368	1246368	G	C	exonic	PUSL1	nonsynonymous SNV	PUSL1:uc009vjx.3:exon3:c.402G>C:p.E134D,PUSL1:uc010nyi.2:exon6:c.296G>C:p.S99T,PUSL1:uc001aed.3:exon7:c.779G>C:p.S260T	pseudouridylate synthase-like 1	-	ENSG00000169972	rs759678268	0.166:T	0.897:P	0.6:P	23.2:D	4.072e-06	0	0	0	0	0	8.992e-06	0	0	-	-	-	-	-	-	-	-	14253	Control	WES	Ivan Iossifov et al. Nature 2014	25363768
1	1558774	1558774	G	A	exonic	MIB2	nonsynonymous SNV	MIB2:uc001agg.3:exon3:c.287G>A:p.R96Q,MIB2:uc001agi.3:exon3:c.287G>A:p.R96Q,MIB2:uc001agk.3:exon3:c.287G>A:p.R96Q	mindbomb E3 ubiquitin protein ligase 2	FUNCTION: E3 ubiquitin-protein ligase that mediates ubiquitination of Delta receptors, which act as ligands of Notch proteins. Positively regulates the Delta-mediated Notch signaling by ubiquitinating the intracellular domain of Delta, leading to endocytosis of Delta receptors (By similarity). {ECO:0000250}.,	ENSG00000197530	rs772411374	0.081:T	0.889:P	0.039:B	10.51:T	1.862e-05	0	0	0	0	0	2.156e-05	0	6.92e-05	-	-	-	-	-	-	-	-	11057	Control	WES	Ivan Iossifov et al. Nature 2014	25363768
1	5987744	5987744	C	T	exonic	NPHP4	nonsynonymous SNV	NPHP4:uc001alt.3:exon9:c.40G>A:p.G14S,NPHP4:uc001alq.2:exon11:c.1406G>A:p.R469Q	nephronophthisis 4	FUNCTION: Involved in the organization of apical junctions in kidney cells together with NPHP1 and RPGRIP1L/NPHP8. Does not seem to be strictly required for ciliogenesis. {ECO:0000250}.,	ENSG00000131697	-	0.325:T	0.685:P	0.091:B	10.10:T	8.129e-06	0	5.956e-05	0	0	0	0	0	0	-	-	-	-	-	-	-	-	14290	Control	WES	Ivan Iossifov et al. Nature 2014	25363768
1	6653606	6653606	C	T	exonic	KLHL21	nonsynonymous SNV	KLHL21:uc001aoa.3:exon4:c.1613G>A:p.R538H,KLHL21:uc009vme.3:exon4:c.512G>A:p.R171H	kelch like family member 21	FUNCTION: Substrate-specific adapter of a BCR (BTB-CUL3-RBX1) E3 ubiquitin-protein ligase complex required for efficient chromosome alignment and cytokinesis. The BCR(KLHL21) E3 ubiquitin ligase complex regulates localization of the chromosomal passenger complex (CPC) from chromosomes to the spindle midzone in anaphase and mediates the ubiquitination of AURKB. Ubiquitination of AURKB by BCR(KLHL2…	ENSG00000162413	rs148530917	0.103:T	0.998:D	0.905:P	25.6:D	0.0001	0.0021	2.978e-05	0	0	0	8.972e-06	0	0	0.0006	0.002	0	0	0	0	6.676e-05	0	12299	Control	WES	Ivan Iossifov et al. Nature 2014	25363768
1	8421838	8421838	C	A	exonic	RERE	nonsynonymous SNV	RERE:uc001apd.3:exon7:c.339G>T:p.K113N,RERE:uc010nzx.1:exon11:c.1197G>T:p.K399N,RERE:uc001apf.3:exon17:c.2001G>T:p.K667N,RERE:uc001ape.3:exon18:c.2001G>T:p.K667N	arginine-glutamic acid dipeptide (RE) repeats	FUNCTION: Plays a role as a transcriptional repressor during development. May play a role in the control of cell survival. Overexpression of RERE recruits BAX to the nucleus particularly to POD and triggers caspase-3 activation, leading to cell death. {ECO:0000269|PubMed:11331249}.,	ENSG00000142599	-	0.001:D	1.0:D	0.998:D	25.9:D	-	-	-	-	-	-	-	-	-	-	-	-	-	-	-	-	-	14201	Control	WES	Ivan Iossifov et al. Nature 2014	25363768
1	10707934	10707934	C	T	exonic	CASZ1	nonsynonymous SNV	CASZ1:uc001aro.4:exon16:c.3421G>A:p.A1141T,CASZ1:uc001arp.2:exon16:c.3421G>A:p.A1141T	castor zinc finger 1	FUNCTION: Transcription factor involved in vascular assembly and morphogenesis through direct transcriptional regulation of EGFL7. {ECO:0000269|PubMed:23639441}.,	ENSG00000130940	rs370619445	0.898:T	0.001:B	0.001:B	22.1:D	4.064e-05	0	5.956e-05	0	5.799e-05	0	5.379e-05	0	3.249e-05	3.234e-05	0	0	0	0	0	6.678e-05	0	14354	Control	WES	Ivan Iossifov et al. Nature 2014	25363768
1	11115912	11115912	C	G	exonic	SRM	nonsynonymous SNV	SRM:uc001arz.1:exon6:c.691G>C:p.V231L	spermidine synthase	FUNCTION: Catalyzes the production of spermidine from putrescine and decarboxylated S-adenosylmethionine (dcSAM). Has a strong preference for putrescine as substrate, and has very low activity towards 1,3-diaminopropane. Has extremely low activity towards spermidine. {ECO:0000269|PubMed:17585781}.,	ENSG00000116649	-	0.003:D	0.996:D	0.944:D	24.8:D	-	-	-	-	-	-	-	-	-	-	-	-	-	-	-	-	-	14616	Control	WES	Ivan Iossifov et al. Nature 2014	25363768
1	17953942	17953942	G	A	exonic	ARHGEF10L	nonsynonymous SNV	ARHGEF10L:uc001bar.3:exon5:c.652G>A:p.V218M,ARHGEF10L:uc001baq.3:exon7:c.826G>A:p.V276M,ARHGEF10L:uc010ocs.2:exon7:c.862G>A:p.V288M,ARHGEF10L:uc010ocr.1:exon11:c.802G>A:p.V268M,ARHGEF10L:uc001bao.3:exon13:c.1411G>A:p.V471M,ARHGEF10L:uc001bap.3:exon13:c.1411G>A:p.V471M,ARHGEF10L:uc009vpe.1:exon14:c.1411G>A:p.V471M,ARHGEF10L:uc001ban.3:exon15:c.1528G>A:p.V510M	Rho guanine nucleotide exchange factor 10 like	FUNCTION: Acts as guanine nucleotide exchange factor (GEF) for RHOA, RHOB and RHOC. {ECO:0000269|PubMed:16112081}.,	ENSG00000074964	rs775661277	0.22:T	0.029:B	0.01:B	16.93:T	-	-	-	-	-	-	-	-	-	-	-	-	-	-	-	-	-	13730	Control	WES	Ivan Iossifov et al. Nature 2014	25363768
1	19439345	19439345	C	T	exonic	UBR4	nonsynonymous SNV	UBR4:uc001bbi.3:exon78:c.11474G>A:p.R3825H	ubiquitin protein ligase E3 component n-recognin 4	FUNCTION: E3 ubiquitin-protein ligase which is a component of the N-end rule pathway. Recognizes and binds to proteins bearing specific N-terminal residues that are destabilizing according to the N-end rule, leading to their ubiquitination and subsequent degradation. Together with clathrin, forms meshwork structures involved in membrane morphogenesis and cytoskeletal organization. Regulates integ…	ENSG00000127481	rs766950470	0.001:D	0.998:D	0.964:D	35:D	8.718e-06	0	0	0	5.982e-05	0	9.443e-06	0	0	-	-	-	-	-	-	-	-	13709	Control	WES	Ivan Iossifov et al. Nature 2014	25363768
1	22816653	22816653	T	C	exonic	ZBTB40	nonsynonymous SNV	ZBTB40:uc001bfu.2:exon2:c.212T>C:p.F71S,ZBTB40:uc009vqi.1:exon2:c.212T>C:p.F71S,ZBTB40:uc001bft.2:exon3:c.212T>C:p.F71S	zinc finger and BTB domain containing 40	FUNCTION: May be involved in transcriptional regulation.,	ENSG00000184677	-	0.0:D	1.0:D	0.989:D	28.8:D	-	-	-	-	-	-	-	-	-	-	-	-	-	-	-	-	-	11800	Control	WES	Ivan Iossifov et al. Nature 2014	25363768
1	23760755	23760755	A	G	exonic	ASAP3	nonsynonymous SNV	ASAP3:uc001bgy.1:exon4:c.455T>C:p.V152A,ASAP3:uc010oea.1:exon18:c.1916T>C:p.V639A,ASAP3:uc001bha.2:exon19:c.1943T>C:p.V648A,ASAP3:uc010odz.1:exon19:c.1550T>C:p.V517A	ArfGAP with SH3 domain, ankyrin repeat and PH domain 3	FUNCTION: Promotes cell proliferation. {ECO:0000269|PubMed:14654939}.,	ENSG00000088280	-	0.103:T	0.006:B	0.011:B	7.074:T	-	-	-	-	-	-	-	-	-	-	-	-	-	-	-	-	-	11152	Control	WES	Ivan Iossifov et al. Nature 2014	25363768
1	24976570	24976570	C	T	exonic	SRRM1	nonsynonymous SNV	SRRM1:uc009vri.1:exon2:c.265C>T:p.P89S,SRRM1:uc001bjm.3:exon5:c.514C>T:p.P172S,SRRM1:uc009vrh.1:exon5:c.397C>T:p.P133S,SRRM1:uc010oel.2:exon5:c.514C>T:p.P172S	serine and arginine repetitive matrix 1	FUNCTION: Part of pre- and post-splicing multiprotein mRNP complexes. Involved in numerous pre-mRNA processing events. Promotes constitutive and exonic splicing enhancer (ESE)-dependent splicing activation by bridging together sequence-specific (SR family proteins, SFRS4, SFRS5 and TRA2B/SFRS10) and basal snRNP (SNRP70 and SNRPA1) factors of the spliceosome. Stimulates mRNA 3'-end cleavage indepe…	ENSG00000133226	-	0.045:D	1.0:D	0.996:D	23.0:D	0	0	0	0	0	0	0	0	0	-	-	-	-	-	-	-	-	11440	Control	WES	Ivan Iossifov et al. Nature 2014	25363768
1	26299052	26299052	G	C	exonic	PAFAH2	nonsynonymous SNV	PAFAH2:uc001bld.4:exon10:c.1081C>G:p.L361V,PAFAH2:uc001ble.4:exon10:c.1081C>G:p.L361V	platelet activating factor acetylhydrolase 2	FUNCTION: Has a marked selectivity for phospholipids with short acyl chains at the sn-2 position. May share a common physiologic function with the plasma-type enzyme.,	ENSG00000158006	-	0.0:D	0.999:D	0.997:D	25.3:D	-	-	-	-	-	-	-	-	-	-	-	-	-	-	-	-	-	13737	Control	WES	Ivan Iossifov et al. Nature 2014	25363768
1	27440652	27440652	C	T	exonic	SLC9A1	nonsynonymous SNV	SLC9A1:uc001bnm.4:exon2:c.478G>A:p.V160I,SLC9A1:uc001bnn.3:exon2:c.478G>A:p.V160I	solute carrier family 9 member A1	FUNCTION: Involved in pH regulation to eliminate acids generated by active metabolism or to counter adverse environmental conditions. Major proton extruding system driven by the inward sodium ion chemical gradient. Plays an important role in signal transduction. {ECO:0000269|PubMed:11350981, ECO:0000269|PubMed:15035633, ECO:0000269|PubMed:8901634}.,	ENSG00000090020	-	0.472:T	0.016:B	0.007:B	12.24:T	4.063e-06	0	0	0	0	0	0	0.0002	0	3.23e-05	0.0001	0	0	0	0	0	0	11489	Control	WES	Ivan Iossifov et al. Nature 2014	25363768
1	27939528	27939528	C	T	exonic	FGR	nonsynonymous SNV	FGR:uc001boi.3:exon5:c.596G>A:p.R199H,FGR:uc001boj.3:exon11:c.1487G>A:p.R496H,FGR:uc001bok.3:exon13:c.1487G>A:p.R496H,FGR:uc001bol.3:exon13:c.1487G>A:p.R496H,FGR:uc001bom.3:exon13:c.1487G>A:p.R496H	FGR proto-oncogene, Src family tyrosine kinase	FUNCTION: Non-receptor tyrosine-protein kinase that transmits signals from cell surface receptors devoid of kinase activity and contributes to the regulation of immune responses, including neutrophil, monocyte, macrophage and mast cell functions, cytoskeleton remodeling in response to extracellular stimuli, phagocytosis, cell adhesion and migration. Promotes mast cell degranulation, release of in…	ENSG00000000938	rs141451773	0.082:T	0.018:B	0.009:B	29.6:D	0.0002	0.0003	5.956e-05	0	0.0005	0	0.0002	0.0002	9.746e-05	0.0002	0.0001	0.0024	0	0.0006	0	0.0001	0	14149	Control	WES	Ivan Iossifov et al. Nature 2014	25363768
1	35365700	35365700	G	A	exonic	DLGAP3	nonsynonymous SNV	DLGAP3:uc001byc.3:exon2:c.1282C>T:p.R428C	discs large homolog associated protein 3	FUNCTION: May play a role in the molecular organization of synapses and neuronal cell signaling. Could be an adapter protein linking ion channel to the subsynaptic cytoskeleton. May induce enrichment of PSD-95/SAP90 at the plasma membrane.,	ENSG00000116544	rs778198945	0.0:D	1.0:D	0.828:P	34:D	2.033e-05	0	0	0	5.798e-05	0	3.582e-05	0	0	-	-	-	-	-	-	-	-	11356	Control	WES	Ivan Iossifov et al. Nature 2014	25363768
1	38047837	38047837	C	T	exonic	GNL2	nonsynonymous SNV	GNL2:uc001cbk.3:exon8:c.896G>A:p.R299Q,GNL2:uc010oif.1:exon8:c.419G>A:p.R140Q	G protein nucleolar 2	FUNCTION: GTPase that associates with pre-60S ribosomal subunits in the nucleolus and is required for their nuclear export and maturation. {ECO:0000250}.,	ENSG00000134697	rs147339918	0.001:D	0.999:D	0.917:D	35:D	3.693e-05	6.583e-05	0	0	5.844e-05	0	6.314e-05	0	0	0.0002	0	0	0	0	0	0.0003	0.001	13267	Control	WES	Ivan Iossifov et al. Nature 2014	25363768
1	43665169	43665169	G	A	exonic	WDR65	nonsynonymous SNV	WDR65:uc001cip.2:exon9:c.1537G>A:p.G513R,WDR65:uc001ciq.2:exon9:c.1537G>A:p.G513R,WDR65:uc021omk.1:exon9:c.1537G>A:p.G513R,WDR65:uc010ojz.2:exon10:c.1504G>A:p.G502R	-	-	ENSG00000243710	-	0.003:D	1.0:D	0.997:D	33:D	-	-	-	-	-	-	-	-	-	-	-	-	-	-	-	-	-	11382	Control	WES	Ivan Iossifov et al. Nature 2014	25363768
1	44072029	44072029	G	A	exonic	PTPRF	nonsynonymous SNV	PTPRF:uc001cjw.3:exon7:c.1280G>A:p.G427E,PTPRF:uc001cjv.3:exon10:c.1982G>A:p.G661E,PTPRF:uc001cju.3:exon11:c.1736G>A:p.G579E,PTPRF:uc009vwt.3:exon11:c.2282G>A:p.G761E,PTPRF:uc001cjs.3:exon19:c.3575G>A:p.G1192E,PTPRF:uc001cjr.3:exon20:c.3602G>A:p.G1201E	protein tyrosine phosphatase, receptor type F	FUNCTION: Possible cell adhesion receptor. It possesses an intrinsic protein tyrosine phosphatase activity (PTPase) and dephosphorylates EPHA2 regulating its activity.,	ENSG00000142949	-	0.0:D	0.742:P	0.707:P	25.3:D	-	-	-	-	-	-	-	-	-	-	-	-	-	-	-	-	-	14308	Control	WES	Ivan Iossifov et al. Nature 2014	25363768
1	44169774	44169774	A	T	exonic	KDM4A	nonsynonymous SNV	KDM4A:uc010oki.2:exon13:c.1514A>T:p.N505I,KDM4A:uc001cjx.3:exon21:c.3045A>T:p.K1015N	lysine demethylase 4A	FUNCTION: Histone demethylase that specifically demethylates 'Lys- 9' and 'Lys-36' residues of histone H3, thereby playing a central role in histone code. Does not demethylate histone H3 'Lys-4', H3 'Lys-27' nor H4 'Lys-20'. Demethylates trimethylated H3 'Lys-9' and H3 'Lys-36' residue, while it has no activity on mono- and dimethylated residues. Demethylation of Lys residue generates formaldehyd…	ENSG00000066135	-	0.002:D	0.999:D	0.994:D	24.7:D	-	-	-	-	-	-	-	-	-	-	-	-	-	-	-	-	-	11642	Control	WES	Ivan Iossifov et al. Nature 2014	25363768
1	53323026	53323026	C	T	exonic	ZYG11A	nonsynonymous SNV	ZYG11A:uc001cuk.2:exon3:c.613C>T:p.P205S	zyg-11 family member A, cell cycle regulator	FUNCTION: Probably acts as target recruitment subunit in an E3 ubiquitin ligase complex ZYGA-CUL2-elongin BC. {ECO:0000250}.,	ENSG00000203995	-	0.005:D	0.859:P	0.8:P	27.9:D	-	-	-	-	-	-	-	-	-	-	-	-	-	-	-	-	-	11472	Control	WES	Ivan Iossifov et al. Nature 2014	25363768
1	53513562	53513562	G	C	exonic	SCP2	nonsynonymous SNV	SCP2:uc001cut.2:exon4:c.280G>C:p.D94H,SCP2:uc010onq.1:exon4:c.289G>C:p.D97H,SCP2:uc009vzi.2:exon14:c.1369G>C:p.D457H,SCP2:uc010ono.2:exon14:c.1258G>C:p.D420H,SCP2:uc010onp.2:exon14:c.1429G>C:p.D477H,SCP2:uc001cur.2:exon15:c.1501G>C:p.D501H,SCP2:uc001cus.2:exon16:c.289G>C:p.D97H	sterol carrier protein 2	FUNCTION: Mediates in vitro the transfer of all common phospholipids, cholesterol and gangliosides between membranes. May play a role in regulating steroidogenesis. {ECO:0000269|PubMed:17157249, ECO:0000269|PubMed:8300590}.,	ENSG00000116171	-	0.0:D	1.0:D	1.0:D	33:D	-	-	-	-	-	-	-	-	-	-	-	-	-	-	-	-	-	13330	Control	WES	Ivan Iossifov et al. Nature 2014	25363768
1	53975561	53975561	A	C	exonic	GLIS1	nonsynonymous SNV	GLIS1:uc001cvr.1:exon8:c.1498T>G:p.F500V	GLIS family zinc finger 1	FUNCTION: Acts as both a repressor and activator of transcription. Binds to the consensus sequence 5'-GACCACCCAC-3' (By similarity). {ECO:0000250|UniProtKB:Q8K1M4}.,	ENSG00000174332	-	0.108:T	0.664:P	0.201:B	27.4:D	-	-	-	-	-	-	-	-	-	-	-	-	-	-	-	-	-	12977	Control	WES	Ivan Iossifov et al. Nature 2014	25363768
1	57489303	57489303	T	G	exonic	DAB1	nonsynonymous SNV	DAB1:uc001cyr.1:exon8:c.538A>C:p.T180P,DAB1:uc001cyq.1:exon10:c.790A>C:p.T264P,DAB1:uc009vzw.1:exon10:c.742A>C:p.T248P,DAB1:uc009vzx.1:exon11:c.796A>C:p.T266P,DAB1:uc001cys.1:exon13:c.796A>C:p.T266P,DAB1:uc001cyt.1:exon17:c.790A>C:p.T264P	Dab, reelin signal transducer, homolog 1 (Drosophila)	FUNCTION: Adapter molecule functioning in neural development. May regulate SIAH1 activity (By similarity). {ECO:0000250}.,	ENSG00000173406	-	0.147:T	0.911:P	0.628:P	23.0:D	-	-	-	-	-	-	-	-	-	-	-	-	-	-	-	-	-	11002	Control	WES	Ivan Iossifov et al. Nature 2014	25363768
1	71418630	71418630	A	G	exonic	PTGER3	nonsynonymous SNV	PTGER3:uc001dfo.3:exon4:c.1217T>C:p.I406T	prostaglandin E receptor 3	FUNCTION: Receptor for prostaglandin E2 (PGE2), the EP3 receptor may be involved in inhibition of gastric acid secretion, modulation of neurotransmitter release in central and peripheral neurons, inhibition of sodium and water reabsorption in kidney tubulus and contraction in uterine smooth muscle. The activity of this receptor can couple to both the inhibition of adenylate cyclase mediated by G-…	ENSG00000050628	-	0.016:D	0.0:B	0.0:B	8.128:T	-	-	-	-	-	-	-	-	-	-	-	-	-	-	-	-	-	12899	Control	WES	Ivan Iossifov et al. Nature 2014	25363768
1	79392717	79392717	C	T	exonic	ELTD1	nonsynonymous SNV	ELTD1:uc001diq.4:exon8:c.937G>A:p.D313N	-	-	ENSG00000162618	-	1.0:T	0.004:B	0.027:B	9.666:T	-	-	-	-	-	-	-	-	-	-	-	-	-	-	-	-	-	14662	Control	WES	Ivan Iossifov et al. Nature 2014	25363768
1	91403554	91403554	C	A	exonic	ZNF644	nonsynonymous SNV	ZNF644:uc001dnw.3:exon4:c.3176G>T:p.G1059V	zinc finger protein 644	FUNCTION: May be involved in transcriptional regulation.,	ENSG00000122482	-	0.001:D	1.0:D	0.999:D	26.5:D	-	-	-	-	-	-	-	-	-	-	-	-	-	-	-	-	-	13859	Control	WES	Ivan Iossifov et al. Nature 2014	25363768
1	91977407	91977407	C	T	exonic	CDC7	nonsynonymous SNV	CDC7:uc010osw.2:exon5:c.415C>T:p.R139C,CDC7:uc001doe.3:exon6:c.499C>T:p.R167C,CDC7:uc001dof.3:exon6:c.499C>T:p.R167C,CDC7:uc009wdc.3:exon6:c.499C>T:p.R167C	cell division cycle 7	FUNCTION: Seems to phosphorylate critical substrates that regulate the G1/S phase transition and/or DNA replication. Can phosphorylates MCM2 and MCM3. {ECO:0000269|PubMed:12065429}.,	ENSG00000097046	-	0.001:D	1.0:D	0.995:D	35:D	4.076e-06	0	0	0	0	0	8.988e-06	0	0	-	-	-	-	-	-	-	-	12637	Control	WES	Ivan Iossifov et al. Nature 2014	25363768
1	94495150	94495150	G	C	exonic	ABCA4	nonsynonymous SNV	ABCA4:uc001dqh.3:exon30:c.4390C>G:p.P1464A	ATP binding cassette subfamily A member 4	FUNCTION: In the visual cycle, acts as an inward-directed retinoid flipase, retinoid substrates imported by ABCA4 from the extracellular or intradiscal (rod) membrane surfaces to the cytoplasmic membrane surface are all-trans-retinaldehyde (ATR) and N-retinyl-phosphatidyl-ethanolamine (NR-PE). Once transported to the cytoplasmic surface, ATR is reduced to vitamin A by trans- retinol dehydrogenase…	ENSG00000198691	-	0.262:T	0.972:D	0.633:P	23.7:D	-	-	-	-	-	-	-	-	-	-	-	-	-	-	-	-	-	13093	Control	WES	Ivan Iossifov et al. Nature 2014	25363768
1	102270081	102270081	T	C	exonic	OLFM3	nonsynonymous SNV	OLFM3:uc001duf.2:exon6:c.1150A>G:p.S384G,OLFM3:uc001dug.2:exon6:c.1090A>G:p.S364G,OLFM3:uc001duj.2:exon7:c.865A>G:p.S289G	olfactomedin 3	-	ENSG00000118733	-	0.001:D	0.881:P	0.676:P	22.1:D	-	-	-	-	-	-	-	-	-	-	-	-	-	-	-	-	-	11869	Control	WES	Ivan Iossifov et al. Nature 2014	25363768
1	110737204	110737204	G	A	exonic	SLC6A17	nonsynonymous SNV	SLC6A17:uc001dze.1:exon2:c.97G>A:p.V33M,SLC6A17:uc009wfq.3:exon9:c.1303G>A:p.V435M	solute carrier family 6 member 17	FUNCTION: Functions as a sodium-dependent vesicular transporter selective for proline, glycine, leucine and alanine. In contrast to other members of this neurotransmitter transporter family, does not appear to be chloride-dependent (By similarity). {ECO:0000250|UniProtKB:P31662}.,	ENSG00000197106	rs146431020	0.006:D	1.0:D	0.998:D	29.2:D	0.0005	0.0002	2.978e-05	0.0071	0	0	0.0003	0.0018	3.249e-05	9.698e-05	0	0	0.0066	0	0	6.676e-05	0	12804	Control	WES	Ivan Iossifov et al. Nature 2014	25363768
1	113242329	113242329	A	G	exonic	MOV10	nonsynonymous SNV	MOV10:uc001eck.3:exon18:c.2606A>G:p.Q869R,MOV10:uc001ecn.3:exon18:c.2606A>G:p.Q869R,MOV10:uc001ecm.3:exon19:c.2426A>G:p.Q809R	Mov10 RISC complex RNA helicase	FUNCTION: Probable RNA helicase. Required for RNA-mediated gene silencing by the RNA-induced silencing complex (RISC). Required for both miRNA-mediated translational repression and miRNA- mediated cleavage of complementary mRNAs by RISC. Also required for RNA-directed transcription and replication of the human hepatitis delta virus (HDV). Interacts with small capped HDV RNAs derived from genomic …	ENSG00000155363	-	0.0:D	1.0:D	1.0:D	26.9:D	-	-	-	-	-	-	-	-	-	-	-	-	-	-	-	-	-	14361	Control	WES	Ivan Iossifov et al. Nature 2014	25363768
1	114454397	114454397	C	T	exonic	DCLRE1B	nonsynonymous SNV	DCLRE1B:uc001eeh.3:exon3:c.805C>T:p.R269W,DCLRE1B:uc001eei.3:exon3:c.805C>T:p.R269W,DCLRE1B:uc001eeg.3:exon4:c.1183C>T:p.R395W	DNA cross-link repair 1B	FUNCTION: 5'-3' exonuclease that plays a central role in telomere maintenance and protection during S-phase. Participates in the protection of telomeres against non-homologous end-joining (NHEJ)- mediated repair, thereby ensuring that telomeres do not fuse. Plays a key role in telomeric loop (T loop) formation by being recruited by TERF2 at the leading end telomeres and by processing leading-end …	ENSG00000118655	rs141081316	0.015:D	0.0:B	0.0:B	22.6:D	1.628e-05	0.0003	0	0	0	0	0	0	0	0.0001	0.0005	0	0	0	0	0	0	11411	Control	WES	Ivan Iossifov et al. Nature 2014	25363768
1	114483466	114483466	G	C	exonic	HIPK1	nonsynonymous SNV	HIPK1:uc001eel.3:exon2:c.461G>C:p.G154A,HIPK1:uc001eem.3:exon2:c.461G>C:p.G154A,HIPK1:uc001een.3:exon2:c.461G>C:p.G154A	homeodomain interacting protein kinase 1	FUNCTION: Serine/threonine-protein kinase involved in transcription regulation and TNF-mediated cellular apoptosis. Plays a role as a corepressor for homeodomain transcription factors. Phosphorylates DAXX and MYB. Phosphorylates DAXX in response to stress, and mediates its translocation from the nucleus to the cytoplasm. Inactivates MYB transcription factor activity by phosphorylation. Prevents M…	ENSG00000163349	-	0.177:T	0.999:D	0.992:D	15.42:T	-	-	-	-	-	-	-	-	-	-	-	-	-	-	-	-	-	12575	Control	WES	Ivan Iossifov et al. Nature 2014	25363768
1	115282447	115282447	G	C	exonic	CSDE1	nonsynonymous SNV	CSDE1:uc001efn.3:exon2:c.65C>G:p.A22G,CSDE1:uc009wgv.3:exon2:c.65C>G:p.A22G,CSDE1:uc001efk.3:exon3:c.65C>G:p.A22G,CSDE1:uc001efl.3:exon3:c.65C>G:p.A22G,CSDE1:uc001efi.3:exon4:c.203C>G:p.A68G,CSDE1:uc001efm.3:exon4:c.203C>G:p.A68G	cold shock domain containing E1	FUNCTION: RNA-binding protein. Required for internal initiation of translation of human rhinovirus RNA. May be involved in translationally coupled mRNA turnover. Implicated with other RNA- binding proteins in the cytoplasmic deadenylation/translational and decay interplay of the FOS mRNA mediated by the major coding- region determinant of instability (mCRD) domain. {ECO:0000269|PubMed:11051545, E…	ENSG00000009307	-	0.121:T	0.651:P	0.15:B	20.6:D	-	-	-	-	-	-	-	-	-	-	-	-	-	-	-	-	-	12628	Control	WES	Ivan Iossifov et al. Nature 2014	25363768
1	120298147	120298147	A	G	exonic	HMGCS2	nonsynonymous SNV	HMGCS2:uc021osw.1:exon3:c.388T>C:p.F130L,HMGCS2:uc010oxj.2:exon5:c.964T>C:p.F322L,HMGCS2:uc001eid.3:exon6:c.1090T>C:p.F364L	3-hydroxy-3-methylglutaryl-CoA synthase 2	FUNCTION: This enzyme condenses acetyl-CoA with acetoacetyl-CoA to form HMG-CoA, which is the substrate for HMG-CoA reductase.,	ENSG00000134240	-	0.004:D	0.999:D	0.99:D	29.5:D	-	-	-	-	-	-	-	-	-	-	-	-	-	-	-	-	-	12657	Control	WES	Ivan Iossifov et al. Nature 2014	25363768
1	150484919	150484919	G	A	exonic	ECM1	nonsynonymous SNV	ECM1:uc009wlu.3:exon4:c.455G>A:p.R152Q,ECM1:uc001eut.3:exon7:c.800G>A:p.R267Q,ECM1:uc001eus.3:exon8:c.1175G>A:p.R392Q,ECM1:uc001euv.3:exon8:c.1256G>A:p.R419Q	extracellular matrix protein 1	FUNCTION: Involved in endochondral bone formation as negative regulator of bone mineralization. Stimulates the proliferation of endothelial cells and promotes angiogenesis. Inhibits MMP9 proteolytic activity. {ECO:0000269|PubMed:11165938, ECO:0000269|PubMed:11292659, ECO:0000269|PubMed:16512877}.,	ENSG00000143369	rs371698490	0.079:T	1.0:D	0.999:D	23.1:D	1.624e-05	0	0	0	0	0	1.79e-05	0	6.497e-05	-	-	-	-	-	-	-	-	11169	Control	WES	Ivan Iossifov et al. Nature 2014	25363768
1	151337466	151337466	G	A	exonic	SELENBP1	nonsynonymous SNV	SELENBP1:uc001eya.4:exon9:c.1000C>T:p.R334C,SELENBP1:uc010pcz.3:exon10:c.1006C>T:p.R336C,SELENBP1:uc001exx.4:exon11:c.1192C>T:p.R398C,SELENBP1:uc010pcy.3:exon11:c.1318C>T:p.R440C	selenium binding protein 1	FUNCTION: Selenium-binding protein which may be involved in the sensing of reactive xenobiotics in the cytoplasm. May be involved in intra-Golgi protein transport (By similarity). {ECO:0000250}.,	ENSG00000143416	rs755661670	0.0:D	0.999:D	0.916:D	34:D	8.22e-06	0	0	0	5.84e-05	0	0	0	3.291e-05	-	-	-	-	-	-	-	-	13802	Control	WES	Ivan Iossifov et al. Nature 2014	25363768
1	152127798	152127798	C	T	exonic	RPTN	nonsynonymous SNV	RPTN:uc001ezs.1:exon3:c.1777G>A:p.G593R	repetin	FUNCTION: Involved in the cornified cell envelope formation. Multifunctional epidermal matrix protein. Reversibly binds calcium.,	ENSG00000215853	-	0.215:T	0.022:B	0.018:B	5.566:T	-	-	-	-	-	-	-	-	-	-	-	-	-	-	-	-	-	13028	Control	WES	Ivan Iossifov et al. Nature 2014	25363768
1	154407519	154407519	C	T	exonic	IL6R	nonsynonymous SNV	IL6R:uc001fez.2:exon5:c.694C>T:p.R232C,IL6R:uc001ffa.2:exon5:c.694C>T:p.R232C,IL6R:uc021paf.1:exon5:c.694C>T:p.R232C	interleukin 6 receptor	FUNCTION: Part of the receptor for interleukin 6. Binds to IL6 with low affinity, but does not transduce a signal. Signal activation necessitate an association with IL6ST. Activation may lead to the regulation of the immune response, acute-phase reactions and hematopoiesis.,	ENSG00000160712	-	0.001:D	1.0:D	0.961:D	29.2:D	4.061e-06	0	0	0	0	0	8.953e-06	0	0	-	-	-	-	-	-	-	-	11429	Control	WES	Ivan Iossifov et al. Nature 2014	25363768
1	154991093	154991093	G	A	exonic	DCST2	nonsynonymous SNV	DCST2:uc001fgm.3:exon15:c.2249C>T:p.T750I	DC-STAMP domain containing 2	-	ENSG00000163354	-	0.066:T	0.198:B	0.008:B	13.39:T	-	-	-	-	-	-	-	-	-	-	-	-	-	-	-	-	-	12951	Control	WES	Ivan Iossifov et al. Nature 2014	25363768
1	156244414	156244414	C	T	exonic	SMG5	nonsynonymous SNV	SMG5:uc001foc.4:exon5:c.518G>A:p.R173Q	SMG5 nonsense mediated mRNA decay factor	FUNCTION: Plays a role in nonsense-mediated mRNA decay. Does not have RNase activity by itself. Promotes dephosphorylation of UPF1. Together with SMG7 is thought to provide a link to the mRNA degradation machinery involving exonucleolytic pathways, and to serve as an adapter for UPF1 to protein phosphatase 2A (PP2A), thereby triggering UPF1 dephosphorylation. Necessary for TERT activity. {ECO:000…	ENSG00000198952	-	0.006:D	0.989:D	0.934:D	34:D	4.061e-06	0	0	0	0	0	8.951e-06	0	0	-	-	-	-	-	-	-	-	13498	Control	WES	Ivan Iossifov et al. Nature 2014	25363768
1	156446863	156446863	G	A	exonic	MEF2D	nonsynonymous SNV	MEF2D:uc001fpb.4:exon7:c.796C>T:p.R266C,MEF2D:uc001fpc.4:exon7:c.796C>T:p.R266C,MEF2D:uc001fpd.4:exon7:c.796C>T:p.R266C,MEF2D:uc001fpe.2:exon7:c.796C>T:p.R266C	myocyte enhancer factor 2D	FUNCTION: Transcriptional activator which binds specifically to the MEF2 element, 5'-YTA[AT](4)TAR-3', found in numerous muscle- specific, growth factor- and stress-induced genes. Mediates cellular functions not only in skeletal and cardiac muscle development, but also in neuronal differentiation and survival. Plays diverse roles in the control of cell growth, survival and apoptosis via p38 MAPK …	ENSG00000116604	rs748512959	0.0:D	1.0:D	0.998:D	34:D	1.219e-05	0	0	0	0.0001	0	8.971e-06	0	0	-	-	-	-	-	-	-	-	14570	Control	WES	Ivan Iossifov et al. Nature 2014	25363768
1	156911203	156911203	C	T	exonic	ARHGEF11	nonsynonymous SNV	ARHGEF11:uc010phu.2:exon14:c.1603G>A:p.V535M,ARHGEF11:uc001fqo.3:exon34:c.3355G>A:p.V1119M,ARHGEF11:uc001fqn.3:exon35:c.3475G>A:p.V1159M	Rho guanine nucleotide exchange factor 11	FUNCTION: May play a role in the regulation of RhoA GTPase by guanine nucleotide-binding alpha-12 (GNA12) and alpha-13 (GNA13). Acts as guanine nucleotide exchange factor (GEF) for RhoA GTPase and may act as GTPase-activating protein (GAP) for GNA12 and GNA13. Involved in neurotrophin-induced neurite outgrowth. {ECO:0000269|PubMed:21670212}.,	ENSG00000132694	rs150785632	0.056:T	0.178:B	0.044:B	23.5:D	1.624e-05	0.0001	0	0	0	0	8.952e-06	0	3.249e-05	6.462e-05	0.0002	0	0	0	0	0	0	12091	Control	WES	Ivan Iossifov et al. Nature 2014	25363768
1	159827660	159827660	A	G	exonic	VSIG8	nonsynonymous SNV	VSIG8:uc001fuh.3:exon4:c.527T>C:p.L176P	V-set and immunoglobulin domain containing 8	-	ENSG00000243284	-	0.001:D	0.991:D	0.922:D	27.0:D	-	-	-	-	-	-	-	-	-	-	-	-	-	-	-	-	-	11520	Control	WES	Ivan Iossifov et al. Nature 2014	25363768
1	160460440	160460440	G	C	exonic	SLAMF6	nonsynonymous SNV	SLAMF6:uc010pji.2:exon3:c.349C>G:p.L117V,SLAMF6:uc010pjj.2:exon3:c.349C>G:p.L117V,SLAMF6:uc001fwd.2:exon4:c.682C>G:p.L228V,SLAMF6:uc001fwe.2:exon4:c.682C>G:p.L228V,SLAMF6:uc010pjh.2:exon4:c.535C>G:p.L179V	SLAM family member 6	FUNCTION: Self-ligand receptor of the signaling lymphocytic activation molecule (SLAM) family. SLAM receptors triggered by homo- or heterotypic cell-cell interactions are modulating the activation and differentiation of a wide variety of immune cells and thus are involved in the regulation and interconnection of both innate and adaptive immune response. Activities are controlled by presence or ab…	ENSG00000162739	-	0.712:T	0.001:B	0.0:B	0.001:T	-	-	-	-	-	-	-	-	-	-	-	-	-	-	-	-	-	11047	Control	WES	Ivan Iossifov et al. Nature 2014	25363768
1	161192286	161192286	T	C	exonic	APOA2	nonsynonymous SNV	APOA2:uc001fzc.1:exon4:c.212A>G:p.Q71R	apolipoprotein A-II	FUNCTION: May stabilize HDL (high density lipoprotein) structure by its association with lipids, and affect the HDL metabolism.,	ENSG00000158874;ENSG00000268387	-	0.103:T	0.005:B	0.011:B	22.9:D	-	-	-	-	-	-	-	-	-	-	-	-	-	-	-	-	-	12115	Control	WES	Ivan Iossifov et al. Nature 2014	25363768
1	163131737	163131737	C	T	exonic	RGS5	nonsynonymous SNV	RGS5:uc001gcn.3:exon3:c.185G>A:p.R62H,RGS5:uc021pdt.1:exon3:c.185G>A:p.R62H	regulator of G-protein signaling 5	FUNCTION: Inhibits signal transduction by increasing the GTPase activity of G protein alpha subunits thereby driving them into their inactive GDP-bound form. Binds to G(i)-alpha and G(o)-alpha, but not to G(s)-alpha (By similarity). {ECO:0000250}.,	ENSG00000143248	rs754717880	0.049:D	0.976:D	0.618:P	25.3:D	8.137e-06	0	2.98e-05	0	0	0	8.982e-06	0	0	6.46e-05	0	0	0	0	0	0.0001	0	11730	Control	WES	Ivan Iossifov et al. Nature 2014	25363768
1	166818303	166818303	G	A	exonic	POGK	nonsynonymous SNV	POGK:uc010plf.1:exon3:c.133G>A:p.E45K,POGK:uc010ple.1:exon4:c.232G>A:p.E78K,POGK:uc001gdt.1:exon5:c.487G>A:p.E163K	pogo transposable element with KRAB domain	-	ENSG00000143157	rs140373616	0.004:D	0.999:D	0.982:D	29.5:D	1.219e-05	0	0	0	0	0	2.687e-05	0	0	-	-	-	-	-	-	-	-	11085	Control	WES	Ivan Iossifov et al. Nature 2014	25363768
1	166818913	166818913	C	T	exonic	POGK	nonsynonymous SNV	POGK:uc010plf.1:exon3:c.743C>T:p.T248M,POGK:uc010ple.1:exon4:c.842C>T:p.T281M,POGK:uc001gdt.1:exon5:c.1097C>T:p.T366M	pogo transposable element with KRAB domain	-	ENSG00000143157	-	0.035:D	1.0:D	0.999:D	26.2:D	-	-	-	-	-	-	-	-	-	-	-	-	-	-	-	-	-	14433	Control	WES	Ivan Iossifov et al. Nature 2014	25363768
1	179311252	179311252	C	A	exonic	SOAT1	nonsynonymous SNV	SOAT1:uc001gmm.3:exon7:c.610C>A:p.R204S,SOAT1:uc010pni.2:exon7:c.589C>A:p.R197S,SOAT1:uc010pnk.2:exon7:c.589C>A:p.R197S,SOAT1:uc001gml.3:exon8:c.784C>A:p.R262S	sterol O-acyltransferase 1	FUNCTION: Catalyzes the formation of fatty acid-cholesterol esters, which are less soluble in membranes than cholesterol. Plays a role in lipoprotein assembly and dietary cholesterol absorption. In addition to its acyltransferase activity, it may act as a ligase.,	ENSG00000057252	rs199970700	0.0:D	1.0:D	0.999:D	34:D	4.065e-06	0	0	0	0	0	8.965e-06	0	0	-	-	-	-	-	-	-	-	12316	Control	WES	Ivan Iossifov et al. Nature 2014	25363768
1	179604943	179604943	A	G	exonic	TDRD5	nonsynonymous SNV	TDRD5:uc001gnh.2:exon6:c.106A>G:p.I36V,TDRD5:uc001gnf.2:exon9:c.1441A>G:p.I481V,TDRD5:uc010pnp.2:exon9:c.1441A>G:p.I481V,TDRD5:uc021pfm.1:exon9:c.1441A>G:p.I481V,TDRD5:uc021pfn.1:exon9:c.1441A>G:p.I481V	tudor domain containing 5	FUNCTION: Required during spermiogenesis to participate in the repression transposable elements and prevent their mobilization, which is essential for the germline integrity. Probably acts via the piRNA metabolic process, which mediates the repression of transposable elements during meiosis by forming complexes composed of piRNAs and Piwi proteins and govern the methylation and subsequent repress…	ENSG00000162782	-	0.855:T	0.073:B	0.069:B	7.958:T	-	-	-	-	-	-	-	-	-	-	-	-	-	-	-	-	-	13589	Control	WES	Ivan Iossifov et al. Nature 2014	25363768
1	181706696	181706696	G	A	exonic	CACNA1E	nonsynonymous SNV	CACNA1E:uc001gox.1:exon4:c.1136G>A:p.R379H,CACNA1E:uc009wxs.3:exon22:c.3401G>A:p.R1134H,CACNA1E:uc001gow.3:exon23:c.3458G>A:p.R1153H,CACNA1E:uc009wxt.3:exon23:c.3458G>A:p.R1153H	calcium voltage-gated channel subunit alpha1 E	FUNCTION: Voltage-sensitive calcium channels (VSCC) mediate the entry of calcium ions into excitable cells and are also involved in a variety of calcium-dependent processes, including muscle contraction, hormone or neurotransmitter release, gene expression, cell motility, cell division and cell death. The isoform alpha-1E gives rise to R-type calcium currents. R-type calcium channels belong to th…	ENSG00000198216	rs747254914	0.003:D	0.661:P	0.516:P	34:D	-	-	-	-	-	-	-	-	-	-	-	-	-	-	-	-	-	11673	Control	WES	Ivan Iossifov et al. Nature 2014	25363768
1	182025606	182025606	G	A	exonic	ZNF648	nonsynonymous SNV	ZNF648:uc021pfu.1:exon1:c.1540C>T:p.R514C,ZNF648:uc001goz.3:exon2:c.1540C>T:p.R514C	zinc finger protein 648	FUNCTION: May be involved in transcriptional regulation.,	ENSG00000179930	rs371268628	0.056:T	0.379:B	0.017:B	33:D	8.162e-06	0	0	0	0	0	1.801e-05	0	0	-	-	-	-	-	-	-	-	14440	Control	WES	Ivan Iossifov et al. Nature 2014	25363768
1	183184672	183184672	C	T	exonic	LAMC2	nonsynonymous SNV	LAMC2:uc001gpz.4:exon3:c.353C>T:p.P118L,LAMC2:uc001gqa.2:exon3:c.353C>T:p.P118L	laminin subunit gamma 2	FUNCTION: Binding to cells via a high affinity receptor, laminin is thought to mediate the attachment, migration and organization of cells into tissues during embryonic development by interacting with other extracellular matrix components. Ladsin exerts cell- scattering activity toward a wide variety of cells, including epithelial, endothelial, and fibroblastic cells. {ECO:0000269|PubMed:8265624}…	ENSG00000058085	-	0.005:D	0.845:P	0.65:P	24.9:D	-	-	-	-	-	-	-	-	-	-	-	-	-	-	-	-	-	14303	Control	WES	Ivan Iossifov et al. Nature 2014	25363768
1	183520216	183520216	C	T	exonic	SMG7	nonsynonymous SNV	SMG7:uc001gqg.3:exon21:c.3191C>T:p.T1064M,SMG7:uc001gqh.3:exon21:c.3053C>T:p.T1018M,SMG7:uc010poc.2:exon21:c.3215C>T:p.T1072M,SMG7:uc001gqf.3:exon22:c.3203C>T:p.T1068M	SMG7 nonsense mediated mRNA decay factor	FUNCTION: Plays a role in nonsense-mediated mRNA decay. Recruits UPF1 to cytoplasmic mRNA decay bodies. Together with SMG5 is thought to provide a link to the mRNA degradation machinery involving exonucleolytic pathways, and to serve as an adapter for UPF1 to protein phosphatase 2A (PP2A), thereby triggering UPF1 dephosphorylation. {ECO:0000269|PubMed:15546618, ECO:0000269|PubMed:15721257}.,	ENSG00000116698	rs200203235	0.0:D	0.986:D	0.333:B	28.6:D	9.364e-05	0	0.0003	0	0	0	0.0001	0.0002	0	9.684e-05	0.0001	0	0	0	0	0.0001	0	14343	Control	WES	Ivan Iossifov et al. Nature 2014	25363768
1	200567527	200567527	A	G	exonic	KIF14	nonsynonymous SNV	KIF14:uc010ppj.1:exon12:c.914T>C:p.M305T,KIF14:uc010ppk.1:exon14:c.2387T>C:p.M796T	kinesin family member 14	FUNCTION: Microtubule motor protein that binds to microtubules with high affinity through each tubulin heterodimer and has an ATPase activity (By similarity). Plays a role in many processes like cell division, cytokinesis and also in cell proliferation and apoptosis (PubMed:24784001, PubMed:16648480). During cytokinesis, targets to central spindle and midbody through its interaction with PRC1 and…	ENSG00000118193	-	0.032:D	0.668:P	0.306:B	23.6:D	-	-	-	-	-	-	-	-	-	3.229e-05	0	0	0	0	0	6.662e-05	0	13168	Control	WES	Ivan Iossifov et al. Nature 2014	25363768
1	200971340	200971340	G	A	exonic	KIF21B	nonsynonymous SNV	KIF21B:uc001gvr.2:exon9:c.1351C>T:p.R451C,KIF21B:uc001gvs.2:exon9:c.1351C>T:p.R451C,KIF21B:uc009wzl.2:exon9:c.1351C>T:p.R451C,KIF21B:uc010ppn.2:exon9:c.1351C>T:p.R451C	kinesin family member 21B	FUNCTION: Microtubule-binding motor protein probably involved in neuronal dendritic transport. In vitro, has a plus-end directed motor activity (By similarity). {ECO:0000250}.,	ENSG00000116852	rs773928737	0.0:D	1.0:D	0.993:D	34:D	1.218e-05	6.534e-05	2.978e-05	0	5.798e-05	0	0	0	0	-	-	-	-	-	-	-	-	11577	Control	WES	Ivan Iossifov et al. Nature 2014	25363768
1	201193951	201193951	A	G	exonic	IGFN1	nonsynonymous SNV	IGFN1:uc001gwc.3:exon21:c.10435A>G:p.R3479G	immunoglobulin-like and fibronectin type III domain containing 1	-	ENSG00000163395	-	0.006:D	0.111:B	0.222:B	23.3:D	-	-	-	-	-	-	-	-	-	-	-	-	-	-	-	-	-	14036	Control	WES	Ivan Iossifov et al. Nature 2014	25363768
1	201869027	201869027	C	T	exonic	LMOD1	nonsynonymous SNV	LMOD1:uc021phl.1:exon2:c.1114G>A:p.D372N,LMOD1:uc021phm.1:exon2:c.1114G>A:p.D372N,LMOD1:uc010ppu.2:exon3:c.961G>A:p.D321N	leiomodin 1	-	ENSG00000163431	rs199860756	0.289:T	1.0:D	0.998:D	26.6:D	0.0013	0	5.966e-05	0	0	0.0133	0.0001	0.0015	3.255e-05	0.0018	0	0	0	0	0.0117	0.0009	0.002	12483	Control	WES	Ivan Iossifov et al. Nature 2014	25363768
1	202710688	202710688	G	A	exonic	KDM5B	nonsynonymous SNV	KDM5B:uc001gyf.3:exon19:c.2752C>T:p.R918C,KDM5B:uc001gyg.1:exon19:c.2278C>T:p.R760C,KDM5B:uc009xag.3:exon20:c.2860C>T:p.R954C	lysine demethylase 5B	FUNCTION: Histone demethylase that demethylates 'Lys-4' of histone H3, thereby playing a central role in histone code. Does not demethylate histone H3 'Lys-9' or H3 'Lys-27'. Demethylates trimethylated, dimethylated and monomethylated H3 'Lys-4'. Acts as a transcriptional corepressor for FOXG1B and PAX9. Favors the proliferation of breast cancer cells by repressing tumor suppressor genes such as …	ENSG00000117139	-	0.0:D	0.999:D	0.935:D	35:D	-	-	-	-	-	-	-	-	-	-	-	-	-	-	-	-	-	12369	Control	WES	Ivan Iossifov et al. Nature 2014	25363768
1	202746219	202746219	A	G	exonic	KDM5B	nonsynonymous SNV	KDM5B:uc001gyf.3:exon2:c.208T>C:p.W70R,KDM5B:uc009xag.3:exon2:c.208T>C:p.W70R	lysine demethylase 5B	FUNCTION: Histone demethylase that demethylates 'Lys-4' of histone H3, thereby playing a central role in histone code. Does not demethylate histone H3 'Lys-9' or H3 'Lys-27'. Demethylates trimethylated, dimethylated and monomethylated H3 'Lys-4'. Acts as a transcriptional corepressor for FOXG1B and PAX9. Favors the proliferation of breast cancer cells by repressing tumor suppressor genes such as …	ENSG00000117139	-	0.0:D	1.0:D	1.0:D	28.9:D	-	-	-	-	-	-	-	-	-	-	-	-	-	-	-	-	-	14203	Control	WES	Ivan Iossifov et al. Nature 2014	25363768
1	203152803	203152803	C	T	exonic	CHI3L1	nonsynonymous SNV	CHI3L1:uc001gzi.2:exon5:c.431G>A:p.R144Q,CHI3L1:uc001gzj.2:exon5:c.431G>A:p.R144Q	chitinase 3 like 1	FUNCTION: Carbohydrate-binding lectin with a preference for chitin. Has no chitinase activity. May play a role in tissue remodeling and in the capacity of cells to respond to and cope with changes in their environment. Plays a role in T-helper cell type 2 (Th2) inflammatory response and IL-13-induced inflammation, regulating allergen sensitization, inflammatory cell apoptosis, dendritic cell accu…	ENSG00000133048	rs745563186	0.29:T	0.109:B	0.016:B	10.17:T	0.0001	0	0	0	0	0.0006	8.953e-05	0	0.0003	0.0002	0.0001	0	0	0	0.0011	0	0	13133	Control	WES	Ivan Iossifov et al. Nature 2014	25363768
1	203452982	203452982	A	G	exonic	PRELP	nonsynonymous SNV	PRELP:uc001gzs.3:exon2:c.670A>G:p.M224V,PRELP:uc001gzt.3:exon2:c.670A>G:p.M224V	proline/arginine-rich end leucine-rich repeat protein	FUNCTION: May anchor basement membranes to the underlying connective tissue. {ECO:0000250}.,	ENSG00000188783	-	0.143:T	0.043:B	0.048:B	4.646:T	-	-	-	-	-	-	-	-	-	-	-	-	-	-	-	-	-	14203	Control	WES	Ivan Iossifov et al. Nature 2014	25363768
1	210012388	210012388	T	A	exonic	DIEXF	nonsynonymous SNV	DIEXF:uc001hhr.2:exon7:c.1197T>A:p.D399E,DIEXF:uc009xcu.2:exon7:c.342T>A:p.D114E	digestive organ expansion factor homolog (zebrafish)	FUNCTION: Regulates the p53 pathway to control the expansion growth of digestive organs. {ECO:0000250}.,	ENSG00000117597	-	0.318:T	0.118:B	0.083:B	15.68:T	-	-	-	-	-	-	-	-	-	-	-	-	-	-	-	-	-	13133	Control	WES	Ivan Iossifov et al. Nature 2014	25363768
1	211093245	211093245	A	G	exonic	KCNH1	nonsynonymous SNV	KCNH1:uc001hib.2:exon7:c.1199T>C:p.I400T,KCNH1:uc001hic.2:exon7:c.1118T>C:p.I373T	potassium voltage-gated channel subfamily H member 1	FUNCTION: Pore-forming (alpha) subunit of a voltage-gated delayed rectifier potassium channel (PubMed:22732247). Channel properties may be modulated by subunit assembly, but not by cyclic nucleotides (By similarity). Mediates IK(NI) current in myoblasts (PubMed:9738473). Involved in the regulation of cell proliferation and differentiation, in particular adipogenic and osteogenic differentiation i…	ENSG00000143473	-	0.009:D	0.966:D	0.903:P	26.8:D	4.065e-06	0	0	0	0	0	8.968e-06	0	0	6.455e-05	0	0	0	0	0	0.0001	0	12645	Control	WES	Ivan Iossifov et al. Nature 2014	25363768
1	212532095	212532095	G	A	exonic	PPP2R5A	nonsynonymous SNV	PPP2R5A:uc001hjb.3:exon12:c.1294G>A:p.D432N,PPP2R5A:uc010ptd.2:exon12:c.1123G>A:p.D375N	protein phosphatase 2 regulatory subunit B', alpha	FUNCTION: The B regulatory subunit might modulate substrate selectivity and catalytic activity, and also might direct the localization of the catalytic enzyme to a particular subcellular compartment.,	ENSG00000066027	-	0.001:D	0.048:B	0.058:B	24.3:D	-	-	-	-	-	-	-	-	-	-	-	-	-	-	-	-	-	11433	Control	WES	Ivan Iossifov et al. Nature 2014	25363768
1	220330797	220330797	C	G	exonic	RAB3GAP2	nonsynonymous SNV	RAB3GAP2:uc001hmg.2:exon31:c.2110G>C:p.V704L,RAB3GAP2:uc010puk.1:exon31:c.3370G>C:p.V1124L,RAB3GAP2:uc021pjf.1:exon31:c.3370G>C:p.V1124L	RAB3 GTPase activating non-catalytic protein subunit 2	FUNCTION: Regulatory subunit of a GTPase activating protein that has specificity for Rab3 subfamily (RAB3A, RAB3B, RAB3C and RAB3D). Rab3 proteins are involved in regulated exocytosis of neurotransmitters and hormones. Rab3 GTPase-activating complex specifically converts active Rab3-GTP to the inactive form Rab3- GDP. Required for normal eye and brain development. May participate in neurodevelopm…	ENSG00000118873	-	0.287:T	0.001:B	0.004:B	18.86:T	-	-	-	-	-	-	-	-	-	-	-	-	-	-	-	-	-	11397	Control	WES	Ivan Iossifov et al. Nature 2014	25363768
1	222697001	222697001	A	G	exonic	HHIPL2	nonsynonymous SNV	HHIPL2:uc001hnh.1:exon8:c.1841T>C:p.V614A	HHIP like 2	-	ENSG00000143512	-	0.536:T	0.001:B	0.005:B	10.71:T	-	-	-	-	-	-	-	-	-	-	-	-	-	-	-	-	-	14572	Control	WES	Ivan Iossifov et al. Nature 2014	25363768
1	227076735	227076735	G	T	exonic	PSEN2	nonsynonymous SNV	PSEN2:uc009xeo.1:exon8:c.772G>T:p.A258S,PSEN2:uc009xep.1:exon8:c.772G>T:p.A258S	presenilin 2	FUNCTION: Probable catalytic subunit of the gamma-secretase complex, an endoprotease complex that catalyzes the intramembrane cleavage of integral membrane proteins such as Notch receptors and APP (beta-amyloid precursor protein). Requires the other members of the gamma-secretase complex to have a protease activity. May play a role in intracellular signaling and gene expression or in linking chro…	ENSG00000143801	rs148238688	0.03:D	0.618:P	0.557:P	26.0:D	-	-	-	-	-	-	-	-	-	-	-	-	-	-	-	-	-	14675	Control	WES	Ivan Iossifov et al. Nature 2014	25363768
1	227216757	227216757	G	A	exonic	CDC42BPA	nonsynonymous SNV	CDC42BPA:uc001hqt.2:exon5:c.562C>T:p.R188C,CDC42BPA:uc001hqp.3:exon13:c.1396C>T:p.R466C,CDC42BPA:uc001hqu.1:exon15:c.1549C>T:p.R517C,CDC42BPA:uc001hqq.3:exon16:c.1825C>T:p.R609C,CDC42BPA:uc001hqs.3:exon28:c.3685C>T:p.R1229C,CDC42BPA:uc009xes.3:exon28:c.3844C>T:p.R1282C,CDC42BPA:uc001hqr.3:exon29:c.3928C>T:p.R1310C,CDC42BPA:uc010pvs.2:exon29:c.3868C>T:p.R1290C	CDC42 binding protein kinase alpha	FUNCTION: Serine/threonine-protein kinase which is an important downstream effector of CDC42 and plays a role in the regulation of cytoskeleton reorganization and cell migration. Regulates actin cytoskeletal reorganization via phosphorylation of PPP1R12C and MYL9/MLC2. In concert with MYO18A and LURAP1, is involved in modulating lamellar actomyosin retrograde flow that is crucial to cell protrusi…	ENSG00000143776	rs371007688	0.089:T	0.011:B	0.001:B	23.3:D	2.44e-05	0	2.98e-05	0	0.0001	0	2.689e-05	0	0	9.684e-05	0	0.0024	0	0	0	6.66e-05	0	11154	Control	WES	Ivan Iossifov et al. Nature 2014	25363768
1	228005101	228005101	C	T	exonic	PRSS38	nonsynonymous SNV	PRSS38:uc001hrh.3:exon3:c.503C>T:p.P168L	protease, serine 38	-	ENSG00000185888	rs752961641	0.002:D	1.0:D	1.0:D	27.5:D	8.122e-06	6.534e-05	0	0	0	0	8.952e-06	0	0	-	-	-	-	-	-	-	-	14328	Control	WES	Ivan Iossifov et al. Nature 2014	25363768
1	228601547	228601547	C	G	exonic	TRIM17	nonsynonymous SNV	TRIM17:uc001hsu.3:exon3:c.476G>C:p.R159T,TRIM17:uc001hsv.3:exon3:c.476G>C:p.R159T,TRIM17:uc009xfb.2:exon3:c.476G>C:p.R159T	tripartite motif containing 17	FUNCTION: May function as a ubiquitin E3 ligase. {ECO:0000269|PubMed:19358823}.,	ENSG00000162931	-	0.271:T	0.002:B	0.017:B	8.732:T	-	-	-	-	-	-	-	-	-	-	-	-	-	-	-	-	-	12096	Control	WES	Ivan Iossifov et al. Nature 2014	25363768
1	231360146	231360146	T	C	exonic	C1orf131	nonsynonymous SNV	C1orf131:uc001hul.3:exon7:c.761A>G:p.K254R,C1orf131:uc001hum.3:exon7:c.758A>G:p.K253R	chromosome 1 open reading frame 131	-	ENSG00000143633	-	0.278:T	0.412:B	0.104:B	19.93:T	-	-	-	-	-	-	-	-	-	-	-	-	-	-	-	-	-	13204	Control	WES	Ivan Iossifov et al. Nature 2014	25363768
1	231406633	231406633	T	C	exonic	GNPAT	nonsynonymous SNV	GNPAT:uc009xfp.3:exon9:c.1226T>C:p.L409P,GNPAT:uc001hup.4:exon10:c.1409T>C:p.L470P	glyceronephosphate O-acyltransferase	-	ENSG00000116906	-	0.338:T	0.001:B	0.002:B	5.776:T	-	-	-	-	-	-	-	-	-	-	-	-	-	-	-	-	-	13993	Control	WES	Ivan Iossifov et al. Nature 2014	25363768
1	236706890	236706890	C	A	exonic	LGALS8	nonsynonymous SNV	LGALS8:uc001hyc.2:exon6:c.529C>A:p.P177T,LGALS8:uc001hya.2:exon8:c.580C>A:p.P194T,LGALS8:uc001hxz.2:exon9:c.580C>A:p.P194T,LGALS8:uc001hxw.2:exon10:c.706C>A:p.P236T,LGALS8:uc001hxy.2:exon10:c.706C>A:p.P236T	lectin, galactoside-binding, soluble, 8	FUNCTION: Lectin with a marked preference for 3'-O-sialylated and 3'-O-sulfated glycans. {ECO:0000269|PubMed:21288902}.,	ENSG00000116977	-	0.16:T	0.032:B	0.027:B	14.09:T	-	-	-	-	-	-	-	-	-	-	-	-	-	-	-	-	-	14371	Control	WES	Ivan Iossifov et al. Nature 2014	25363768
1	241519017	241519017	G	T	exonic	RGS7	nonsynonymous SNV	RGS7:uc001hyu.2:exon1:c.60C>A:p.N20K,RGS7:uc009xgn.1:exon1:c.60C>A:p.N20K,RGS7:uc001hyv.2:exon2:c.60C>A:p.N20K,RGS7:uc001hyw.2:exon2:c.60C>A:p.N20K	regulator of G-protein signaling 7	FUNCTION: Regulates G protein-coupled receptor signaling cascades. Inhibits signal transduction by increasing the GTPase activity of G protein alpha subunits, thereby driving them into their inactive GDP-bound form (PubMed:10521509, PubMed:10862767). The RGS7/GNB5 dimer enhances GNAO1 GTPase activity (PubMed:10521509). May play a role in synaptic vesicle exocytosis (PubMed:12659861). Modulates th…	ENSG00000182901	-	0.042:D	0.507:P	0.069:B	24.3:D	-	-	-	-	-	-	-	-	-	-	-	-	-	-	-	-	-	11336	Control	WES	Ivan Iossifov et al. Nature 2014	25363768
1	246921631	246921631	C	T	exonic	SCCPDH	nonsynonymous SNV	SCCPDH:uc001ibr.3:exon6:c.668C>T:p.P223L	saccharopine dehydrogenase (putative)	-	ENSG00000143653	rs759869678	0.013:D	0.835:P	0.382:B	24.3:D	2.908e-05	0	0	0	0.0002	0	1.814e-05	0	6.805e-05	-	-	-	-	-	-	-	-	13552	Control	WES	Ivan Iossifov et al. Nature 2014	25363768
1	248344242	248344242	T	A	exonic	OR2M2	nonsynonymous SNV	OR2M2:uc010pzf.2:exon1:c.955T>A:p.Y319N	olfactory receptor family 2 subfamily M member 2	FUNCTION: Odorant receptor. {ECO:0000305}.,	ENSG00000198601	-	0.0:D	0.016:B	0.002:B	0.002:T	-	-	-	-	-	-	-	-	-	-	-	-	-	-	-	-	-	12020	Control	WES	Ivan Iossifov et al. Nature 2014	25363768
1	249149951	249149951	G	A	exonic	ZNF692	nonsynonymous SNV	ZNF692:uc001ifb.2:exon5:c.242C>T:p.A81V,ZNF692:uc001iff.2:exon6:c.719C>T:p.A240V,ZNF692:uc001ifc.2:exon7:c.854C>T:p.A285V,ZNF692:uc010pzr.2:exon7:c.869C>T:p.A290V	zinc finger protein 692	FUNCTION: May be involved in transcriptional regulation.,	ENSG00000171163	rs375365732	0.151:T	0.006:B	0.001:B	6.793:T	2.032e-05	6.536e-05	2.978e-05	0	0	0	2.688e-05	0	0	-	-	-	-	-	-	-	-	14615	Control	WES	Ivan Iossifov et al. Nature 2014	25363768
1	10166514	10166514	G	A	exonic	UBE4B	nonsynonymous SNV	UBE4B:uc001aqs.4:exon7:c.1069G>A:p.A357T,UBE4B:uc021ogc.1:exon7:c.1069G>A:p.A357T	ubiquitination factor E4B	FUNCTION: Ubiquitin-protein ligase that probably functions as an E3 ligase in conjunction with specific E1 and E2 ligases. May also function as an E4 ligase mediating the assembly of polyubiquitin chains on substrates ubiquitinated by another E3 ubiquitin ligase. {ECO:0000250|UniProtKB:P54860, ECO:0000250|UniProtKB:Q9ES00}.,	ENSG00000130939	rs772803836	0.311:T	0.0:B	0.0:B	12.08:T	8.146e-06	0	0	0	0	0	1.798e-05	0	0	-	-	-	-	-	-	-	-	11696	Control	WES	Ivan Iossifov et al. Nature 2014	25363768
1	29587385	29587385	C	A	exonic	PTPRU	nonsynonymous SNV	PTPRU:uc001bru.3:exon7:c.1114C>A:p.P372T,PTPRU:uc001brw.3:exon7:c.1114C>A:p.P372T,PTPRU:uc009vtq.3:exon7:c.1114C>A:p.P372T,PTPRU:uc009vtr.3:exon7:c.1114C>A:p.P372T	protein tyrosine phosphatase, receptor type U	FUNCTION: Tyrosine-protein phosphatase which dephosphorylates CTNNB1. Regulates CTNNB1 function both in cell adhesion and signaling. May function in cell proliferation and migration and play a role in the maintenance of epithelial integrity. May play a role in megakaryocytopoiesis. {ECO:0000269|PubMed:10397721, ECO:0000269|PubMed:12501215, ECO:0000269|PubMed:16574648}.,	ENSG00000060656	-	0.009:D	0.876:P	0.632:P	24.9:D	-	-	-	-	-	-	-	-	-	-	-	-	-	-	-	-	-	14556	Control	WES	Ivan Iossifov et al. Nature 2014	25363768
1	32566110	32566110	G	A	exonic	TMEM39B	nonsynonymous SNV	TMEM39B:uc001buf.4:exon6:c.586G>A:p.V196I,TMEM39B:uc010ogw.2:exon6:c.586G>A:p.V196I,TMEM39B:uc010ogv.2:exon8:c.1183G>A:p.V395I,TMEM39B:uc010ogu.1:exon9:c.802G>A:p.V268I	transmembrane protein 39B	-	ENSG00000121775	rs748062182	0.35:T	0.004:B	0.005:B	18.68:T	8.137e-06	0	0	0	0	0	8.975e-06	0	3.254e-05	-	-	-	-	-	-	-	-	11341	Control	WES	Ivan Iossifov et al. Nature 2014	25363768
1	34329929	34329929	C	T	exonic	HMGB4	nonsynonymous SNV	HMGB4:uc021oky.1:exon1:c.137C>T:p.S46L,HMGB4:uc001bxp.3:exon2:c.137C>T:p.S46L	high mobility group box 4	-	ENSG00000176256	rs143017203	0.026:D	1.0:D	0.998:D	25.0:D	0.0001	0.0012	8.935e-05	0	0	0	3.599e-05	0	0	0.0003	0.0009	0	0	0	0	6.669e-05	0	13258	Control	WES	Ivan Iossifov et al. Nature 2014	25363768
1	35477530	35477530	T	C	exonic	ZMYM6	nonsynonymous SNV	ZMYM6:uc009vup.3:exon6:c.441A>G:p.I147M,ZMYM6:uc009vur.1:exon7:c.441A>G:p.I147M,ZMYM6:uc010oht.2:exon7:c.732A>G:p.I244M,ZMYM6:uc001byf.1:exon8:c.1023A>G:p.I341M,ZMYM6:uc001byh.3:exon8:c.1023A>G:p.I341M,ZMYM6:uc009vuq.1:exon8:c.1023A>G:p.I341M	zinc finger MYM-type containing 6	FUNCTION: Plays a role in the regulation of cell morphology and cytoskeletal organization. {ECO:0000269|PubMed:21834987}.,	ENSG00000163867;ENSG00000271741	-	0.073:T	0.964:D	0.621:P	24.3:D	0	0	0	0	0	0	0	0	0	-	-	-	-	-	-	-	-	11595	Control	WES	Ivan Iossifov et al. Nature 2014	25363768
1	35900589	35900589	C	T	exonic	KIAA0319L	nonsynonymous SNV	KIAA0319L:uc001byw.3:exon12:c.1382G>A:p.R461Q,KIAA0319L:uc001byx.3:exon21:c.3056G>A:p.R1019Q	KIAA0319 like	FUNCTION: Possible role in axon guidance through interaction with RTN4R. {ECO:0000269|PubMed:20697954}.,	ENSG00000142687	-	0.121:T	0.921:P	0.096:B	28.1:D	0	0	0	0	0	0	0	0	0	3.23e-05	0.0001	0	0	0	0	0	0	11419	Control	WES	Ivan Iossifov et al. Nature 2014	25363768
1	38280996	38280996	G	T	exonic	MTF1	nonsynonymous SNV	MTF1:uc001cce.1:exon11:c.2074C>A:p.P692T	metal-regulatory transcription factor 1	FUNCTION: Activates the metallothionein I promoter. Binds to the metal responsive element (MRE). {ECO:0000269|PubMed:8065932}.,	ENSG00000188786	-	0.065:T	0.001:B	0.001:B	0.001:T	-	-	-	-	-	-	-	-	-	-	-	-	-	-	-	-	-	11016	Control	WES	Ivan Iossifov et al. Nature 2014	25363768
1	39789893	39789893	A	G	exonic	MACF1	nonsynonymous SNV	MACF1:uc009vvq.1:exon12:c.1451A>G:p.H484R,MACF1:uc001cdb.1:exon13:c.1541A>G:p.H514R,MACF1:uc001cda.1:exon33:c.4004A>G:p.H1335R,MACF1:uc001cdc.2:exon33:c.4280A>G:p.H1427R,MACF1:uc021olt.1:exon33:c.4280A>G:p.H1427R,MACF1:uc031pmc.1:exon33:c.4280A>G:p.H1427R	microtubule-actin crosslinking factor 1	FUNCTION: Isoform 2 is a F-actin-binding protein which may play a role in cross-linking actin to other cytoskeletal proteins and also binds to microtubules. Plays an important role in ERBB2- dependent stabilization of microtubules at the cell cortex. Acts as a positive regulator of Wnt receptor signaling pathway and is involved in the translocation of AXIN1 and its associated complex (composed of…	ENSG00000127603	-	0.092:T	0.534:P	0.219:B	12.78:T	-	-	-	-	-	-	-	-	-	-	-	-	-	-	-	-	-	11522	Control	WES	Ivan Iossifov et al. Nature 2014	25363768
1	41494327	41494327	C	T	exonic	SCMH1	nonsynonymous SNV	SCMH1:uc010ojr.2:exon8:c.1246G>A:p.E416K,SCMH1:uc001cgt.3:exon13:c.1537G>A:p.E513K,SCMH1:uc001cgp.3:exon14:c.1603G>A:p.E535K,SCMH1:uc001cgq.3:exon14:c.1579G>A:p.E527K,SCMH1:uc001cgs.3:exon14:c.1750G>A:p.E584K,SCMH1:uc001cgo.3:exon15:c.1786G>A:p.E596K,SCMH1:uc001cgr.3:exon15:c.1537G>A:p.E513K	sex comb on midleg homolog 1 (Drosophila)	FUNCTION: Associates with Polycomb group (PcG) multiprotein complexes, the complex class is required to maintain the transcriptionally repressive state of some genes. {ECO:0000250}.,	ENSG00000010803	rs533089870	0.005:D	0.018:B	0.007:B	27.1:D	4.476e-05	0.0001	8.937e-05	0	0	0	3.595e-05	0	6.498e-05	3.231e-05	0	0	0	0	0	6.669e-05	0	14252	Control	WES	Ivan Iossifov et al. Nature 2014	25363768
1	43392758	43392758	G	A	exonic	SLC2A1	nonsynonymous SNV	SLC2A1:uc001cik.2:exon10:c.1433C>T:p.T478I	solute carrier family 2 member 1	FUNCTION: Facilitative glucose transporter. This isoform may be responsible for constitutive or basal glucose uptake. Has a very broad substrate specificity, can transport a wide range of aldoses including both pentoses and hexoses. {ECO:0000269|PubMed:18245775, ECO:0000269|PubMed:19449892}.,	ENSG00000117394	rs994163843	0.114:T	0.006:B	0.004:B	15.24:T	-	-	-	-	-	-	-	-	-	-	-	-	-	-	-	-	-	11525	Control	WES	Ivan Iossifov et al. Nature 2014	25363768
1	44056718	44056718	G	A	exonic	PTPRF	nonsynonymous SNV	PTPRF:uc001cjr.3:exon9:c.1025G>A:p.G342E,PTPRF:uc001cjs.3:exon9:c.1025G>A:p.G342E	protein tyrosine phosphatase, receptor type F	FUNCTION: Possible cell adhesion receptor. It possesses an intrinsic protein tyrosine phosphatase activity (PTPase) and dephosphorylates EPHA2 regulating its activity.,	ENSG00000142949	-	0.01:D	1.0:D	0.998:D	27.3:D	-	-	-	-	-	-	-	-	-	-	-	-	-	-	-	-	-	11420	Control	WES	Ivan Iossifov et al. Nature 2014	25363768
1	47075778	47075778	T	A	exonic	MOB3C	nonsynonymous SNV	MOB3C:uc001cqe.4:exon3:c.673A>T:p.I225F,MOB3C:uc001cqf.4:exon3:c.517A>T:p.I173F	MOB kinase activator 3C	FUNCTION: May regulate the activity of kinases. {ECO:0000250}.,	ENSG00000142961	-	0.007:D	0.958:D	0.783:P	23.4:D	-	-	-	-	-	-	-	-	-	-	-	-	-	-	-	-	-	13095	Control	WES	Ivan Iossifov et al. Nature 2014	25363768
1	47610399	47610399	G	A	exonic	CYP4A22	nonsynonymous SNV	CYP4A22:uc001cqv.1:exon8:c.1075G>A:p.A359T,CYP4A22:uc009vyo.3:exon8:c.1075G>A:p.A359T	cytochrome P450 family 4 subfamily A member 22	FUNCTION: Catalyzes the omega- and (omega-1)-hydroxylation of various fatty acids such as laurate and palmitate. Shows no activity towards arachidonic acid and prostaglandin A1. Lacks functional activity in the kidney and does not contribute to renal 20-hydroxyeicosatetraenoic acid (20-HETE) biosynthesis. {ECO:0000269|PubMed:10860550, ECO:0000269|PubMed:15611369}.,	ENSG00000162365	-	0.558:T	0.08:B	0.074:B	1.488:T	-	-	-	-	-	-	-	-	-	-	-	-	-	-	-	-	-	12860	Control	WES	Ivan Iossifov et al. Nature 2014	25363768
1	48697782	48697782	G	A	exonic	SLC5A9	nonsynonymous SNV	SLC5A9:uc001cro.2:exon7:c.856G>A:p.G286R,SLC5A9:uc001crn.2:exon8:c.931G>A:p.G311R,SLC5A9:uc010omt.1:exon8:c.898G>A:p.G300R	solute carrier family 5 member 9	FUNCTION: Involved in sodium-dependent transport of D-mannose, D- glucose and D-fructose. {ECO:0000269|PubMed:15607332}.,	ENSG00000117834	rs1052870117	0.014:D	1.0:D	1.0:D	34:D	4.073e-06	0	0	0	0	0	9.004e-06	0	0	3.232e-05	0.0001	0	0	0	0	0	0	11052	Control	WES	Ivan Iossifov et al. Nature 2014	25363768
1	63876903	63876903	G	A	exonic	ALG6	nonsynonymous SNV	ALG6:uc021oof.1:exon8:c.581G>A:p.C194Y	ALG6, alpha-1,3-glucosyltransferase	FUNCTION: Adds the first glucose residue to the lipid-linked oligosaccharide precursor for N-linked glycosylation. Transfers glucose from dolichyl phosphate glucose (Dol-P-Glc) onto the lipid-linked oligosaccharide Man(9)GlcNAc(2)-PP-Dol.,	ENSG00000088035	-	0.003:D	0.988:D	0.942:D	26.9:D	-	-	-	-	-	-	-	-	-	-	-	-	-	-	-	-	-	13115	Control	WES	Ivan Iossifov et al. Nature 2014	25363768
1	68903958	68903958	C	T	exonic	RPE65	nonsynonymous SNV	RPE65:uc001dei.1:exon10:c.1040G>A:p.R347H	retinal pigment epithelium-specific protein 65kDa	FUNCTION: Plays important roles in the production of 11-cis retinal and in visual pigment regeneration. The soluble form binds vitamin A (all-trans-retinol), making it available for LRAT processing to all-trans-retinyl ester. The membrane form, palmitoylated by LRAT, binds all-trans-retinyl esters, making them available for IMH (isomerohydrolase) processing to all-cis- retinol. The soluble form i…	ENSG00000116745	rs562037932	0.024:D	0.968:D	0.436:B	35:D	4.068e-06	0	0	0	0	0	0	0	3.249e-05	3.229e-05	0	0	0	0	0	6.664e-05	0	12854	Control	WES	Ivan Iossifov et al. Nature 2014	25363768
1	103352554	103352554	C	A	exonic	COL11A1	nonsynonymous SNV	COL11A1:uc001duk.3:exon60:c.2255G>T:p.R752I,COL11A1:uc009weh.3:exon61:c.4319G>T:p.R1440I,COL11A1:uc001dun.3:exon62:c.4550G>T:p.R1517I,COL11A1:uc001dul.3:exon63:c.4667G>T:p.R1556I,COL11A1:uc001dum.3:exon63:c.4703G>T:p.R1568I	collagen type XI alpha 1	FUNCTION: May play an important role in fibrillogenesis by controlling lateral growth of collagen II fibrils.,	ENSG00000060718	-	0.001:D	0.995:D	0.986:D	26.5:D	-	-	-	-	-	-	-	-	-	-	-	-	-	-	-	-	-	13739	Control	WES	Ivan Iossifov et al. Nature 2014	25363768
1	144946680	144946680	C	T	exonic	PDE4DIP	nonsynonymous SNV	PDE4DIP:uc001elw.4:exon5:c.581G>A:p.R194Q,PDE4DIP:uc001emc.2:exon5:c.581G>A:p.R194Q,PDE4DIP:uc001emd.2:exon5:c.581G>A:p.R194Q,PDE4DIP:uc021ouh.1:exon5:c.581G>A:p.R194Q,PDE4DIP:uc001elx.4:exon8:c.779G>A:p.R260Q	phosphodiesterase 4D interacting protein	FUNCTION: May function as an anchor sequestering components of the cAMP-dependent pathway to Golgi and/or centrosomes. {ECO:0000250}.,	ENSG00000178104	rs144942272	-:-	-:-	-:-	-:-	7.31e-05	0.0003	2.979e-05	0	0	0	0.0001	0	0	6.453e-05	0.0001	0	0	0	0	6.659e-05	0	12723	Control	WES	Ivan Iossifov et al. Nature 2014	25363768
1	150531794	150531794	G	A	exonic	ADAMTSL4	nonsynonymous SNV	ADAMTSL4:uc009wlx.3:exon4:c.284G>A:p.R95H,ADAMTSL4:uc001eux.3:exon17:c.2795G>A:p.R932H,ADAMTSL4:uc009wlw.3:exon17:c.2864G>A:p.R955H,ADAMTSL4:uc010pcg.2:exon17:c.2678G>A:p.R893H	ADAMTS like 4	FUNCTION: Positive regulation of apoptosis. May facilitate FBN1 microfibril biogenesis. {ECO:0000269|PubMed:16364318, ECO:0000269|PubMed:21989719}.,	ENSG00000143382	rs202037366	0.64:T	0.165:B	0.036:B	20.6:D	0.0001	6.539e-05	0	0	0.0003	0	0.0002	0.0002	6.497e-05	9.711e-05	0	0	0	0.0006	0	0.0001	0	13813	Control	WES	Ivan Iossifov et al. Nature 2014	25363768
1	151397495	151397495	C	T	exonic	POGZ	nonsynonymous SNV	POGZ:uc009wmv.2:exon6:c.836G>A:p.R279Q,POGZ:uc021oyq.1:exon6:c.962G>A:p.R321Q,POGZ:uc001eyf.2:exon7:c.962G>A:p.R321Q,POGZ:uc010pdc.2:exon7:c.935G>A:p.R312Q,POGZ:uc001eyd.2:exon8:c.1121G>A:p.R374Q,POGZ:uc010pdb.2:exon8:c.1094G>A:p.R365Q	pogo transposable element with ZNF domain	FUNCTION: Plays a role in mitotic cell cycle progression and is involved in kinetochore assembly and mitotic sister chromatid cohesion. Probably through its association with CBX5 plays a role in mitotic chromosome segregation by regulating aurora kinase B/AURKB activation and AURKB and CBX5 dissociation from chromosome arms. {ECO:0000269|PubMed:20562864}.,	ENSG00000143442	rs369950979	0.009:D	0.997:D	0.651:P	31:D	-	-	-	-	-	-	-	-	-	-	-	-	-	-	-	-	-	11999	Control	WES	Ivan Iossifov et al. Nature 2014	25363768
1	152975717	152975717	G	C	exonic	SPRR3	nonsynonymous SNV	SPRR3:uc021ozo.1:exon1:c.221G>C:p.C74S,SPRR3:uc001faz.4:exon2:c.221G>C:p.C74S,SPRR3:uc001fax.4:exon3:c.221G>C:p.C74S,SPRR3:uc001fay.2:exon3:c.197G>C:p.C66S	small proline rich protein 3	FUNCTION: Cross-linked envelope protein of keratinocytes.,	ENSG00000163209	-	0.393:T	0.01:B	0.013:B	0.002:T	0	0	0	0	0	0	0	0	0	-	-	-	-	-	-	-	-	12550	Control	WES	Ivan Iossifov et al. Nature 2014	25363768
1	154920144	154920144	C	T	exonic	PBXIP1	nonsynonymous SNV	PBXIP1:uc010pep.2:exon5:c.247G>A:p.V83M,PBXIP1:uc001ffs.3:exon7:c.625G>A:p.V209M,PBXIP1:uc001ffr.3:exon8:c.712G>A:p.V238M	pre-B-cell leukemia homeobox interacting protein 1	FUNCTION: Regulator of pre-B-cell leukemia transcription factors (BPXs) function. Inhibits the binding of PBX1-HOX complex to DNA and blocks the transcriptional activity of E2A-PBX1. Tethers estrogen receptor-alpha (ESR1) to microtubules and allows them to influence estrogen receptors-alpha signaling. {ECO:0000269|PubMed:10825160, ECO:0000269|PubMed:12360403, ECO:0000269|PubMed:17043237}.,	ENSG00000163346	-	0.14:T	0.006:B	0.009:B	0.897:T	-	-	-	-	-	-	-	-	-	-	-	-	-	-	-	-	-	13727	Control	WES	Ivan Iossifov et al. Nature 2014	25363768
1	158585162	158585162	C	T	exonic	SPTA1	nonsynonymous SNV	SPTA1:uc001fst.1:exon48:c.6632G>A:p.R2211H	spectrin alpha, erythrocytic 1	FUNCTION: Spectrin is the major constituent of the cytoskeletal network underlying the erythrocyte plasma membrane. It associates with band 4.1 and actin to form the cytoskeletal superstructure of the erythrocyte plasma membrane.,	ENSG00000163554	rs751062593	-:-	0.014:B	0.015:B	23.8:D	7.717e-05	6.541e-05	0	0	5.798e-05	0	8.059e-05	0	0.0003	6.458e-05	0	0	0	0	0	0.0001	0	11879	Control	WES	Ivan Iossifov et al. Nature 2014	25363768
1	173873176	173873176	C	G	exonic	SERPINC1	nonsynonymous SNV	SERPINC1:uc001gjt.3:exon7:c.1246G>C:p.A416P	serpin peptidase inhibitor, clade C (antithrombin), member 1	FUNCTION: Most important serine protease inhibitor in plasma that regulates the blood coagulation cascade. AT-III inhibits thrombin, matriptase-3/TMPRSS7, as well as factors IXa, Xa and XIa. Its inhibitory activity is greatly enhanced in the presence of heparin. {ECO:0000269|PubMed:15853774}.,	ENSG00000117601	rs121909548	0.0:D	1.0:D	0.999:D	27.0:D	-	-	-	-	-	-	-	-	-	-	-	-	-	-	-	-	-	11190	Control	WES	Ivan Iossifov et al. Nature 2014	25363768
1	196251455	196251455	G	A	exonic	KCNT2	nonsynonymous SNV	KCNT2:uc001gth.1:exon9:c.1220C>T:p.T407M,KCNT2:uc001gte.1:exon22:c.2507C>T:p.T836M,KCNT2:uc001gtf.1:exon23:c.2657C>T:p.T886M,KCNT2:uc009wyu.3:exon23:c.2657C>T:p.T886M,KCNT2:uc001gtd.1:exon24:c.2729C>T:p.T910M	potassium sodium-activated channel subfamily T member 2	FUNCTION: Outward rectifying potassium channel. Produces rapidly activating outward rectifier K(+) currents. Activated by high intracellular sodium and chloride levels. Channel activity is inhibited by ATP and by inhalation anesthetics, such as isoflurane (By similarity). Inhibited upon stimulation of G-protein coupled receptors, such as CHRM1 and GRIA1. {ECO:0000250, ECO:0000269|PubMed:14684870,…	ENSG00000162687	rs778812768	0.038:D	0.963:D	0.576:P	33:D	1.22e-05	0	0	0	0	4.486e-05	8.96e-06	0.0002	0	-	-	-	-	-	-	-	-	11090	Control	WES	Ivan Iossifov et al. Nature 2014	25363768
1	196397281	196397281	A	G	exonic	KCNT2	nonsynonymous SNV	KCNT2:uc009wyv.1:exon9:c.863T>C:p.L288S,KCNT2:uc001gtd.1:exon10:c.938T>C:p.L313S,KCNT2:uc001gte.1:exon10:c.938T>C:p.L313S,KCNT2:uc001gtf.1:exon10:c.938T>C:p.L313S,KCNT2:uc009wyu.3:exon10:c.938T>C:p.L313S	potassium sodium-activated channel subfamily T member 2	FUNCTION: Outward rectifying potassium channel. Produces rapidly activating outward rectifier K(+) currents. Activated by high intracellular sodium and chloride levels. Channel activity is inhibited by ATP and by inhalation anesthetics, such as isoflurane (By similarity). Inhibited upon stimulation of G-protein coupled receptors, such as CHRM1 and GRIA1. {ECO:0000250, ECO:0000269|PubMed:14684870,…	ENSG00000162687	-	0.036:D	0.185:B	0.074:B	24.9:D	-	-	-	-	-	-	-	-	-	-	-	-	-	-	-	-	-	13735	Control	WES	Ivan Iossifov et al. Nature 2014	25363768
1	247615262	247615262	A	G	exonic	OR2B11	nonsynonymous SNV	OR2B11:uc010pyx.2:exon1:c.23T>C:p.F8S	olfactory receptor family 2 subfamily B member 11	FUNCTION: Odorant receptor. {ECO:0000305}.,	ENSG00000177535	rs753431625	0.335:T	0.001:B	0.001:B	0.002:T	2.449e-05	0	0	0	0	0	9.027e-06	0	0.0002	3.243e-05	0	0	0	0	0	6.696e-05	0	11475	Control	WES	Ivan Iossifov et al. Nature 2014	25363768
1	248058989	248058989	C	T	exonic	OR2W3;TRIM58	nonsynonymous SNV	OR2W3:uc010pzb.2:exon1:c.101C>T:p.A34V,TRIM58:uc001idp.1:exon3:c.101C>T:p.A34V	-	-	ENSG00000238243	rs571732808	0.19:T	0.776:P	0.154:B	11.96:T	3.249e-05	0	0	0	0	0	4.476e-05	0	9.746e-05	-	-	-	-	-	-	-	-	13875	Control	WES	Ivan Iossifov et al. Nature 2014	25363768
1	248637391	248637391	C	T	exonic	OR2T3	nonsynonymous SNV	OR2T3:uc001iel.1:exon1:c.740C>T:p.S247F	olfactory receptor family 2 subfamily T member 3	FUNCTION: Odorant receptor. {ECO:0000305}.,	ENSG00000196539	rs150934113	0.024:D	0.886:P	0.768:P	23.2:D	0.0061	0.0215	0.0041	0.0022	0.0032	0.0065	0.0059	0.0049	0.0048	0.0483	0.0869	0.0266	0.029	0.038	0.0285	0.0369	0.0307	12078	Control	WES	Ivan Iossifov et al. Nature 2014	25363768
2	9621532	9621532	C	T	exonic	IAH1	nonsynonymous SNV	IAH1:uc002qzs.3:exon3:c.62C>T:p.T21I,IAH1:uc002qzt.3:exon3:c.62C>T:p.T21I,IAH1:uc002qzr.3:exon4:c.401C>T:p.T134I	isoamyl acetate-hydrolyzing esterase 1 homolog	FUNCTION: Probable lipase. {ECO:0000250}.,	ENSG00000134330	-	0.002:D	0.007:B	0.007:B	23.3:D	-	-	-	-	-	-	-	-	-	-	-	-	-	-	-	-	-	12687	Control	WES	Ivan Iossifov et al. Nature 2014	25363768
2	15761198	15761198	G	A	exonic	DDX1	nonsynonymous SNV	DDX1:uc021vee.2:exon14:c.1162G>A:p.V388I,DDX1:uc010yjq.2:exon15:c.1129G>A:p.V377I,DDX1:uc002rce.4:exon18:c.1405G>A:p.V469I	DEAD/H-box helicase 1	FUNCTION: Acts as an ATP-dependent RNA helicase, able to unwind both RNA-RNA and RNA-DNA duplexes. Possesses 5' single-stranded RNA overhang nuclease activity. Possesses ATPase activity on various RNA, but not DNA polynucleotides. May play a role in RNA clearance at DNA double-strand breaks (DSBs), thereby facilitating the template-guided repair of transcriptionally active regions of the genome. …	ENSG00000079785	rs767762546	0.227:T	0.292:B	0.081:B	23.3:D	2.449e-05	0	0	0	0	0	5.388e-05	0	0	3.23e-05	0	0	0	0	0	6.665e-05	0	12686	Control	WES	Ivan Iossifov et al. Nature 2014	25363768
2	24469704	24469704	C	T	exonic	ITSN2	nonsynonymous SNV	ITSN2:uc002rff.2:exon27:c.3266G>A:p.G1089D,ITSN2:uc002rfe.2:exon28:c.3347G>A:p.G1116D,ITSN2:uc002rfg.3:exon28:c.3347G>A:p.G1116D	intersectin 2	FUNCTION: Adapter protein that may provide indirect link between the endocytic membrane traffic and the actin assembly machinery. May regulate the formation of clathrin-coated vesicles (CCPs). Seems to be involved in CCPs maturation including invagination or budding. Involved in endocytosis of integrin beta-1 (ITGB1) and transferrin receptor (TFR). Plays a role in dendrite formation by melanocyte…	ENSG00000198399	-	0.014:D	1.0:D	0.99:D	25.8:D	-	-	-	-	-	-	-	-	-	-	-	-	-	-	-	-	-	14384	Control	WES	Ivan Iossifov et al. Nature 2014	25363768
2	27277605	27277605	G	A	exonic	AGBL5	nonsynonymous SNV	AGBL5:uc002rid.3:exon5:c.659G>A:p.R220Q,AGBL5:uc002rie.3:exon5:c.659G>A:p.R220Q	ATP/GTP binding protein-like 5	FUNCTION: Metallocarboxypeptidase that mediates tubulin deglutamylation. Specifically catalyzes the deglutamylation of the branching point glutamate side chains generated by post- translational glutamylation in proteins such as tubulins. In contrast, it is not able to act as a long-chain deglutamylase that shortens long polyglutamate chains, a process catalyzed by AGTPBP1/CCP1, AGBL2/CCP2, AGBL3/…	ENSG00000084693	-	0.051:T	1.0:D	0.999:D	28.3:D	1.218e-05	0	0	0	0	0	2.686e-05	0	0	-	-	-	-	-	-	-	-	12653	Control	WES	Ivan Iossifov et al. Nature 2014	25363768
2	27669186	27669186	G	A	exonic	IFT172	nonsynonymous SNV	IFT172:uc002rku.3:exon43:c.4696C>T:p.R1566C	intraflagellar transport 172	FUNCTION: Required for the maintenance and formation of cilia. Plays an indirect role in hedgehog (Hh) signaling, cilia being required for all activity of the hedgehog pathway (By similarity). {ECO:0000250}.,	ENSG00000138002	-	0.0:D	1.0:D	1.0:D	34:D	-	-	-	-	-	-	-	-	-	3.228e-05	0.0001	0	0	0	0	0	0	14187	Control	WES	Ivan Iossifov et al. Nature 2014	25363768
2	29222115	29222115	G	A	exonic	FAM179A	nonsynonymous SNV	FAM179A:uc010ezl.3:exon4:c.208G>A:p.G70R,FAM179A:uc010ymm.2:exon4:c.208G>A:p.G70R	family with sequence similarity 179 member A	-	ENSG00000189350	rs1037164036	0.224:T	0.119:B	0.047:B	11.95:T	8.146e-06	0	2.981e-05	0	0	0	8.993e-06	0	0	-	-	-	-	-	-	-	-	13853	Control	WES	Ivan Iossifov et al. Nature 2014	25363768
2	29259606	29259606	C	T	exonic	FAM179A	nonsynonymous SNV	FAM179A:uc002rms.1:exon3:c.512C>T:p.A171V,FAM179A:uc002rmr.4:exon9:c.1199C>T:p.A400V,FAM179A:uc010ymm.2:exon17:c.2453C>T:p.A818V,FAM179A:uc010ezl.3:exon18:c.2618C>T:p.A873V	family with sequence similarity 179 member A	-	ENSG00000189350	rs150485801	0.062:T	0.141:B	0.016:B	12.48:T	0.0001	6.636e-05	0	0.0001	5.831e-05	4.503e-05	9.017e-05	0.0002	0.0004	3.232e-05	0	0	0	0	0	0	0.001	13866	Control	WES	Ivan Iossifov et al. Nature 2014	25363768
2	29416320	29416320	C	T	exonic	ALK	nonsynonymous SNV	ALK:uc010ymo.3:exon10:c.1429G>A:p.V477I,ALK:uc031rnw.1:exon11:c.1429G>A:p.V477I,ALK:uc002rmy.3:exon29:c.4633G>A:p.V1545I	anaplastic lymphoma receptor tyrosine kinase	FUNCTION: Neuronal orphan receptor tyrosine kinase that is essentially and transiently expressed in specific regions of the central and peripheral nervous systems and plays an important role in the genesis and differentiation of the nervous system. Transduces signals from ligands at the cell surface, through specific activation of the mitogen-activated protein kinase (MAPK) pathway. Phosphorylate…	ENSG00000171094	-	0.592:T	0.002:B	0.0:B	14.06:T	1.22e-05	0	0	0	0	0	0	0	9.746e-05	-	-	-	-	-	-	-	-	14221	Control	WES	Ivan Iossifov et al. Nature 2014	25363768
2	32314636	32314636	C	G	exonic	SPAST	nonsynonymous SNV	SPAST:uc002roc.3:exon3:c.548C>G:p.T183S,SPAST:uc002rod.3:exon3:c.548C>G:p.T183S	spastin	FUNCTION: ATP-dependent microtubule severing protein. Microtubule severing may promote reorganization of cellular microtubule arrays and the release of microtubules from the centrosome following nucleation. Required for membrane traffic from the endoplasmic reticulum (ER) to the Golgi and for completion of the abscission stage of cytokinesis. May also play a role in axon growth and the formation …	ENSG00000021574	-	0.101:T	0.957:D	0.705:P	25.0:D	-	-	-	-	-	-	-	-	-	-	-	-	-	-	-	-	-	14480	Control	WES	Ivan Iossifov et al. Nature 2014	25363768
2	32445535	32445535	C	G	exonic	SLC30A6	nonsynonymous SNV	SLC30A6:uc002roh.2:exon10:c.548C>G:p.P183R,SLC30A6:uc010ezs.2:exon11:c.917C>G:p.P306R,SLC30A6:uc002rog.2:exon13:c.548C>G:p.P183R,SLC30A6:uc010ezr.2:exon13:c.1070C>G:p.P357R,SLC30A6:uc010ymw.2:exon13:c.1052C>G:p.P351R,SLC30A6:uc002roe.2:exon14:c.1139C>G:p.P380R,SLC30A6:uc002rof.2:exon15:c.1259C>G:p.P420R	solute carrier family 30 member 6	FUNCTION: Zinc-efflux transporter which allocates the cytoplasmic zinc to the trans-Golgi network (TGN) as well as the vesicular compartment. {ECO:0000250}.,	ENSG00000152683	-	0.005:D	0.933:P	0.542:P	22.9:D	-	-	-	-	-	-	-	-	-	-	-	-	-	-	-	-	-	13805	Control	WES	Ivan Iossifov et al. Nature 2014	25363768
2	32692733	32692733	G	A	exonic	BIRC6	nonsynonymous SNV	BIRC6:uc010ezu.3:exon27:c.5497G>A:p.V1833M	baculoviral IAP repeat containing 6	FUNCTION: Anti-apoptotic protein which can regulate cell death by controlling caspases and by acting as an E3 ubiquitin-protein ligase. Has an unusual ubiquitin conjugation system in that it could combine in a single polypeptide, ubiquitin conjugating (E2) with ubiquitin ligase (E3) activity, forming a chimeric E2/E3 ubiquitin ligase. Its tragets include CASP9 and DIABLO/SMAC. Acts as an inhibito…	ENSG00000115760	-	0.009:D	0.998:D	0.991:D	27.1:D	-	-	-	-	-	-	-	-	-	-	-	-	-	-	-	-	-	13932	Control	WES	Ivan Iossifov et al. Nature 2014	25363768
2	32693818	32693818	G	T	exonic	BIRC6	nonsynonymous SNV	BIRC6:uc010ezu.3:exon29:c.6094G>T:p.D2032Y	baculoviral IAP repeat containing 6	FUNCTION: Anti-apoptotic protein which can regulate cell death by controlling caspases and by acting as an E3 ubiquitin-protein ligase. Has an unusual ubiquitin conjugation system in that it could combine in a single polypeptide, ubiquitin conjugating (E2) with ubiquitin ligase (E3) activity, forming a chimeric E2/E3 ubiquitin ligase. Its tragets include CASP9 and DIABLO/SMAC. Acts as an inhibito…	ENSG00000115760	-	0.001:D	0.999:D	0.995:D	27.1:D	-	-	-	-	-	-	-	-	-	-	-	-	-	-	-	-	-	11520	Control	WES	Ivan Iossifov et al. Nature 2014	25363768
2	32983503	32983503	A	G	exonic	TTC27	nonsynonymous SNV	TTC27:uc002rom.3:exon13:c.1597A>G:p.K533E,TTC27:uc010ymx.2:exon13:c.1447A>G:p.K483E	tetratricopeptide repeat domain 27	-	ENSG00000018699	-	0.225:T	0.953:P	0.631:P	24.9:D	-	-	-	-	-	-	-	-	-	-	-	-	-	-	-	-	-	14633	Control	WES	Ivan Iossifov et al. Nature 2014	25363768
2	37121152	37121152	C	T	exonic	STRN	nonsynonymous SNV	STRN:uc002rpn.3:exon7:c.820G>A:p.D274N,STRN:uc010ezx.3:exon7:c.820G>A:p.D274N	striatin	FUNCTION: Calmodulin-binding protein which may function as scaffolding or signaling protein and may play a role in dendritic Ca(2+) signaling.,	ENSG00000115808	-	0.071:T	0.995:D	0.894:P	23.2:D	-	-	-	-	-	-	-	-	-	-	-	-	-	-	-	-	-	14501	Control	WES	Ivan Iossifov et al. Nature 2014	25363768
2	37302699	37302699	G	A	exonic	HEATR5B	nonsynonymous SNV	HEATR5B:uc002rpp.1:exon5:c.526C>T:p.R176C	HEAT repeat containing 5B	-	ENSG00000008869	-	0.0:D	1.0:D	0.988:D	33:D	-	-	-	-	-	-	-	-	-	-	-	-	-	-	-	-	-	11089	Control	WES	Ivan Iossifov et al. Nature 2014	25363768
2	38796397	38796397	T	C	exonic	HNRPLL	nonsynonymous SNV	HNRPLL:uc002rqv.3:exon7:c.379A>G:p.M127V,HNRPLL:uc021vgc.1:exon10:c.1294A>G:p.M432V,HNRPLL:uc021vgb.1:exon11:c.1279A>G:p.M427V	-	-	ENSG00000143889	rs528598711	0.211:T	0.077:B	0.013:B	13.83:T	4.074e-06	0	0	0	0	0	9.005e-06	0	0	-	-	-	-	-	-	-	-	13564	Control	WES	Ivan Iossifov et al. Nature 2014	25363768
2	47205937	47205937	A	C	exonic	TTC7A	nonsynonymous SNV	TTC7A:uc002rvo.3:exon5:c.655A>C:p.N219H,TTC7A:uc010fbb.3:exon5:c.655A>C:p.N219H,TTC7A:uc002rvm.3:exon6:c.553A>C:p.N185H,TTC7A:uc002rvn.1:exon6:c.298A>C:p.N100H,TTC7A:uc002rvp.3:exon6:c.298A>C:p.N100H	tetratricopeptide repeat domain 7A	FUNCTION: Component of a complex required to localize phosphatidylinositol 4-kinase (PI4K) to the plasma membrane (PubMed:23229899, PubMed:24417819). The complex acts as a regulator of phosphatidylinositol 4-phosphate (PtdIns(4)P) synthesis (Probable). In the complex, plays a central role in bridging PI4KA to EFR3B and FAM126A, via direct interactions (By similarity). {ECO:0000250|UniProtKB:Q86TV…	ENSG00000068724	-	0.049:D	0.771:P	0.554:P	11.36:T	-	-	-	-	-	-	-	-	-	-	-	-	-	-	-	-	-	13913	Control	WES	Ivan Iossifov et al. Nature 2014	25363768
2	55436920	55436920	T	G	exonic	CLHC1	nonsynonymous SNV	CLHC1:uc002ryj.2:exon4:c.181A>C:p.M61L,CLHC1:uc002ryi.2:exon6:c.547A>C:p.M183L	clathrin heavy chain linker domain containing 1	-	ENSG00000162994	-	0.917:T	0.0:B	0.0:B	6.286:T	-	-	-	-	-	-	-	-	-	-	-	-	-	-	-	-	-	12041	Control	WES	Ivan Iossifov et al. Nature 2014	25363768
2	61561048	61561048	C	T	exonic	USP34	nonsynonymous SNV	USP34:uc002sbe.3:exon19:c.2803G>A:p.G935R	ubiquitin specific peptidase 34	FUNCTION: Ubiquitin hydrolase that can remove conjugated ubiquitin from AXIN1 and AXIN2, thereby acting as a regulator of Wnt signaling pathway. Acts as an activator of the Wnt signaling pathway downstream of the beta-catenin destruction complex by deubiquitinating and stabilizing AXIN1 and AXIN2, leading to promote nuclear accumulation of AXIN1 and AXIN2 and positively regulate beta-catenin (CTN…	ENSG00000115464	-	0.709:T	1.0:D	0.997:D	21.6:D	-	-	-	-	-	-	-	-	-	-	-	-	-	-	-	-	-	13166	Control	WES	Ivan Iossifov et al. Nature 2014	25363768
2	61709651	61709651	G	C	exonic	XPO1	nonsynonymous SNV	XPO1:uc002sbh.3:exon12:c.1777C>G:p.L593V,XPO1:uc002sbk.3:exon22:c.1519C>G:p.L507V,XPO1:uc002sbj.3:exon23:c.2836C>G:p.L946V,XPO1:uc010fcl.3:exon23:c.2824C>G:p.L942V,XPO1:uc010ypn.2:exon24:c.2836C>G:p.L946V	exportin 1	FUNCTION: Mediates the nuclear export of cellular proteins (cargos) bearing a leucine-rich nuclear export signal (NES) and of RNAs. In the nucleus, in association with RANBP3, binds cooperatively to the NES on its target protein and to the GTPase RAN in its active GTP-bound form (Ran-GTP). Docking of this complex to the nuclear pore complex (NPC) is mediated through binding to nucleoporins. Upon …	ENSG00000082898	-	0.001:D	1.0:D	1.0:D	27.2:D	-	-	-	-	-	-	-	-	-	-	-	-	-	-	-	-	-	14455	Control	WES	Ivan Iossifov et al. Nature 2014	25363768
2	64113658	64113658	A	G	exonic	UGP2	nonsynonymous SNV	UGP2:uc002scl.3:exon7:c.1024A>G:p.I342V,UGP2:uc002scm.3:exon7:c.1057A>G:p.I353V,UGP2:uc010ypx.2:exon7:c.1084A>G:p.I362V	UDP-glucose pyrophosphorylase 2	FUNCTION: Plays a central role as a glucosyl donor in cellular metabolic pathways.,	ENSG00000169764	-	0.001:D	0.172:B	0.096:B	24.0:D	-	-	-	-	-	-	-	-	-	-	-	-	-	-	-	-	-	14570	Control	WES	Ivan Iossifov et al. Nature 2014	25363768
2	70504331	70504331	C	G	exonic	PCYOX1	nonsynonymous SNV	PCYOX1:uc002sgn.4:exon6:c.1325C>G:p.P442R,PCYOX1:uc010fdo.3:exon6:c.1094C>G:p.P365R,PCYOX1:uc010yqu.2:exon6:c.1271C>G:p.P424R	prenylcysteine oxidase 1	FUNCTION: Involved in the degradation of prenylated proteins. Cleaves the thioether bond of prenyl-L-cysteines, such as farnesylcysteine and geranylgeranylcysteine.,	ENSG00000116005	-	0.512:T	0.566:P	0.498:P	23.6:D	-	-	-	-	-	-	-	-	-	-	-	-	-	-	-	-	-	13991	Control	WES	Ivan Iossifov et al. Nature 2014	25363768
2	73961682	73961682	A	T	exonic	TPRKB	nonsynonymous SNV	TPRKB:uc002sjl.2:exon1:c.15T>A:p.H5Q,TPRKB:uc002sjm.2:exon1:c.15T>A:p.H5Q,TPRKB:uc002sjn.2:exon2:c.15T>A:p.H5Q,TPRKB:uc002sjo.2:exon2:c.15T>A:p.H5Q,TPRKB:uc010yrm.1:exon2:c.15T>A:p.H5Q	TP53RK binding protein	FUNCTION: Component of the EKC/KEOPS complex that is required for the formation of a threonylcarbamoyl group on adenosine at position 37 (t(6)A37) in tRNAs that read codons beginning with adenine. The complex is probably involved in the transfer of the threonylcarbamoyl moiety of threonylcarbamoyl-AMP (TC-AMP) to the N6 group of A37. TPRKB acts as an allosteric effector that regulates the t(6)A a…	ENSG00000144034	-	0.271:T	0.035:B	0.007:B	8.206:T	-	-	-	-	-	-	-	-	-	-	-	-	-	-	-	-	-	14247	Control	WES	Ivan Iossifov et al. Nature 2014	25363768
2	75116467	75116467	C	T	exonic	HK2	nonsynonymous SNV	HK2:uc002snd.3:exon17:c.2471C>T:p.T824I	hexokinase 2	-	ENSG00000159399	-	0.038:D	0.997:D	0.894:P	24.7:D	-	-	-	-	-	-	-	-	-	-	-	-	-	-	-	-	-	14691	Control	WES	Ivan Iossifov et al. Nature 2014	25363768
2	86338280	86338280	G	C	exonic;splicing	PTCD3	nonsynonymous SNV	PTCD3:uc002sqw.2:exon4:c.239G>C:p.R80T;-	-	-	ENSG00000132300	rs142907766	0.004:D	0.986:D	0.776:P	26.6:D	4.074e-06	6.547e-05	0	0	0	0	0	0	0	6.474e-05	0.0002	0	0	0	0	0	0	12613	Control	WES	Ivan Iossifov et al. Nature 2014	25363768
2	95847381	95847381	C	T	exonic	ZNF2	nonsynonymous SNV	ZNF2:uc010fhs.3:exon3:c.568C>T:p.R190C,ZNF2:uc002sug.3:exon4:c.682C>T:p.R228C,ZNF2:uc010yue.2:exon4:c.694C>T:p.R232C,ZNF2:uc002suf.3:exon5:c.808C>T:p.R270C	zinc finger protein 2	FUNCTION: May be involved in transcriptional regulation.,	ENSG00000163067	rs761607371	-:-	0.475:P	0.024:B	23.6:D	2.843e-05	0.0002	0	0	0	0	2.687e-05	0.0002	0	6.468e-05	0.0002	0	0	0	0	0	0	11935	Control	WES	Ivan Iossifov et al. Nature 2014	25363768
2	96690211	96690211	C	T	exonic	GPAT2	nonsynonymous SNV	GPAT2:uc002sve.3:exon7:c.1039G>A:p.E347K,GPAT2:uc002svd.3:exon9:c.1090G>A:p.E364K,GPAT2:uc002svg.3:exon14:c.1270G>A:p.E424K,GPAT2:uc010yuh.2:exon14:c.1420G>A:p.E474K,GPAT2:uc002svf.3:exon15:c.1633G>A:p.E545K,GPAT2:uc002svh.3:exon16:c.1633G>A:p.E545K	glycerol-3-phosphate acyltransferase 2, mitochondrial	FUNCTION: Esterifies acyl-group from acyl-ACP to the sn-1 position of glycerol-3-phosphate, an essential step in glycerolipid biosynthesis. {ECO:0000250}.,	ENSG00000186281	-	0.209:T	0.794:P	0.406:B	23.1:D	-	-	-	-	-	-	-	-	-	-	-	-	-	-	-	-	-	13505	Control	WES	Ivan Iossifov et al. Nature 2014	25363768
2	96967339	96967339	T	C	exonic	SNRNP200	nonsynonymous SNV	SNRNP200:uc002svu.3:exon4:c.497A>G:p.D166G	small nuclear ribonucleoprotein U5 subunit 200	FUNCTION: RNA helicase that plays an essential role in pre-mRNA splicing as component of the U5 snRNP and U4/U6-U5 tri-snRNP complexes. Involved in spliceosome assembly, activation and disassembly. Mediates changes in the dynamic network of RNA-RNA interactions in the spliceosome. Catalyzes the ATP-dependent unwinding of U4/U6 RNA duplices, an essential step in the assembly of a catalytically act…	ENSG00000144028	-	0.279:T	0.047:B	0.03:B	21.5:D	-	-	-	-	-	-	-	-	-	-	-	-	-	-	-	-	-	11241	Control	WES	Ivan Iossifov et al. Nature 2014	25363768
2	97020087	97020087	T	G	exonic	NCAPH	nonsynonymous SNV	NCAPH:uc010yun.1:exon8:c.761T>G:p.F254C,NCAPH:uc002svz.1:exon9:c.1169T>G:p.F390C,NCAPH:uc010fhu.1:exon9:c.1097T>G:p.F366C,NCAPH:uc010fhv.1:exon9:c.1136T>G:p.F379C,NCAPH:uc010yum.1:exon9:c.1097T>G:p.F366C	non-SMC condensin I complex subunit H	FUNCTION: Regulatory subunit of the condensin complex, a complex required for conversion of interphase chromatin into mitotic-like condense chromosomes. The condensin complex probably introduces positive supercoils into relaxed DNA in the presence of type I topoisomerases and converts nicked DNA into positive knotted forms in the presence of type II topoisomerases. {ECO:0000269|PubMed:11136719}.,	ENSG00000121152	-	0.002:D	0.996:D	0.937:D	25.8:D	-	-	-	-	-	-	-	-	-	-	-	-	-	-	-	-	-	11512	Control	WES	Ivan Iossifov et al. Nature 2014	25363768
2	110259141	110259141	G	A	exonic	SH3RF3	nonsynonymous SNV	SH3RF3:uc010ywt.1:exon10:c.2542G>A:p.D848N	SH3 domain containing ring finger 3	-	ENSG00000172985	-	0.002:D	1.0:D	1.0:D	32:D	4.102e-06	0	0	0	0	0	9.031e-06	0	0	-	-	-	-	-	-	-	-	12154	Control	WES	Ivan Iossifov et al. Nature 2014	25363768
2	120003136	120003136	G	T	exonic	STEAP3	nonsynonymous SNV	STEAP3:uc002tlr.3:exon2:c.64G>T:p.A22S,STEAP3:uc010fle.3:exon2:c.64G>T:p.A22S,STEAP3:uc002tlp.3:exon3:c.64G>T:p.A22S,STEAP3:uc002tlq.3:exon3:c.94G>T:p.A32S	STEAP3 metalloreductase	FUNCTION: Endosomal ferrireductase required for efficient transferrin-dependent iron uptake in erythroid cells. Participates in erythroid iron homeostasis by reducing Fe(3+) to Fe(2+). Can also reduce of Cu(2+) to Cu(1+), suggesting that it participates in copper homeostasis. Uses NADP(+) as acceptor. May play a role downstream of p53/TP53 to interface apoptosis and cell cycle progression. Indire…	ENSG00000115107	-	0.203:T	0.024:B	0.022:B	3.736:T	-	-	-	-	-	-	-	-	-	-	-	-	-	-	-	-	-	11356	Control	WES	Ivan Iossifov et al. Nature 2014	25363768
2	127958789	127958789	C	T	exonic	CYP27C1	nonsynonymous SNV	CYP27C1:uc002tod.2:exon3:c.297G>A:p.M99I,CYP27C1:uc021vnn.1:exon3:c.297G>A:p.M99I	cytochrome P450 family 27 subfamily C member 1	-	ENSG00000186684	-	0.137:T	0.137:B	0.055:B	24.4:D	-	-	-	-	-	-	-	-	-	-	-	-	-	-	-	-	-	11349	Control	WES	Ivan Iossifov et al. Nature 2014	25363768
2	135676549	135676549	A	G	exonic	CCNT2	nonsynonymous SNV	CCNT2:uc002tub.2:exon1:c.125A>G:p.N42S,CCNT2:uc002tuc.2:exon1:c.125A>G:p.N42S	cyclin T2	FUNCTION: Regulatory subunit of the cyclin-dependent kinase pair (CDK9/cyclin T) complex, also called positive transcription elongation factor B (P-TEFB), which is proposed to facilitate the transition from abortive to production elongation by phosphorylating the CTD (carboxy-terminal domain) of the large subunit of RNA polymerase II (RNAP II). {ECO:0000269|PubMed:10364329}.,	ENSG00000082258	-	0.063:T	0.089:B	0.03:B	23.2:D	-	-	-	-	-	-	-	-	-	-	-	-	-	-	-	-	-	14040	Control	WES	Ivan Iossifov et al. Nature 2014	25363768
2	136473202	136473202	G	A	exonic	R3HDM1	nonsynonymous SNV	R3HDM1:uc010zbh.2:exon15:c.1958G>A:p.R653H,R3HDM1:uc002tup.3:exon20:c.2549G>A:p.R850H,R3HDM1:uc002tuo.3:exon23:c.2714G>A:p.R905H,R3HDM1:uc010fni.3:exon23:c.2711G>A:p.R904H	R3H domain containing 1	-	ENSG00000048991	rs375783235	0.215:T	0.999:D	0.923:D	19.66:T	1.219e-05	0	0	0	0	0	1.791e-05	0	3.252e-05	-	-	-	-	-	-	-	-	12396	Control	WES	Ivan Iossifov et al. Nature 2014	25363768
2	149227283	149227283	C	G	exonic	AK001975;MBD5	nonsynonymous SNV	AK001975:uc002twn.1:exon1:c.94C>G:p.Q32E,MBD5:uc002twm.4:exon9:c.1771C>G:p.Q591E	-	-	ENSG00000204406	-	0.0:D	0.927:P	0.953:D	19.62:T	-	-	-	-	-	-	-	-	-	-	-	-	-	-	-	-	-	14646	Control	WES	Ivan Iossifov et al. Nature 2014	25363768
2	159481858	159481858	G	C	exonic	PKP4	nonsynonymous SNV	PKP4:uc002uaa.3:exon5:c.628G>C:p.V210L,PKP4:uc002tzt.1:exon6:c.628G>C:p.V210L,PKP4:uc002tzz.1:exon6:c.1066G>C:p.V356L,PKP4:uc002tzu.3:exon7:c.1072G>C:p.V358L,PKP4:uc002tzv.3:exon7:c.1072G>C:p.V358L,PKP4:uc002tzw.3:exon7:c.1072G>C:p.V358L,PKP4:uc002tzx.3:exon7:c.46G>C:p.V16L,PKP4:uc002tzy.1:exon7:c.46G>C:p.V16L	plakophilin 4	FUNCTION: Plays a role as a regulator of Rho activity during cytokinesis. May play a role in junctional plaques. {ECO:0000269|PubMed:17115030}.,	ENSG00000144283	-	0.192:T	0.0:B	0.001:B	13.84:T	-	-	-	-	-	-	-	-	-	-	-	-	-	-	-	-	-	12162	Control	WES	Ivan Iossifov et al. Nature 2014	25363768
2	160231217	160231217	A	C	exonic	BAZ2B	nonsynonymous SNV	BAZ2B:uc002uap.3:exon25:c.3945T>G:p.I1315M,BAZ2B:uc002uao.3:exon26:c.4053T>G:p.I1351M	bromodomain adjacent to zinc finger domain 2B	FUNCTION: May play a role in transcriptional regulation interacting with ISWI.,	ENSG00000123636	-	0.026:D	0.999:D	0.996:D	26.4:D	-	-	-	-	-	-	-	-	-	-	-	-	-	-	-	-	-	14283	Control	WES	Ivan Iossifov et al. Nature 2014	25363768
2	162728881	162728881	T	C	exonic	SLC4A10	nonsynonymous SNV	SLC4A10:uc002ubx.4:exon7:c.845T>C:p.V282A,SLC4A10:uc002uby.4:exon7:c.845T>C:p.V282A,SLC4A10:uc010zcs.2:exon8:c.878T>C:p.V293A,SLC4A10:uc010fpa.1:exon10:c.881T>C:p.V294A	solute carrier family 4 member 10	FUNCTION: Electrogenic sodium/bicarbonate cotransporter in exchange for intracellular chloride. Plays an important role in regulating intracellular pH (By similarity). {ECO:0000250}.,	ENSG00000144290	-	0.752:T	0.739:P	0.615:P	23.5:D	-	-	-	-	-	-	-	-	-	-	-	-	-	-	-	-	-	14075	Control	WES	Ivan Iossifov et al. Nature 2014	25363768
2	165542467	165542467	C	T	exonic	COBLL1	nonsynonymous SNV	COBLL1:uc002ucn.3:exon3:c.1774G>A:p.D592N,COBLL1:uc002uco.3:exon9:c.2683G>A:p.D895N,COBLL1:uc002ucq.3:exon13:c.3376G>A:p.D1126N,COBLL1:uc002ucp.3:exon14:c.3490G>A:p.D1164N,COBLL1:uc010zcx.2:exon14:c.3514G>A:p.D1172N,COBLL1:uc010zcw.2:exon17:c.3691G>A:p.D1231N	cordon-bleu WH2 repeat protein like 1	-	ENSG00000082438	-	0.105:T	0.704:P	0.212:B	21.5:D	-	-	-	-	-	-	-	-	-	-	-	-	-	-	-	-	-	14090	Control	WES	Ivan Iossifov et al. Nature 2014	25363768
2	165950891	165950891	C	T	exonic	SCN3A	nonsynonymous SNV	SCN3A:uc002ucx.3:exon26:c.4529G>A:p.R1510H,SCN3A:uc002ucy.3:exon26:c.4382G>A:p.R1461H,SCN3A:uc002ucz.3:exon26:c.4382G>A:p.R1461H	sodium voltage-gated channel alpha subunit 3	FUNCTION: Mediates the voltage-dependent sodium ion permeability of excitable membranes. Assuming opened or closed conformations in response to the voltage difference across the membrane, the protein forms a sodium-selective channel through which Na(+) ions may pass in accordance with their electrochemical gradient.,	ENSG00000153253	rs750477243	0.0:D	0.999:D	0.994:D	35:D	8.127e-06	0	0	0	5.798e-05	0	8.963e-06	0	0	-	-	-	-	-	-	-	-	14595	Control	WES	Ivan Iossifov et al. Nature 2014	25363768
2	166854654	166854654	A	C	exonic	SCN1A	nonsynonymous SNV	SCN1A:uc010fpk.3:exon23:c.4286T>G:p.L1429R,SCN1A:uc021vsb.1:exon23:c.4337T>G:p.L1446R,SCN1A:uc002udo.4:exon25:c.4370T>G:p.L1457R	sodium voltage-gated channel alpha subunit 1	FUNCTION: Mediates the voltage-dependent sodium ion permeability of excitable membranes. Assuming opened or closed conformations in response to the voltage difference across the membrane, the protein forms a sodium-selective channel through which Na(+) ions may pass in accordance with their electrochemical gradient.,	ENSG00000144285	-	0.0:D	0.998:D	0.955:D	27.1:D	-	-	-	-	-	-	-	-	-	-	-	-	-	-	-	-	-	13891	Control	WES	Ivan Iossifov et al. Nature 2014	25363768
2	169780296	169780296	G	A	exonic	ABCB11	nonsynonymous SNV	ABCB11:uc010zda.1:exon15:c.2056C>T:p.R686W,ABCB11:uc010zdb.1:exon15:c.2230C>T:p.R744W,ABCB11:uc002ueo.1:exon28:c.3802C>T:p.R1268W	ATP binding cassette subfamily B member 11	FUNCTION: Involved in the ATP-dependent secretion of bile salts into the canaliculus of hepatocytes.,	ENSG00000073734	rs555881834	0.0:D	1.0:D	1.0:D	35:D	4.1e-06	6.54e-05	0	0	0	0	0	0	0	-	-	-	-	-	-	-	-	11251	Control	WES	Ivan Iossifov et al. Nature 2014	25363768
2	170062840	170062840	C	T	exonic;splicing	LRP2	nonsynonymous SNV	LRP2:uc002ues.3:exon39:c.7390G>A:p.G2464S;-	-	-	ENSG00000081479	-	0.214:T	0.209:B	0.079:B	22.8:D	-	-	-	-	-	-	-	-	-	-	-	-	-	-	-	-	-	14560	Control	WES	Ivan Iossifov et al. Nature 2014	25363768
2	179393584	179393584	C	T	exonic	TTN	nonsynonymous SNV	TTN:uc002umq.4:exon1:c.241G>A:p.G81S,TTN:uc021vtb.2:exon188:c.79699G>A:p.G26567S,TTN:uc021vsz.2:exon189:c.80275G>A:p.G26759S,TTN:uc021vta.2:exon189:c.80074G>A:p.G26692S,TTN:uc021vsy.2:exon309:c.99190G>A:p.G33064S,TTN:uc031rqd.1:exon310:c.101971G>A:p.G33991S,TTN:uc031rqc.1:exon360:c.106894G>A:p.G35632S	titin	FUNCTION: Key component in the assembly and functioning of vertebrate striated muscles. By providing connections at the level of individual microfilaments, it contributes to the fine balance of forces between the two halves of the sarcomere. The size and extensibility of the cross-links are the main determinants of sarcomere extensibility properties of muscle. In non-muscle cells, seems to play a…	ENSG00000155657	-	0.125:T	0.477:P	0.371:B	24.0:D	0	0	0	0	0	0	0	0	0	-	-	-	-	-	-	-	-	13694	Control	WES	Ivan Iossifov et al. Nature 2014	25363768
2	179403477	179403477	C	A	exonic	TTN	nonsynonymous SNV	TTN:uc021vtb.2:exon182:c.71884G>T:p.G23962C,TTN:uc021vsz.2:exon183:c.72460G>T:p.G24154C,TTN:uc021vta.2:exon183:c.72259G>T:p.G24087C,TTN:uc021vsy.2:exon303:c.91375G>T:p.G30459C,TTN:uc031rqd.1:exon304:c.94156G>T:p.G31386C,TTN:uc031rqc.1:exon354:c.99079G>T:p.G33027C	titin	FUNCTION: Key component in the assembly and functioning of vertebrate striated muscles. By providing connections at the level of individual microfilaments, it contributes to the fine balance of forces between the two halves of the sarcomere. The size and extensibility of the cross-links are the main determinants of sarcomere extensibility properties of muscle. In non-muscle cells, seems to play a…	ENSG00000155657	-	0.0:D	1.0:D	1.0:D	23.4:D	-	-	-	-	-	-	-	-	-	-	-	-	-	-	-	-	-	12255	Control	WES	Ivan Iossifov et al. Nature 2014	25363768
2	179426692	179426692	G	A	exonic	TTN	nonsynonymous SNV	TTN:uc021vtb.2:exon154:c.56972C>T:p.P18991L,TTN:uc021vsz.2:exon155:c.57548C>T:p.P19183L,TTN:uc021vta.2:exon155:c.57347C>T:p.P19116L,TTN:uc021vsy.2:exon275:c.76463C>T:p.P25488L,TTN:uc031rqd.1:exon276:c.79244C>T:p.P26415L,TTN:uc031rqc.1:exon326:c.84167C>T:p.P28056L	titin	FUNCTION: Key component in the assembly and functioning of vertebrate striated muscles. By providing connections at the level of individual microfilaments, it contributes to the fine balance of forces between the two halves of the sarcomere. The size and extensibility of the cross-links are the main determinants of sarcomere extensibility properties of muscle. In non-muscle cells, seems to play a…	ENSG00000155657	-	0.005:D	1.0:D	0.997:D	22.4:D	-	-	-	-	-	-	-	-	-	-	-	-	-	-	-	-	-	11458	Control	WES	Ivan Iossifov et al. Nature 2014	25363768
2	179428378	179428378	A	C	exonic	TTN	nonsynonymous SNV	TTN:uc021vtb.2:exon154:c.55286T>G:p.V18429G,TTN:uc021vsz.2:exon155:c.55862T>G:p.V18621G,TTN:uc021vta.2:exon155:c.55661T>G:p.V18554G,TTN:uc021vsy.2:exon275:c.74777T>G:p.V24926G,TTN:uc031rqd.1:exon276:c.77558T>G:p.V25853G,TTN:uc031rqc.1:exon326:c.82481T>G:p.V27494G	titin	FUNCTION: Key component in the assembly and functioning of vertebrate striated muscles. By providing connections at the level of individual microfilaments, it contributes to the fine balance of forces between the two halves of the sarcomere. The size and extensibility of the cross-links are the main determinants of sarcomere extensibility properties of muscle. In non-muscle cells, seems to play a…	ENSG00000155657	-	0.073:T	0.081:B	0.052:B	13.14:T	-	-	-	-	-	-	-	-	-	-	-	-	-	-	-	-	-	13881	Control	WES	Ivan Iossifov et al. Nature 2014	25363768
2	179478975	179478975	G	C	exonic	TTN	nonsynonymous SNV	TTN:uc021vtb.2:exon90:c.21954C>G:p.I7318M,TTN:uc021vsz.2:exon91:c.22530C>G:p.I7510M,TTN:uc021vta.2:exon91:c.22329C>G:p.I7443M,TTN:uc021vsy.2:exon211:c.41445C>G:p.I13815M,TTN:uc031rqd.1:exon212:c.44226C>G:p.I14742M,TTN:uc031rqc.1:exon262:c.49149C>G:p.I16383M	titin	FUNCTION: Key component in the assembly and functioning of vertebrate striated muscles. By providing connections at the level of individual microfilaments, it contributes to the fine balance of forces between the two halves of the sarcomere. The size and extensibility of the cross-links are the main determinants of sarcomere extensibility properties of muscle. In non-muscle cells, seems to play a…	ENSG00000155657	-	0.002:D	0.497:P	0.394:B	14.06:T	-	-	-	-	-	-	-	-	-	-	-	-	-	-	-	-	-	11051	Control	WES	Ivan Iossifov et al. Nature 2014	25363768
2	179570029	179570029	G	C	exonic	TTN	nonsynonymous SNV	TTN:uc002umz.1:exon58:c.15727C>G:p.L5243V,TTN:uc021vsy.2:exon100:c.25744C>G:p.L8582V,TTN:uc031rqd.1:exon101:c.28525C>G:p.L9509V,TTN:uc031rqc.1:exon103:c.29476C>G:p.L9826V	titin	FUNCTION: Key component in the assembly and functioning of vertebrate striated muscles. By providing connections at the level of individual microfilaments, it contributes to the fine balance of forces between the two halves of the sarcomere. The size and extensibility of the cross-links are the main determinants of sarcomere extensibility properties of muscle. In non-muscle cells, seems to play a…	ENSG00000155657	-	0.217:T	0.997:D	0.991:D	20.1:D	-	-	-	-	-	-	-	-	-	-	-	-	-	-	-	-	-	13398	Control	WES	Ivan Iossifov et al. Nature 2014	25363768
2	190531879	190531879	C	T	exonic	ASNSD1	nonsynonymous SNV	ASNSD1:uc002uqt.3:exon4:c.1021C>T:p.R341C	asparagine synthetase domain containing 1	-	ENSG00000138381	rs377588878	0.003:D	0.999:D	0.911:D	22.8:D	6.904e-05	0.0009	0	0	0	0	1.791e-05	0	3.249e-05	0.0003	0.001	0	0	0	0	6.664e-05	0	14259	Control	WES	Ivan Iossifov et al. Nature 2014	25363768
2	196674474	196674474	G	A	exonic	DNAH7	nonsynonymous SNV	DNAH7:uc002utj.4:exon52:c.9883C>T:p.R3295W	dynein axonemal heavy chain 7	FUNCTION: Force generating protein of respiratory cilia. Produces force towards the minus ends of microtubules. Dynein has ATPase activity, the force-producing power stroke is thought to occur on release of ADP (By similarity). {ECO:0000250}.,	ENSG00000118997	rs201438443	0.006:D	0.914:P	0.339:B	22.5:D	4.378e-05	0	0.0001	0	0	0	3.759e-05	0.0002	3.73e-05	3.236e-05	0	0	0	0.0006	0	0	0	13954	Control	WES	Ivan Iossifov et al. Nature 2014	25363768
2	197641291	197641291	G	T	exonic	GTF3C3	nonsynonymous SNV	GTF3C3:uc002uts.3:exon11:c.1453C>A:p.L485M,GTF3C3:uc010zgu.2:exon11:c.1366C>A:p.L456M	general transcription factor IIIC subunit 3	FUNCTION: Involved in RNA polymerase III-mediated transcription. Integral, tightly associated component of the DNA-binding TFIIIC2 subcomplex that directly binds tRNA and virus-associated RNA promoters.,	ENSG00000119041	-	0.511:T	0.374:B	0.185:B	9.847:T	-	-	-	-	-	-	-	-	-	-	-	-	-	-	-	-	-	13160	Control	WES	Ivan Iossifov et al. Nature 2014	25363768
2	197866561	197866561	T	C	exonic	ANKRD44	nonsynonymous SNV	ANKRD44:uc002utz.4:exon16:c.1472A>G:p.N491S,ANKRD44:uc021vuj.1:exon22:c.2351A>G:p.N784S,ANKRD44:uc021vuk.2:exon22:c.2276A>G:p.N759S	ankyrin repeat domain 44	FUNCTION: Putative regulatory subunit of protein phosphatase 6 (PP6) that may be involved in the recognition of phosphoprotein substrates.,	ENSG00000065413	rs762924680	0.01:D	0.35:B	0.325:B	23.0:D	2.504e-05	0	0	0	0.0003	0	0	0	3.459e-05	-	-	-	-	-	-	-	-	13825	Control	WES	Ivan Iossifov et al. Nature 2014	25363768
2	198273132	198273132	T	C	exonic	SF3B1	nonsynonymous SNV	SF3B1:uc002uue.3:exon8:c.1078A>G:p.I360V	splicing factor 3b subunit 1	FUNCTION: Subunit of the splicing factor SF3B required for 'A' complex assembly formed by the stable binding of U2 snRNP to the branchpoint sequence (BPS) in pre-mRNA. Sequence independent binding of SF3A/SF3B complex upstream of the branch site is essential, it may anchor U2 snRNP to the pre-mRNA. May also be involved in the assembly of the 'E' complex. Belongs also to the minor U12-dependent sp…	ENSG00000115524	rs371845865	1.0:T	0.0:B	0.003:B	0.460:T	1.22e-05	0	0	0	0.0001	0	8.963e-06	0	0	-	-	-	-	-	-	-	-	12782	Control	WES	Ivan Iossifov et al. Nature 2014	25363768
2	207171918	207171918	T	C	exonic	ZDBF2	nonsynonymous SNV	ZDBF2:uc002vbp.2:exon5:c.2666T>C:p.V889A,ZDBF2:uc031rqy.1:exon7:c.2660T>C:p.V887A	zinc finger DBF-type containing 2	-	ENSG00000204186	-	0.167:T	0.056:B	0.019:B	10.42:T	-	-	-	-	-	-	-	-	-	-	-	-	-	-	-	-	-	14547	Control	WES	Ivan Iossifov et al. Nature 2014	25363768
2	207422202	207422202	G	A	exonic	ADAM23	nonsynonymous SNV	ADAM23:uc002vbq.4:exon10:c.985G>A:p.V329M	ADAM metallopeptidase domain 23	FUNCTION: May play a role in cell-cell and cell-matrix interactions. This is a non-catalytic metalloprotease-like protein.,	ENSG00000114948	-	0.0:D	1.0:D	0.996:D	32:D	-	-	-	-	-	-	-	-	-	-	-	-	-	-	-	-	-	13589	Control	WES	Ivan Iossifov et al. Nature 2014	25363768
2	210559290	210559290	G	A	exonic	MAP2	nonsynonymous SNV	MAP2:uc002vdi.1:exon4:c.2384G>A:p.G795D,MAP2:uc002vde.1:exon7:c.2396G>A:p.G799D,MAP2:uc002vdc.1:exon8:c.2396G>A:p.G799D	microtubule associated protein 2	FUNCTION: The exact function of MAP2 is unknown but MAPs may stabilize the microtubules against depolymerization. They also seem to have a stiffening effect on microtubules.,	ENSG00000078018	rs906480330	0.0:D	1.0:D	0.998:D	26.3:D	-	-	-	-	-	-	-	-	-	-	-	-	-	-	-	-	-	13850	Control	WES	Ivan Iossifov et al. Nature 2014	25363768
2	210962818	210962818	A	C	exonic	KANSL1L	nonsynonymous SNV	KANSL1L:uc002vdx.1:exon4:c.1542T>G:p.I514M,KANSL1L:uc002vds.3:exon5:c.1542T>G:p.I514M,KANSL1L:uc002vdt.3:exon5:c.1542T>G:p.I514M,KANSL1L:uc002vdv.3:exon5:c.1542T>G:p.I514M,KANSL1L:uc002vdw.3:exon5:c.1542T>G:p.I514M	KAT8 regulatory NSL complex subunit 1 like	-	ENSG00000144445	-	0.003:D	0.888:P	0.724:P	24.6:D	-	-	-	-	-	-	-	-	-	-	-	-	-	-	-	-	-	11381	Control	WES	Ivan Iossifov et al. Nature 2014	25363768
2	219130141	219130141	T	A	exonic	AAMP	nonsynonymous SNV	AAMP:uc002vhk.3:exon9:c.1027A>T:p.I343F,AAMP:uc002vhl.3:exon9:c.1030A>T:p.I344F	angio associated migratory cell protein	FUNCTION: Plays a role in angiogenesis and cell migration. In smooth muscle cell migration, may act through the RhoA pathway. {ECO:0000269|PubMed:10329261, ECO:0000269|PubMed:18634987}.,	ENSG00000127837	-	0.003:D	0.838:P	0.296:B	31:D	-	-	-	-	-	-	-	-	-	-	-	-	-	-	-	-	-	11984	Control	WES	Ivan Iossifov et al. Nature 2014	25363768
2	219894385	219894385	C	G	exonic	CCDC108	nonsynonymous SNV	CCDC108:uc010zkq.2:exon10:c.1195G>C:p.A399P,CCDC108:uc002vjl.2:exon11:c.1390G>C:p.A464P,CCDC108:uc010zkp.2:exon11:c.1357G>C:p.A453P	-	-	ENSG00000181378	-	0.263:T	0.89:P	0.331:B	14.00:T	-	-	-	-	-	-	-	-	-	-	-	-	-	-	-	-	-	11282	Control	WES	Ivan Iossifov et al. Nature 2014	25363768
2	220028163	220028163	A	G	exonic	SLC23A3	nonsynonymous SNV	SLC23A3:uc010fwb.3:exon9:c.1037T>C:p.M346T,SLC23A3:uc010zkr.2:exon10:c.1412T>C:p.M471T,SLC23A3:uc010zks.2:exon10:c.1388T>C:p.M463T	solute carrier family 23 member 3	-	ENSG00000213901	rs777361872	0.251:T	0.982:D	0.864:P	18.67:T	4.061e-06	0	0	0	5.798e-05	0	0	0	0	-	-	-	-	-	-	-	-	12367	Control	WES	Ivan Iossifov et al. Nature 2014	25363768
2	223781140	223781140	A	G	exonic	ACSL3	nonsynonymous SNV	ACSL3:uc002vnj.3:exon4:c.482A>G:p.N161S,ACSL3:uc002vni.3:exon5:c.482A>G:p.N161S	acyl-CoA synthetase long-chain family member 3	FUNCTION: Acyl-CoA synthetases (ACSL) activates long-chain fatty acids for both synthesis of cellular lipids, and degradation via beta-oxidation. ACSL3 mediates hepatic lipogenesis (By similarity). Preferentially uses myristate, laurate, arachidonate and eicosapentaenoate as substrates (By similarity). Has mainly an anabolic role in energy metabolism. Required for the incorporation of fatty acids…	ENSG00000123983	-	0.047:D	0.277:B	0.14:B	24.3:D	-	-	-	-	-	-	-	-	-	-	-	-	-	-	-	-	-	13888	Control	WES	Ivan Iossifov et al. Nature 2014	25363768
2	225672438	225672438	G	A	exonic	DOCK10	nonsynonymous SNV	DOCK10:uc002voc.2:exon4:c.238C>T:p.P80S,DOCK10:uc002vob.2:exon33:c.3631C>T:p.P1211S,DOCK10:uc010fwz.1:exon33:c.3649C>T:p.P1217S	dedicator of cytokinesis 10	FUNCTION: Potential guanine nucleotide exchange factor (GEF). GEF proteins activate some small GTPases by exchanging bound GDP for free GTP.,	ENSG00000135905	-	0.414:T	0.991:D	0.831:P	23.0:D	0	0	0	0	0	0	0	0	0	-	-	-	-	-	-	-	-	13843	Control	WES	Ivan Iossifov et al. Nature 2014	25363768
2	234356957	234356957	G	A	exonic	DGKD	nonsynonymous SNV	DGKD:uc010fyh.1:exon12:c.1151G>A:p.R384Q,DGKD:uc002vuj.1:exon13:c.1418G>A:p.R473Q,DGKD:uc002vui.1:exon14:c.1550G>A:p.R517Q	diacylglycerol kinase delta	FUNCTION: May function as signaling molecule. {ECO:0000269|PubMed:17880279}.,	ENSG00000077044	rs751244476	0.11:T	0.146:B	0.03:B	23.7:D	3.249e-05	0	2.978e-05	0	0.0001	4.487e-05	3.582e-05	0	0	-	-	-	-	-	-	-	-	12275	Control	WES	Ivan Iossifov et al. Nature 2014	25363768
2	238303503	238303503	T	C	exonic	COL6A3	nonsynonymous SNV	COL6A3:uc002vwl.2:exon3:c.436A>G:p.I146V,COL6A3:uc010znk.1:exon3:c.436A>G:p.I146V	collagen type VI alpha 3	FUNCTION: Collagen VI acts as a cell-binding protein.,	ENSG00000163359	-	0.642:T	0.001:B	0.003:B	1.052:T	-	-	-	-	-	-	-	-	-	-	-	-	-	-	-	-	-	14501	Control	WES	Ivan Iossifov et al. Nature 2014	25363768
2	239025605	239025605	C	T	exonic	ESPNL	nonsynonymous SNV	ESPNL:uc002vxq.4:exon5:c.917C>T:p.T306M	espin-like	-	ENSG00000144488	rs772842572	0.002:D	1.0:D	1.0:D	23.9:D	6.936e-05	0	0	0	0	0	0.0001	0	0.0001	3.233e-05	0	0	0	0	0	6.677e-05	0	14181	Control	WES	Ivan Iossifov et al. Nature 2014	25363768
2	241658532	241658532	C	T	exonic	KIF1A	nonsynonymous SNV	KIF1A:uc002vzw.3:exon7:c.785G>A:p.R262H,KIF1A:uc002vzx.3:exon8:c.983G>A:p.R328H,KIF1A:uc031rsb.1:exon44:c.4802G>A:p.R1601H,KIF1A:uc010fzk.3:exon47:c.5105G>A:p.R1702H	kinesin family member 1A	FUNCTION: Motor for anterograde axonal transport of synaptic vesicle precursors. {ECO:0000250}.,	ENSG00000130294	rs369839651	0.0:D	1.0:D	0.999:D	35:D	1.63e-05	0	0	0	0	4.486e-05	1.8e-05	0	3.252e-05	-	-	-	-	-	-	-	-	14604	Control	WES	Ivan Iossifov et al. Nature 2014	25363768
2	241973186	241973186	G	A	exonic	SNED1	nonsynonymous SNV	SNED1:uc002wah.1:exon3:c.536G>A:p.G179D	sushi, nidogen and EGF like domains 1	-	ENSG00000162804	-	0.001:D	1.0:D	1.0:D	27.2:D	-	-	-	-	-	-	-	-	-	-	-	-	-	-	-	-	-	12274	Control	WES	Ivan Iossifov et al. Nature 2014	25363768
2	242619679	242619679	C	G	exonic	DTYMK	nonsynonymous SNV	DTYMK:uc002wbz.2:exon3:c.295G>C:p.A99P,DTYMK:uc010zpa.2:exon3:c.295G>C:p.A99P	deoxythymidylate kinase	FUNCTION: Catalyzes the conversion of dTMP to dTDP.,	ENSG00000168393	-	0.006:D	1.0:D	1.0:D	28.6:D	-	-	-	-	-	-	-	-	-	-	-	-	-	-	-	-	-	14329	Control	WES	Ivan Iossifov et al. Nature 2014	25363768
2	29754921	29754921	C	T	exonic	ALK	nonsynonymous SNV	ALK:uc002rmy.3:exon4:c.1014G>A:p.M338I	anaplastic lymphoma receptor tyrosine kinase	FUNCTION: Neuronal orphan receptor tyrosine kinase that is essentially and transiently expressed in specific regions of the central and peripheral nervous systems and plays an important role in the genesis and differentiation of the nervous system. Transduces signals from ligands at the cell surface, through specific activation of the mitogen-activated protein kinase (MAPK) pathway. Phosphorylate…	ENSG00000171094	-	0.206:T	0.014:B	0.023:B	23.0:D	-	-	-	-	-	-	-	-	-	-	-	-	-	-	-	-	-	13800	Control	WES	Ivan Iossifov et al. Nature 2014	25363768
2	36704127	36704127	G	A	exonic	CRIM1	nonsynonymous SNV	CRIM1:uc002rpd.3:exon6:c.1087G>A:p.V363I	cysteine rich transmembrane BMP regulator 1 (chordin-like)	FUNCTION: May play a role in CNS development by interacting with growth factors implicated in motor neuron differentiation and survival. May play a role in capillary formation and maintenance during angiogenesis. Modulates BMP activity by affecting its processing and delivery to the cell surface. {ECO:0000269|PubMed:12464430, ECO:0000269|PubMed:12805376}.,	ENSG00000150938	rs144913926	0.332:T	0.961:D	0.621:P	25.1:D	0.0002	0.0001	0.0007	0.0001	0	4.484e-05	0.0002	0.0002	9.748e-05	0.0002	0.0001	0.0024	0	0	0	0.0002	0	12644	Control	WES	Ivan Iossifov et al. Nature 2014	25363768
2	40405541	40405541	A	G	exonic	SLC8A1	nonsynonymous SNV	SLC8A1:uc002rrx.3:exon2:c.1901T>C:p.M634T,SLC8A1:uc002rry.3:exon2:c.1901T>C:p.M634T	solute carrier family 8 member A1	FUNCTION: Mediates the exchange of one Ca(2+) ion against three to four Na(+) ions across the cell membrane, and thereby contributes to the regulation of cytoplasmic Ca(2+) levels and Ca(2+)- dependent cellular processes (PubMed:1374913, PubMed:11241183, PubMed:1476165). Contributes to Ca(2+) transport during excitation-contraction coupling in muscle. In a first phase, voltage-gated channels medi…	ENSG00000183023	-	0.562:T	0.0:B	0.001:B	11.53:T	4.07e-06	0	2.979e-05	0	0	0	0	0	0	-	-	-	-	-	-	-	-	11247	Control	WES	Ivan Iossifov et al. Nature 2014	25363768
2	61441628	61441628	G	C	exonic	USP34	nonsynonymous SNV	USP34:uc002sbe.3:exon68:c.8249C>G:p.T2750R	ubiquitin specific peptidase 34	FUNCTION: Ubiquitin hydrolase that can remove conjugated ubiquitin from AXIN1 and AXIN2, thereby acting as a regulator of Wnt signaling pathway. Acts as an activator of the Wnt signaling pathway downstream of the beta-catenin destruction complex by deubiquitinating and stabilizing AXIN1 and AXIN2, leading to promote nuclear accumulation of AXIN1 and AXIN2 and positively regulate beta-catenin (CTN…	ENSG00000115464	-	0.04:D	0.995:D	0.979:D	24.2:D	-	-	-	-	-	-	-	-	-	-	-	-	-	-	-	-	-	13328	Control	WES	Ivan Iossifov et al. Nature 2014	25363768
2	96993597	96993597	G	A	exonic	ITPRIPL1	nonsynonymous SNV	ITPRIPL1:uc002svy.3:exon1:c.1252G>A:p.G418R,ITPRIPL1:uc010yuk.2:exon2:c.1204G>A:p.G402R,ITPRIPL1:uc010yul.2:exon2:c.1204G>A:p.G402R,ITPRIPL1:uc002svx.3:exon3:c.1228G>A:p.G410R	inositol 1,4,5-trisphosphate receptor interacting protein-like 1	-	ENSG00000198885	-	0.021:D	0.639:P	0.155:B	24.9:D	-	-	-	-	-	-	-	-	-	-	-	-	-	-	-	-	-	14178	Control	WES	Ivan Iossifov et al. Nature 2014	25363768
2	112873709	112873709	A	G	exonic	TMEM87B	nonsynonymous SNV	TMEM87B:uc002thm.2:exon19:c.1657A>G:p.K553E	transmembrane protein 87B	-	ENSG00000153214	-	0.0:D	0.993:D	0.971:D	28.6:D	-	-	-	-	-	-	-	-	-	-	-	-	-	-	-	-	-	12901	Control	WES	Ivan Iossifov et al. Nature 2014	25363768
2	134060646	134060646	G	T	exonic	NCKAP5	nonsynonymous SNV	NCKAP5:uc002tts.1:exon2:c.31C>A:p.L11M,NCKAP5:uc002ttp.3:exon4:c.106C>A:p.L36M,NCKAP5:uc002ttq.3:exon4:c.106C>A:p.L36M,NCKAP5:uc002ttt.1:exon4:c.106C>A:p.L36M	NCK associated protein 5	-	ENSG00000176771	-	0.019:D	0.998:D	0.943:D	22.4:D	0	0	0	0	0	0	0	0	0	-	-	-	-	-	-	-	-	12653	Control	WES	Ivan Iossifov et al. Nature 2014	25363768
2	158272559	158272559	C	T	exonic	CYTIP	nonsynonymous SNV	CYTIP:uc002tzj.1:exon8:c.710G>A:p.R237Q,CYTIP:uc010zcl.1:exon11:c.392G>A:p.R131Q	cytohesin 1 interacting protein	FUNCTION: By its binding to cytohesin-1 (CYTH1), it modifies activation of ARFs by CYTH1 and its precise function may be to sequester CYTH1 in the cytoplasm.,	ENSG00000115165	rs201748682	0.534:T	0.019:B	0.001:B	23.0:D	4.071e-05	0	0	0	0.0001	0	5.396e-05	0	6.498e-05	-	-	-	-	-	-	-	-	12741	Control	WES	Ivan Iossifov et al. Nature 2014	25363768
2	158971622	158971622	G	A	exonic	UPP2	nonsynonymous SNV	UPP2:uc002tzp.3:exon3:c.190G>A:p.V64I,UPP2:uc002tzo.3:exon5:c.361G>A:p.V121I	uridine phosphorylase 2	FUNCTION: Catalyzes the reversible phosphorylytic cleavage of uridine and deoxyuridine to uracil and ribose- or deoxyribose-1- phosphate. The produced molecules are then utilized as carbon and energy sources or in the rescue of pyrimidine bases for nucleotide synthesis. Shows substrate specificity and accept uridine, deoxyuridine, and thymidine as well as the two pyrimidine nucleoside analogs 5-f…	ENSG00000007001	-	0.145:T	0.969:D	0.689:P	11.11:T	-	-	-	-	-	-	-	-	-	-	-	-	-	-	-	-	-	14342	Control	WES	Ivan Iossifov et al. Nature 2014	25363768
2	168100145	168100145	C	T	exonic	XIRP2	nonsynonymous SNV	XIRP2:uc002udy.3:exon7:c.1718C>T:p.S573L,XIRP2:uc010fpq.3:exon7:c.1577C>T:p.S526L,XIRP2:uc002udx.3:exon9:c.2243C>T:p.S748L	xin actin binding repeat containing 2	FUNCTION: Protects actin filaments from depolymerization. {ECO:0000269|PubMed:15454575}.,	ENSG00000163092	rs199841320	0.396:T	0.002:B	0.001:B	7.237:T	1.63e-05	0	5.96e-05	0	0	0	1.801e-05	0	0	3.234e-05	0.0001	0	0	0	0	0	0	13670	Control	WES	Ivan Iossifov et al. Nature 2014	25363768
2	173882206	173882206	G	A	exonic	RAPGEF4	nonsynonymous SNV	RAPGEF4:uc002uhw.4:exon18:c.1550G>A:p.R517H,RAPGEF4:uc002uhv.4:exon21:c.1982G>A:p.R661H	Rap guanine nucleotide exchange factor 4	FUNCTION: Guanine nucleotide exchange factor (GEF) for RAP1A, RAP1B and RAP2A small GTPases that is activated by binding cAMP. Seems not to activate RAB3A. Involved in cAMP-dependent, PKA- independent exocytosis through interaction with RIMS2 (By similarity). {ECO:0000250, ECO:0000269|PubMed:10777494, ECO:0000269|PubMed:9856955}.,	ENSG00000091428	rs779625883	0.141:T	0.996:D	0.781:P	23.9:D	8.128e-06	0	0	0	0	0	1.792e-05	0	0	-	-	-	-	-	-	-	-	12673	Control	WES	Ivan Iossifov et al. Nature 2014	25363768
2	192250616	192250616	A	G	exonic	MYO1B	nonsynonymous SNV	MYO1B:uc002ust.1:exon3:c.274A>G:p.N92D,MYO1B:uc002usq.2:exon16:c.1360A>G:p.N454D,MYO1B:uc002usr.2:exon16:c.1360A>G:p.N454D,MYO1B:uc010fsg.2:exon16:c.1360A>G:p.N454D	myosin IB	FUNCTION: Motor protein that may participate in process critical to neuronal development and function such as cell migration, neurite outgrowth and vesicular transport. {ECO:0000250}.,	ENSG00000128641	-	0.417:T	0.022:B	0.088:B	17.39:T	-	-	-	-	-	-	-	-	-	-	-	-	-	-	-	-	-	13256	Control	WES	Ivan Iossifov et al. Nature 2014	25363768
2	207823094	207823094	A	T	exonic	CPO	nonsynonymous SNV	CPO:uc002vby.2:exon4:c.337A>T:p.I113F	carboxypeptidase O	FUNCTION: Probable carboxypeptidase which may cleave proteins with C-terminal acidic residues. {ECO:0000250}.,	ENSG00000144410	-	0.055:T	0.803:P	0.477:P	29.1:D	-	-	-	-	-	-	-	-	-	-	-	-	-	-	-	-	-	14236	Control	WES	Ivan Iossifov et al. Nature 2014	25363768
2	215917234	215917234	C	T	exonic	ABCA12	nonsynonymous SNV	ABCA12:uc002vew.3:exon5:c.484G>A:p.A162T	ATP binding cassette subfamily A member 12	FUNCTION: Probable transporter involved in lipid homeostasis.,	ENSG00000144452	rs192427187	0.525:T	0.001:B	0.001:B	15.22:T	4.072e-05	0	0	0	0	0	8.992e-05	0	0	3.233e-05	0	0	0	0	0	6.67e-05	0	12994	Control	WES	Ivan Iossifov et al. Nature 2014	25363768
2	228476258	228476258	G	T	exonic	C2orf83	nonsynonymous SNV	C2orf83:uc002vph.3:exon3:c.305C>A:p.T102N	chromosome 2 open reading frame 83	-	ENSG00000042304	-	0.0:D	0.027:B	0.002:B	6.395:T	-	-	-	-	-	-	-	-	-	-	-	-	-	-	-	-	-	12091	Control	WES	Ivan Iossifov et al. Nature 2014	25363768
2	231101835	231101835	C	A	exonic	SP140	nonsynonymous SNV	SP140:uc002vqj.3:exon2:c.97C>A:p.L33M,SP140:uc002vqk.2:exon2:c.97C>A:p.L33M,SP140:uc002vql.3:exon2:c.97C>A:p.L33M,SP140:uc002vqm.3:exon2:c.97C>A:p.L33M,SP140:uc002vqn.3:exon2:c.97C>A:p.L33M,SP140:uc010fxl.3:exon2:c.97C>A:p.L33M	SP140 nuclear body protein	FUNCTION: Component of the nuclear body, also known as nuclear domain 10, PML oncogenic domain, and KR body (PubMed:8910577). May be involved in the pathogenesis of acute promyelocytic leukemia and viral infection (PubMed:8910577). May play a role in chromatin-mediated regulation of gene expression although it does not bind to histone H3 tails (PubMed:24267382). {ECO:0000269|PubMed:24267382, ECO:…	ENSG00000079263	-	0.183:T	0.995:D	0.795:P	0.025:T	-	-	-	-	-	-	-	-	-	-	-	-	-	-	-	-	-	14137	Control	WES	Ivan Iossifov et al. Nature 2014	25363768
2	242046783	242046783	G	C	exonic	PASK	nonsynonymous SNV	PASK:uc010zol.2:exon14:c.3241C>G:p.R1081G,PASK:uc010zon.2:exon14:c.3142C>G:p.R1048G,PASK:uc002wao.2:exon17:c.3799C>G:p.R1267G,PASK:uc010fzl.2:exon17:c.3820C>G:p.R1274G,PASK:uc010zom.2:exon17:c.3694C>G:p.R1232G,PASK:uc021vzf.1:exon18:c.3799C>G:p.R1267G	PAS domain containing serine/threonine kinase	FUNCTION: Serine/threonine-protein kinase involved in energy homeostasis and protein translation. Phosphorylates EEF1A1, GYS1, PDX1 and RPS6. Probably plays a role under changing environmental conditions (oxygen, glucose, nutrition), rather than under standard conditions. Acts as a sensor involved in energy homeostasis: regulates glycogen synthase synthesis by mediating phosphorylation of GYS1, l…	ENSG00000115687	-	0.013:D	0.0:B	0.0:B	17.75:T	-	-	-	-	-	-	-	-	-	-	-	-	-	-	-	-	-	14143	Control	WES	Ivan Iossifov et al. Nature 2014	25363768
3	1363474	1363474	A	G	exonic	CNTN6	nonsynonymous SNV	CNTN6:uc011asj.2:exon7:c.686A>G:p.N229S,CNTN6:uc003boz.3:exon8:c.902A>G:p.N301S,CNTN6:uc003bpa.3:exon8:c.902A>G:p.N301S	contactin 6	FUNCTION: Contactins mediate cell surface interactions during nervous system development. Participates in oligodendrocytes generation by acting as a ligand of NOTCH1. Its association with NOTCH1 promotes NOTCH1 activation through the released notch intracellular domain (NICD) and subsequent translocation to the nucleus. Involved in motor coordination (By similarity). {ECO:0000250}.,	ENSG00000134115	-	0.002:D	0.997:D	0.973:D	27.4:D	-	-	-	-	-	-	-	-	-	-	-	-	-	-	-	-	-	12964	Control	WES	Ivan Iossifov et al. Nature 2014	25363768
3	10276192	10276192	C	G	exonic	IRAK2	nonsynonymous SNV	IRAK2:uc003bve.1:exon11:c.1322C>G:p.S441C	interleukin 1 receptor associated kinase 2	FUNCTION: Binds to the IL-1 type I receptor following IL-1 engagement, triggering intracellular signaling cascades leading to transcriptional up-regulation and mRNA stabilization. {ECO:0000269|PubMed:10383454, ECO:0000269|PubMed:9374458}.,	ENSG00000134070	-	0.056:T	0.275:B	0.159:B	14.24:T	-	-	-	-	-	-	-	-	-	-	-	-	-	-	-	-	-	11014	Control	WES	Ivan Iossifov et al. Nature 2014	25363768
3	13413397	13413397	C	T	exonic	NUP210	nonsynonymous SNV	NUP210:uc003bxx.3:exon6:c.739G>A:p.D247N,NUP210:uc003bxv.1:exon13:c.1723G>A:p.D575N	nucleoporin 210kDa	FUNCTION: Nucleoporin essential for nuclear pore assembly and fusion, nuclear pore spacing, as well as structural integrity. {ECO:0000269|PubMed:14517331}.,	ENSG00000132182	rs751004485	0.013:D	1.0:D	0.998:D	28.9:D	-	-	-	-	-	-	-	-	-	-	-	-	-	-	-	-	-	12540	Control	WES	Ivan Iossifov et al. Nature 2014	25363768
3	14974184	14974184	A	C	exonic	FGD5	nonsynonymous SNV	FGD5:uc003bzd.3:exon16:c.1532A>C:p.H511P,FGD5:uc011avk.2:exon18:c.4169A>C:p.H1390P,FGD5:uc003bzc.3:exon19:c.4298A>C:p.H1433P	FYVE, RhoGEF and PH domain containing 5	FUNCTION: Activates CDC42, a member of the Ras-like family of Rho- and Rac proteins, by exchanging bound GDP for free GTP. Mediates VEGF-induced CDC42 activation. May regulate proangiogenic action of VEGF in vascular endothelial cells, including network formation, directional movement and proliferation. May play a role in regulating the actin cytoskeleton and cell shape. {ECO:0000269|PubMed:22328…	ENSG00000154783	-	0.001:D	1.0:D	0.997:D	27.0:D	-	-	-	-	-	-	-	-	-	-	-	-	-	-	-	-	-	13513	Control	WES	Ivan Iossifov et al. Nature 2014	25363768
3	35748540	35748540	G	A	exonic	ARPP21	nonsynonymous SNV	ARPP21:uc003cgf.3:exon3:c.269G>A:p.R90Q,ARPP21:uc011axy.2:exon9:c.761G>A:p.R254Q,ARPP21:uc003cga.3:exon10:c.761G>A:p.R254Q,ARPP21:uc003cgb.3:exon10:c.761G>A:p.R254Q	cAMP regulated phosphoprotein 21kDa	FUNCTION: Isoform 2 may act as a competitive inhibitor of calmodulin-dependent enzymes such as calcineurin in neurons. {ECO:0000250}.,	ENSG00000172995	rs766212549	0.001:D	1.0:D	0.998:D	33:D	1.626e-05	0	0	0	0	0	2.69e-05	0	3.249e-05	-	-	-	-	-	-	-	-	13311	Control	WES	Ivan Iossifov et al. Nature 2014	25363768
3	38182709	38182709	G	A	exonic	MYD88	nonsynonymous SNV	MYD88:uc011ayl.2:exon4:c.727G>A:p.D243N,MYD88:uc003chx.3:exon5:c.886G>A:p.D296N,MYD88:uc011ayi.2:exon5:c.862G>A:p.D288N	myeloid differentiation primary response 88	FUNCTION: Adapter protein involved in the Toll-like receptor and IL-1 receptor signaling pathway in the innate immune response. Acts via IRAK1, IRAK2, IRF7 and TRAF6, leading to NF-kappa-B activation, cytokine secretion and the inflammatory response. Increases IL-8 transcription. Involved in IL-18-mediated signaling pathway. Activates IRF1 resulting in its rapid migration into the nucleus to medi…	ENSG00000172936	rs370623345	0.005:D	1.0:D	0.998:D	26.7:D	2.436e-05	0.0002	0	0	0	0	2.685e-05	0	0	-	-	-	-	-	-	-	-	11062	Control	WES	Ivan Iossifov et al. Nature 2014	25363768
3	39307946	39307946	C	G	exonic	CX3CR1	nonsynonymous SNV	CX3CR1:uc021wwd.1:exon1:c.55G>C:p.E19Q,CX3CR1:uc003cjl.3:exon2:c.55G>C:p.E19Q,CX3CR1:uc021wwa.1:exon2:c.55G>C:p.E19Q,CX3CR1:uc021wwb.1:exon2:c.55G>C:p.E19Q,CX3CR1:uc021wwc.1:exon2:c.151G>C:p.E51Q	C-X3-C motif chemokine receptor 1	FUNCTION: Receptor for the CX3C chemokine fractalkine and mediates both its adhesive and migratory functions. Acts as coreceptor with CD4 for HIV-1 virus envelope protein (in vitro). Isoform 2 and isoform 3 seem to be more potent HIV-1 coreceptors than isoform 1.,	ENSG00000168329	-	0.098:T	0.93:P	0.543:P	16.84:T	-	-	-	-	-	-	-	-	-	-	-	-	-	-	-	-	-	12741	Control	WES	Ivan Iossifov et al. Nature 2014	25363768
3	43602722	43602722	C	T	exonic	ANO10	nonsynonymous SNV	ANO10:uc011azt.2:exon7:c.1133G>A:p.G378E,ANO10:uc003cmw.3:exon8:c.1268G>A:p.G423E,ANO10:uc010hil.3:exon8:c.896G>A:p.G299E,ANO10:uc003cmv.3:exon9:c.1466G>A:p.G489E,ANO10:uc011azs.2:exon9:c.1466G>A:p.G489E	anoctamin 10	FUNCTION: Does not exhibit calcium-activated chloride channel (CaCC) activity. Can inhibit the activity of ANO1. {ECO:0000269|PubMed:20056604, ECO:0000269|PubMed:22946059}.,	ENSG00000160746	-	0.579:T	0.007:B	0.01:B	12.51:T	-	-	-	-	-	-	-	-	-	-	-	-	-	-	-	-	-	13714	Control	WES	Ivan Iossifov et al. Nature 2014	25363768
3	43759303	43759303	G	T	exonic	ABHD5	nonsynonymous SNV	ABHD5:uc003cmx.3:exon6:c.914G>T:p.G305V	abhydrolase domain containing 5	FUNCTION: Lysophosphatidic acid acyltransferase which functions in phosphatidic acid biosynthesis (PubMed:18606822). May regulate the cellular storage of triacylglycerol through activation of the phospholipase PNPLA2 (PubMed:16679289). Involved in keratinocyte differentiation (PubMed:18832586). Regulates lipid droplet fusion (By similarity). {ECO:0000250|UniProtKB:Q9DBL9, ECO:0000269|PubMed:16679…	ENSG00000011198	-	0.002:D	0.999:D	0.99:D	32:D	-	-	-	-	-	-	-	-	-	-	-	-	-	-	-	-	-	12320	Control	WES	Ivan Iossifov et al. Nature 2014	25363768
3	45943151	45943151	G	T	exonic	CCR9	nonsynonymous SNV	CCR9:uc021wwv.1:exon1:c.835G>T:p.V279F,CCR9:uc003cpa.2:exon2:c.835G>T:p.V279F,CCR9:uc003coz.2:exon3:c.871G>T:p.V291F,CCR9:uc010hiv.2:exon4:c.835G>T:p.V279F	C-C motif chemokine receptor 9	FUNCTION: Receptor for chemokine SCYA25/TECK. Subsequently transduces a signal by increasing the intracellular calcium ions level. Alternative coreceptor with CD4 for HIV-1 infection.,	ENSG00000173585	-	0.426:T	0.002:B	0.016:B	0.016:T	-	-	-	-	-	-	-	-	-	-	-	-	-	-	-	-	-	14058	Control	WES	Ivan Iossifov et al. Nature 2014	25363768
3	46491365	46491365	C	G	exonic	LTF	nonsynonymous SNV	LTF:uc003cpq.3:exon8:c.1036G>C:p.A346P,LTF:uc003fzr.3:exon8:c.904G>C:p.A302P,LTF:uc010hjh.3:exon8:c.1036G>C:p.A346P,LTF:uc003cpr.3:exon11:c.997G>C:p.A333P	lactotransferrin	FUNCTION: Transferrins are iron binding transport proteins which can bind two Fe(3+) ions in association with the binding of an anion, usually bicarbonate., FUNCTION: Lactoferricin binds to the bacterial surface and is crucial for the bactericidal functions. Has some antiviral activity against papillomavirus infection. N-terminal region shows strong antifungal activity against C.albicans. Contain…	ENSG00000012223	-	0.003:D	0.999:D	0.995:D	23.5:D	-	-	-	-	-	-	-	-	-	-	-	-	-	-	-	-	-	14237	Control	WES	Ivan Iossifov et al. Nature 2014	25363768
3	47887994	47887994	G	A	exonic	DHX30	nonsynonymous SNV	DHX30:uc003cru.3:exon11:c.1432G>A:p.E478K,DHX30:uc003crt.3:exon12:c.1315G>A:p.E439K	DEAH-box helicase 30	FUNCTION: Plays an important role in the assembly of the mitochondrial large ribosomal subunit (PubMed:25683715). Required for optimal function of the zinc-finger antiviral protein ZC3HAV1 (By similarity). Associates with mitochondrial DNA (PubMed:18063578). {ECO:0000250|UniProtKB:Q5BJS0, ECO:0000269|PubMed:18063578, ECO:0000269|PubMed:25683715}.,	ENSG00000132153	rs764888486	0.442:T	0.142:B	0.039:B	16.51:T	8.135e-06	0	0	0	0	0	1.794e-05	0	0	-	-	-	-	-	-	-	-	11356	Control	WES	Ivan Iossifov et al. Nature 2014	25363768
3	48336165	48336165	G	A	exonic	NME6	nonsynonymous SNV	NME6:uc011bbi.2:exon4:c.322C>T:p.H108Y,NME6:uc003cso.3:exon6:c.547C>T:p.H183Y,NME6:uc003csp.4:exon6:c.523C>T:p.H175Y	NME/NM23 nucleoside diphosphate kinase 6	FUNCTION: Major role in the synthesis of nucleoside triphosphates other than ATP. The ATP gamma phosphate is transferred to the NDP beta phosphate via a ping-pong mechanism, using a phosphorylated active-site intermediate. Inhibitor of p53-induced apoptosis.,	ENSG00000172113	-	0.0:D	0.582:P	0.134:B	24.1:D	4.063e-06	0	2.978e-05	0	0	0	0	0	0	-	-	-	-	-	-	-	-	13600	Control	WES	Ivan Iossifov et al. Nature 2014	25363768
3	48463099	48463099	C	G	exonic	PLXNB1	nonsynonymous SNV	PLXNB1:uc003csu.2:exon5:c.1637G>C:p.R546P,PLXNB1:uc003csw.2:exon7:c.1637G>C:p.R546P,PLXNB1:uc003csx.2:exon7:c.1637G>C:p.R546P	plexin B1	FUNCTION: Receptor for SEMA4D. Plays a role in RHOA activation and subsequent changes of the actin cytoskeleton. Plays a role in axon guidance, invasive growth and cell migration. {ECO:0000269|PubMed:12196628, ECO:0000269|PubMed:12198496, ECO:0000269|PubMed:15210733, ECO:0000269|PubMed:19843518, ECO:0000269|PubMed:20877282, ECO:0000269|PubMed:21912513}.,	ENSG00000164050	rs754980263	0.007:D	1.0:D	0.946:D	34:D	4.072e-06	0	0	0	0	0	8.968e-06	0	0	-	-	-	-	-	-	-	-	12892	Control	WES	Ivan Iossifov et al. Nature 2014	25363768
3	49751405	49751405	A	G	exonic	RNF123	nonsynonymous SNV	RNF123:uc003cxh.4:exon30:c.2900A>G:p.N967S	ring finger protein 123	FUNCTION: Catalytic subunit of the KPC complex that acts as E3 ubiquitin-protein ligase. Required for poly-ubiquitination and proteasome-mediated degradation of CDKN1B during G1 phase of the cell cycle. {ECO:0000269|PubMed:15531880, ECO:0000269|PubMed:16227581}.,	ENSG00000164068	rs778150538	0.011:D	0.893:P	0.371:B	26.2:D	4.062e-05	0	0.0002	0	5.799e-05	0	1.791e-05	0	0	3.233e-05	0.0001	0	0	0	0	0	0	13307	Control	WES	Ivan Iossifov et al. Nature 2014	25363768
3	50223736	50223736	C	T	exonic	SEMA3F	nonsynonymous SNV	SEMA3F:uc003cyk.3:exon16:c.1675C>T:p.R559W,SEMA3F:uc003cyj.3:exon17:c.1768C>T:p.R590W	semaphorin 3F	FUNCTION: May play a role in cell motility and cell adhesion.,	ENSG00000001617	-	0.0:D	0.999:D	0.959:D	34:D	-	-	-	-	-	-	-	-	-	-	-	-	-	-	-	-	-	11307	Control	WES	Ivan Iossifov et al. Nature 2014	25363768
3	52485412	52485412	T	C	exonic	TNNC1	nonsynonymous SNV	TNNC1:uc003deb.3:exon5:c.449A>G:p.Y150C	troponin C1, slow skeletal and cardiac type	FUNCTION: Troponin is the central regulatory protein of striated muscle contraction. Tn consists of three components: Tn-I which is the inhibitor of actomyosin ATPase, Tn-T which contains the binding site for tropomyosin and Tn-C. The binding of calcium to Tn-C abolishes the inhibitory action of Tn on actin filaments.,	ENSG00000114854	-	0.0:D	1.0:D	0.998:D	25.1:D	-	-	-	-	-	-	-	-	-	-	-	-	-	-	-	-	-	13006	Control	WES	Ivan Iossifov et al. Nature 2014	25363768
3	52643674	52643674	G	A	exonic	PBRM1	nonsynonymous SNV	PBRM1:uc003dfa.1:exon1:c.260C>T:p.P87L,PBRM1:uc003dfc.3:exon2:c.323C>T:p.P108L,PBRM1:uc003der.2:exon15:c.2126C>T:p.P709L,PBRM1:uc003deq.2:exon16:c.2222C>T:p.P741L,PBRM1:uc003des.2:exon16:c.2222C>T:p.P741L,PBRM1:uc003dew.2:exon16:c.2222C>T:p.P741L,PBRM1:uc003dez.1:exon16:c.2222C>T:p.P741L,PBRM1:uc003dfb.1:exon16:c.1961C>T:p.P654L,PBRM1:uc010hmk.1:exon16:c.2222C>T:p.P741L,PBRM1:uc003det.2:exon17:c.…	polybromo 1	FUNCTION: Involved in transcriptional activation and repression of select genes by chromatin remodeling (alteration of DNA-nucleosome topology). Acts as a negative regulator of cell proliferation. {ECO:0000269|PubMed:21248752}.,	ENSG00000163939	-	0.0:D	1.0:D	1.0:D	31:D	-	-	-	-	-	-	-	-	-	-	-	-	-	-	-	-	-	11106	Control	WES	Ivan Iossifov et al. Nature 2014	25363768
3	53844069	53844069	G	A	exonic	CACNA1D	nonsynonymous SNV	CACNA1D:uc003dgw.4:exon42:c.4937G>A:p.R1646Q,CACNA1D:uc003dgy.5:exon45:c.5864G>A:p.R1955Q,CACNA1D:uc003dgv.5:exon47:c.5936G>A:p.R1979Q,CACNA1D:uc003dgu.5:exon48:c.5996G>A:p.R1999Q	calcium voltage-gated channel subunit alpha1 D	FUNCTION: Voltage-sensitive calcium channels (VSCC) mediate the entry of calcium ions into excitable cells and are also involved in a variety of calcium-dependent processes, including muscle contraction, hormone or neurotransmitter release, gene expression, cell motility, cell division and cell death. The isoform alpha-1D gives rise to L-type calcium currents. Long-lasting (L-type) calcium channe…	ENSG00000157388	rs143354476	0.056:T	0.148:B	0.019:B	24.0:D	0.0001	6.537e-05	0	0.0001	5.798e-05	0	6.3e-05	0	0.0008	-	-	-	-	-	-	-	-	13997	Control	WES	Ivan Iossifov et al. Nature 2014	25363768
3	58095814	58095814	C	T	exonic	FLNB	nonsynonymous SNV	FLNB:uc003djl.2:exon15:c.1894C>T:p.H632Y,FLNB:uc003djm.2:exon15:c.1894C>T:p.H632Y,FLNB:uc003djj.2:exon16:c.2401C>T:p.H801Y,FLNB:uc003djk.2:exon16:c.2401C>T:p.H801Y,FLNB:uc010hne.2:exon16:c.2401C>T:p.H801Y,FLNB:uc010hnf.2:exon16:c.2401C>T:p.H801Y	filamin B	FUNCTION: Connects cell membrane constituents to the actin cytoskeleton. May promote orthogonal branching of actin filaments and links actin filaments to membrane glycoproteins. Anchors various transmembrane proteins to the actin cytoskeleton. Interaction with FLNA may allow neuroblast migration from the ventricular zone into the cortical plate. Various interactions and localizations of isoforms …	ENSG00000136068	-	0.022:D	0.81:P	0.615:P	23.8:D	-	-	-	-	-	-	-	-	-	-	-	-	-	-	-	-	-	11073	Control	WES	Ivan Iossifov et al. Nature 2014	25363768
3	62467506	62467506	T	C	exonic	CADPS	nonsynonymous SNV	CADPS:uc003dll.2:exon22:c.3065A>G:p.N1022S	Ca2+ dependent secretion activator	FUNCTION: Calcium-binding protein involved in exocytosis of vesicles filled with neurotransmitters and neuropeptides. Probably acts upstream of fusion in the biogenesis or maintenance of mature secretory vesicles. Regulates catecholamine loading of DCVs. May specifically mediate the Ca(2+)-dependent exocytosis of large dense-core vesicles (DCVs) and other dense-core vesicles by acting as a PtdIns…	ENSG00000163618	-	0.381:T	0.956:P	0.931:D	7.801:T	-	-	-	-	-	-	-	-	-	-	-	-	-	-	-	-	-	12834	Control	WES	Ivan Iossifov et al. Nature 2014	25363768
3	65415282	65415282	C	T	exonic	MAGI1	nonsynonymous SNV	MAGI1:uc003dmm.3:exon12:c.2080G>A:p.V694M,MAGI1:uc003dmn.3:exon12:c.2080G>A:p.V694M,MAGI1:uc003dmo.3:exon12:c.2080G>A:p.V694M,MAGI1:uc003dmp.3:exon12:c.2080G>A:p.V694M,MAGI1:uc010hny.2:exon17:c.1735G>A:p.V579M	membrane associated guanylate kinase, WW and PDZ domain containing 1	FUNCTION: May play a role as scaffolding protein at cell-cell junctions. May regulate acid-induced ASIC3 currents by modulating its expression at the cell surface (By similarity). {ECO:0000250}.,	ENSG00000151276	rs777307822	0.019:D	1.0:D	0.999:D	33:D	0.0002	0	0.001	0	0	0	3.592e-05	0.0011	3.25e-05	6.461e-05	0	0.0012	0	0.0006	0	0	0	13040	Control	WES	Ivan Iossifov et al. Nature 2014	25363768
3	66313775	66313775	G	A	exonic	SLC25A26	nonsynonymous SNV	SLC25A26:uc011bfs.2:exon4:c.161G>A:p.R54Q,SLC25A26:uc011bfq.2:exon6:c.425G>A:p.R142Q	solute carrier family 25 member 26	FUNCTION: Mitochondrial solute carriers shuttle metabolites, nucleotides, and cofactors through the mitochondrial inner membrane. Specifically mediates the transport of S- adenosylmethionine (SAM) into the mitochondria. {ECO:0000269|PubMed:14674884}.,	ENSG00000144741	rs779427588	0.014:D	0.994:D	0.837:P	28.5:D	8.18e-06	0	0	0	0	0	9.009e-06	0.0002	0	-	-	-	-	-	-	-	-	12396	Control	WES	Ivan Iossifov et al. Nature 2014	25363768
3	69987111	69987111	G	C	exonic	MITF	nonsynonymous SNV	MITF:uc003doe.3:exon2:c.172G>C:p.G58R,MITF:uc003dof.3:exon2:c.172G>C:p.G58R,MITF:uc021xal.1:exon2:c.172G>C:p.G58R,MITF:uc003dnz.3:exon3:c.493G>C:p.G165R,MITF:uc003doa.3:exon3:c.490G>C:p.G164R,MITF:uc003dob.3:exon3:c.445G>C:p.G149R,MITF:uc011bgb.2:exon3:c.337G>C:p.G113R	microphthalmia-associated transcription factor	FUNCTION: Transcription factor that regulates the expression of genes with essential roles in cell differentiation, proliferation and survival. Binds to symmetrical DNA sequences (E-boxes) (5'- CACGTG-3') found in the promoters of target genes, such as BCL2 and tyrosinase (TYR). Plays an important role in melanocyte development by regulating the expression of tyrosinase (TYR) and tyrosinase-relat…	ENSG00000187098	-	0.057:T	0.791:P	0.209:B	23.2:D	1.22e-05	0	8.936e-05	0	0	0	0	0	0	-	-	-	-	-	-	-	-	13875	Control	WES	Ivan Iossifov et al. Nature 2014	25363768
3	98235669	98235669	T	C	exonic	CLDND1	nonsynonymous SNV	CLDND1:uc003dsr.3:exon4:c.311A>G:p.H104R,CLDND1:uc003dsp.3:exon5:c.596A>G:p.H199R,CLDND1:uc003dsq.3:exon5:c.596A>G:p.H199R,CLDND1:uc003dsu.3:exon5:c.596A>G:p.H199R,CLDND1:uc003dsv.3:exon5:c.596A>G:p.H199R,CLDND1:uc003dss.3:exon6:c.596A>G:p.H199R,CLDND1:uc003dst.3:exon6:c.665A>G:p.H222R	claudin domain containing 1	-	ENSG00000080822	-	0.009:D	0.857:P	0.406:B	23.4:D	-	-	-	-	-	-	-	-	-	-	-	-	-	-	-	-	-	12803	Control	WES	Ivan Iossifov et al. Nature 2014	25363768
3	111805385	111805385	C	G	exonic	C3orf52	nonsynonymous SNV	C3orf52:uc003dyq.4:exon1:c.131C>G:p.P44R,C3orf52:uc011bhs.2:exon1:c.131C>G:p.P44R,C3orf52:uc011bht.1:exon1:c.131C>G:p.P44R	chromosome 3 open reading frame 52	-	ENSG00000114529	-	0.007:D	0.985:D	0.825:P	23.4:D	-	-	-	-	-	-	-	-	-	-	-	-	-	-	-	-	-	14283	Control	WES	Ivan Iossifov et al. Nature 2014	25363768
3	113063433	113063433	C	G	exonic	WDR52	nonsynonymous SNV	WDR52:uc003ead.2:exon23:c.3192G>C:p.E1064D	-	-	ENSG00000206530	-	0.298:T	0.095:B	0.034:B	2.461:T	-	-	-	-	-	-	-	-	-	-	-	-	-	-	-	-	-	14154	Control	WES	Ivan Iossifov et al. Nature 2014	25363768
3	113187080	113187080	C	T	exonic	SPICE1	nonsynonymous SNV	SPICE1:uc003eah.1:exon6:c.749G>A:p.R250H,SPICE1:uc003eag.4:exon10:c.1061G>A:p.R354H	spindle and centriole associated protein 1	FUNCTION: Regulator required for centriole duplication, for proper bipolar spindle formation and chromosome congression in mitosis. {ECO:0000269|PubMed:20736305}.,	ENSG00000163611	rs376071843	0.005:D	0.934:P	0.367:B	23.6:D	6.102e-05	0	5.958e-05	0.0001	0	0	6.285e-05	0.0002	0.0001	9.686e-05	0	0.0012	0	0	0	6.66e-05	0.001	13621	Control	WES	Ivan Iossifov et al. Nature 2014	25363768
3	113652473	113652473	G	A	exonic	GRAMD1C	nonsynonymous SNV	GRAMD1C:uc003eat.3:exon3:c.302G>A:p.R101Q,GRAMD1C:uc003ear.3:exon7:c.824G>A:p.R275Q,GRAMD1C:uc003eas.3:exon7:c.710G>A:p.R237Q,GRAMD1C:uc003eaq.4:exon12:c.1325G>A:p.R442Q,GRAMD1C:uc011bil.3:exon13:c.512G>A:p.R171Q	GRAM domain containing 1C	-	ENSG00000178075	rs747844539	0.062:T	0.995:D	0.75:P	25.1:D	0.0003	0	3.007e-05	0	0.004	0	1.796e-05	0	3.271e-05	0.0005	0	0	0	0.0074	0	0.0001	0	13614	Control	WES	Ivan Iossifov et al. Nature 2014	25363768
3	113724640	113724640	G	C	exonic	KIAA1407	nonsynonymous SNV	KIAA1407:uc011bio.1:exon8:c.1517C>G:p.S506C,KIAA1407:uc011bip.1:exon9:c.1544C>G:p.S515C,KIAA1407:uc003eax.3:exon10:c.1583C>G:p.S528C	-	-	ENSG00000163617	-	0.193:T	0.0:B	0.004:B	1.846:T	-	-	-	-	-	-	-	-	-	-	-	-	-	-	-	-	-	14320	Control	WES	Ivan Iossifov et al. Nature 2014	25363768
3	119165913	119165913	T	C	exonic	TMEM39A	nonsynonymous SNV	TMEM39A:uc003eck.2:exon5:c.527A>G:p.N176S,TMEM39A:uc003ecl.2:exon6:c.71A>G:p.N24S	transmembrane protein 39A	-	ENSG00000176142	rs377011596	0.084:T	0.77:P	0.303:B	10.18:T	4.062e-06	0	2.979e-05	0	0	0	0	0	0	6.458e-05	0.0001	0	0	0.0006	0	0	0	11888	Control	WES	Ivan Iossifov et al. Nature 2014	25363768
3	119533869	119533869	G	C	exonic	NR1I2	nonsynonymous SNV	NR1I2:uc003edl.3:exon3:c.502G>C:p.A168P,NR1I2:uc003edi.3:exon6:c.727G>C:p.A243P,NR1I2:uc003edj.3:exon6:c.838G>C:p.A280P,NR1I2:uc003edk.3:exon6:c.955G>C:p.A319P	nuclear receptor subfamily 1 group I member 2	FUNCTION: Nuclear receptor that binds and is activated by variety of endogenous and xenobiotic compounds. Transcription factor that activates the transcription of multiple genes involved in the metabolism and secretion of potentially harmful xenobiotics, drugs and endogenous compounds. Activated by the antibiotic rifampicin and various plant metabolites, such as hyperforin, guggulipid, colupulone…	ENSG00000144852	-	0.01:D	0.942:P	0.963:D	24.2:D	-	-	-	-	-	-	-	-	-	-	-	-	-	-	-	-	-	13237	Control	WES	Ivan Iossifov et al. Nature 2014	25363768
3	121413433	121413433	C	A	exonic	GOLGB1	nonsynonymous SNV	GOLGB1:uc011bjm.1:exon9:c.5580G>T:p.Q1860H,GOLGB1:uc010hrd.2:exon12:c.5814G>T:p.Q1938H,GOLGB1:uc021xcy.2:exon12:c.5697G>T:p.Q1899H,GOLGB1:uc003eei.5:exon13:c.5922G>T:p.Q1974H,GOLGB1:uc003eej.5:exon13:c.5820G>T:p.Q1940H,GOLGB1:uc010hrc.4:exon13:c.5937G>T:p.Q1979H	golgin B1	FUNCTION: May participate in forming intercisternal cross-bridges of the Golgi complex.,	ENSG00000173230	-	0.012:D	0.999:D	0.997:D	24.7:D	-	-	-	-	-	-	-	-	-	-	-	-	-	-	-	-	-	14637	Control	WES	Ivan Iossifov et al. Nature 2014	25363768
3	122641182	122641182	G	C	exonic	SEMA5B	nonsynonymous SNV	SEMA5B:uc010hro.2:exon10:c.1211C>G:p.P404R,SEMA5B:uc011bju.2:exon10:c.1211C>G:p.P404R,SEMA5B:uc003efz.2:exon11:c.1385C>G:p.P462R,SEMA5B:uc003egb.2:exon11:c.1385C>G:p.P462R,SEMA5B:uc031sbm.1:exon11:c.1547C>G:p.P516R	semaphorin 5B	FUNCTION: May act as positive axonal guidance cues. {ECO:0000250}.,	ENSG00000082684	-	0.001:D	1.0:D	1.0:D	26.3:D	-	-	-	-	-	-	-	-	-	-	-	-	-	-	-	-	-	14681	Control	WES	Ivan Iossifov et al. Nature 2014	25363768
3	124716599	124716599	C	T	exonic	HEG1	nonsynonymous SNV	HEG1:uc003ehr.4:exon2:c.148G>A:p.G50S,HEG1:uc003ehs.4:exon12:c.3586G>A:p.G1196S,HEG1:uc011bke.2:exon13:c.3886G>A:p.G1296S	heart development protein with EGF like domains 1	FUNCTION: Receptor component of the CCM signaling pathway which is a crucial regulator of heart and vessel formation and integrity May act through the stabilization of endothelial cell junctions. {ECO:0000250}.,	ENSG00000173706	rs766439224	0.005:D	1.0:D	0.998:D	34:D	0	0	0	0	0	0	0	0	0	-	-	-	-	-	-	-	-	13298	Control	WES	Ivan Iossifov et al. Nature 2014	25363768
3	126071150	126071150	C	G	exonic	KLF15	nonsynonymous SNV	KLF15:uc011bkk.1:exon2:c.616G>C:p.G206R	Kruppel-like factor 15	FUNCTION: Transcriptional regulator that binds to the GA element of the CLCNKA promoter. Binds to the KCNIP2 promoter and regulates KCNIP2 circadian expression in the heart (By similarity). Is a repressor of CTGF expression, involved in the control of cardiac fibrosis. It is also involved in the control of cardiac hypertrophy acting through the inhibition of MEF2A and GATA4 (By similarity). Invol…	ENSG00000163884	-	0.02:D	0.435:B	0.077:B	13.99:T	-	-	-	-	-	-	-	-	-	-	-	-	-	-	-	-	-	11339	Control	WES	Ivan Iossifov et al. Nature 2014	25363768
3	129303005	129303005	C	A	exonic	PLXND1	nonsynonymous SNV	PLXND1:uc003emx.2:exon7:c.2101G>T:p.D701Y	plexin D1	FUNCTION: Cell surface receptor for SEMA4A and for class 3 semaphorins, such as SEMA3A, SEMA3C and SEMA3E. Plays an important role in cell-cell signaling, and in regulating the migration of a wide spectrum of cell types. Regulates the migration of thymocytes in the medulla. Regulates endothelial cell migration. Plays an important role in ensuring the specificity of synapse formation. Required for…	ENSG00000004399	-	0.001:D	0.999:D	0.964:D	27.6:D	0	0	0	0	0	0	0	0	0	-	-	-	-	-	-	-	-	12633	Control	WES	Ivan Iossifov et al. Nature 2014	25363768
3	130447391	130447391	C	T	exonic	PIK3R4	nonsynonymous SNV	PIK3R4:uc003enj.3:exon6:c.1723G>A:p.D575N	phosphoinositide-3-kinase regulatory subunit 4	FUNCTION: Regulatory subunit of the PI3K complex that mediates formation of phosphatidylinositol 3-phosphate, different complex forms are believed to play a role in multiple membrane trafficking pathways: PI3KC3-C1 is involved in initiation of autophagosomes and PI3KC3-C2 in maturation of autophagosomes and endocytosis. Involved in regulation of degradative endocytic trafficking and cytokinesis, …	ENSG00000196455	-	0.002:D	0.997:D	0.817:P	32:D	4.064e-06	0	2.983e-05	0	0	0	0	0	0	-	-	-	-	-	-	-	-	11381	Control	WES	Ivan Iossifov et al. Nature 2014	25363768
3	134959990	134959990	G	A	exonic;splicing	EPHB1	nonsynonymous SNV	EPHB1:uc003equ.3:exon11:c.1030G>A:p.G344R,EPHB1:uc003eqt.3:exon13:c.2347G>A:p.G783R;-	-	-	ENSG00000154928	-	0.006:D	1.0:D	1.0:D	31:D	-	-	-	-	-	-	-	-	-	-	-	-	-	-	-	-	-	13748	Control	WES	Ivan Iossifov et al. Nature 2014	25363768
3	136046531	136046531	A	G	exonic	PCCB	nonsynonymous SNV	PCCB:uc003eqy.2:exon13:c.1355A>G:p.N452S,PCCB:uc003eqz.1:exon13:c.1355A>G:p.N452S,PCCB:uc011bmc.2:exon14:c.1415A>G:p.N472S	propionyl-CoA carboxylase beta subunit	-	ENSG00000114054	rs746240889	0.0:D	1.0:D	0.999:D	26.9:D	3.25e-05	0	0	0	0	0	6.273e-05	0	3.249e-05	-	-	-	-	-	-	-	-	14211	Control	WES	Ivan Iossifov et al. Nature 2014	25363768
3	141328778	141328778	A	G	exonic	RASA2	nonsynonymous SNV	RASA2:uc003etz.1:exon23:c.2389A>G:p.N797D,RASA2:uc003eua.1:exon23:c.2392A>G:p.N798D,RASA2:uc010huq.1:exon24:c.2401A>G:p.N801D	RAS p21 protein activator 2	FUNCTION: Inhibitory regulator of the Ras-cyclic AMP pathway. Binds inositol tetrakisphosphate (IP4).,	ENSG00000155903	-	0.591:T	0.001:B	0.002:B	16.28:T	-	-	-	-	-	-	-	-	-	-	-	-	-	-	-	-	-	13870	Control	WES	Ivan Iossifov et al. Nature 2014	25363768
3	142840188	142840188	C	G	exonic	CHST2	nonsynonymous SNV	CHST2:uc021xex.1:exon1:c.530C>G:p.S177W,CHST2:uc003evm.3:exon2:c.530C>G:p.S177W	carbohydrate (N-acetylglucosamine-6-O) sulfotransferase 2	FUNCTION: Sulfotransferase that utilizes 3'-phospho-5'-adenylyl sulfate (PAPS) as sulfonate donor to catalyze the transfer of sulfate to position 6 of non-reducing N-acetylglucosamine (GlcNAc) residues within keratan-like structures on N-linked glycans and within mucin-associated glycans that can ultimately serve as SELL ligands. SELL ligands are present in high endothelial cells (HEVs) and play …	ENSG00000175040	-	0.0:D	1.0:D	1.0:D	32:D	-	-	-	-	-	-	-	-	-	-	-	-	-	-	-	-	-	12317	Control	WES	Ivan Iossifov et al. Nature 2014	25363768
3	151083738	151083738	A	C	exonic	MED12L	nonsynonymous SNV	MED12L:uc003eyy.1:exon5:c.670A>C:p.N224H,MED12L:uc011bnz.2:exon19:c.2761A>C:p.N921H,MED12L:uc003eyp.3:exon21:c.3181A>C:p.N1061H	mediator complex subunit 12 like	FUNCTION: May be a component of the Mediator complex, a coactivator involved in the regulated transcription of nearly all RNA polymerase II-dependent genes. Mediator functions as a bridge to convey information from gene-specific regulatory proteins to the basal RNA polymerase II transcription machinery. Mediator is recruited to promoters by direct interactions with regulatory proteins and serves …	ENSG00000144893	-	0.058:T	0.998:D	0.964:D	23.9:D	-	-	-	-	-	-	-	-	-	-	-	-	-	-	-	-	-	11075	Control	WES	Ivan Iossifov et al. Nature 2014	25363768
3	152165430	152165430	C	T	exonic	MBNL1	nonsynonymous SNV	MBNL1:uc003ezn.3:exon4:c.625C>T:p.P209S,MBNL1:uc003ezo.3:exon4:c.625C>T:p.P209S,MBNL1:uc003ezl.3:exon5:c.829C>T:p.P277S,MBNL1:uc003ezh.3:exon6:c.829C>T:p.P277S,MBNL1:uc003ezi.3:exon6:c.829C>T:p.P277S,MBNL1:uc003ezm.3:exon6:c.883C>T:p.P295S,MBNL1:uc003ezj.3:exon8:c.712C>T:p.P238S	muscleblind like splicing regulator 1	FUNCTION: Mediates pre-mRNA alternative splicing regulation. Acts either as activator or repressor of splicing on specific pre-mRNA targets. Inhibits cardiac troponin-T (TNNT2) pre-mRNA exon inclusion but induces insulin receptor (IR) pre-mRNA exon inclusion in muscle. Antagonizes the alternative splicing activity pattern of CELF proteins. Regulates the TNNT2 exon 5 skipping through competition w…	ENSG00000152601	-	0.373:T	0.675:P	0.228:B	14.40:T	-	-	-	-	-	-	-	-	-	-	-	-	-	-	-	-	-	13298	Control	WES	Ivan Iossifov et al. Nature 2014	25363768
3	155208647	155208647	G	C	exonic	PLCH1	nonsynonymous SNV	PLCH1:uc021xgd.1:exon18:c.2282C>G:p.P761R,PLCH1:uc021xge.1:exon18:c.2282C>G:p.P761R,PLCH1:uc021xgf.1:exon18:c.2228C>G:p.P743R	phospholipase C eta 1	FUNCTION: The production of the second messenger molecules diacylglycerol (DAG) and inositol 1,4,5-trisphosphate (IP3) is mediated by calcium-activated phosphatidylinositol-specific phospholipase C enzymes. {ECO:0000269|PubMed:15702972}.,	ENSG00000114805	-	0.0:D	1.0:D	1.0:D	28.7:D	-	-	-	-	-	-	-	-	-	-	-	-	-	-	-	-	-	13925	Control	WES	Ivan Iossifov et al. Nature 2014	25363768
3	166958690	166958690	G	T	exonic	ZBBX	nonsynonymous SNV	ZBBX:uc003fep.3:exon21:c.2294C>A:p.T765N,ZBBX:uc003feq.3:exon21:c.2207C>A:p.T736N,ZBBX:uc011bpc.2:exon22:c.2411C>A:p.T804N	zinc finger B-box domain containing	-	ENSG00000169064	rs780391763	0.233:T	0.492:P	0.276:B	22.1:D	4.097e-06	0	0	0	5.804e-05	0	0	0	0	-	-	-	-	-	-	-	-	12585	Control	WES	Ivan Iossifov et al. Nature 2014	25363768
3	180379659	180379659	C	T	exonic	CCDC39	nonsynonymous SNV	CCDC39:uc010hxe.3:exon3:c.347G>A:p.S116N	coiled-coil domain containing 39	FUNCTION: Required for assembly of dynein regulatory complex (DRC) and inner dynein arm (IDA) complexes, which are responsible for ciliary beat regulation, thereby playing a central role in motility in cilia and flagella (PubMed:21131972). Probably acts together with CCDC40 to form a molecular ruler that determines the 96 nanometer (nm) repeat length and arrangements of components in cilia and fl…	ENSG00000145075	-	1.0:T	0.0:B	0.002:B	0.001:T	0	0	0	0	0	0	0	0	0	-	-	-	-	-	-	-	-	12723	Control	WES	Ivan Iossifov et al. Nature 2014	25363768
3	183535206	183535206	T	C	exonic	MAP6D1	nonsynonymous SNV	MAP6D1:uc003fmc.2:exon3:c.538A>G:p.K180E	MAP6 domain containing 1	FUNCTION: May have microtubule-stabilizing activity. {ECO:0000250}.,	ENSG00000180834	-	0.007:D	0.998:D	0.983:D	29.2:D	-	-	-	-	-	-	-	-	-	-	-	-	-	-	-	-	-	12578	Control	WES	Ivan Iossifov et al. Nature 2014	25363768
3	184040619	184040619	G	C	exonic	EIF4G1	nonsynonymous SNV	EIF4G1:uc003fnx.3:exon6:c.1218G>C:p.K406N,EIF4G1:uc003fnr.3:exon9:c.1314G>C:p.K438N,EIF4G1:uc003fnt.3:exon9:c.939G>C:p.K313N,EIF4G1:uc003fnq.3:exon10:c.1545G>C:p.K515N,EIF4G1:uc010hxw.2:exon11:c.1314G>C:p.K438N,EIF4G1:uc003fno.2:exon12:c.1629G>C:p.K543N,EIF4G1:uc003fnv.4:exon12:c.1806G>C:p.K602N,EIF4G1:uc003fnw.3:exon12:c.1827G>C:p.K609N,EIF4G1:uc003fnp.3:exon13:c.1806G>C:p.K602N,EIF4G1:uc003fns.…	eukaryotic translation initiation factor 4 gamma 1	FUNCTION: Component of the protein complex eIF4F, which is involved in the recognition of the mRNA cap, ATP-dependent unwinding of 5'-terminal secondary structure and recruitment of mRNA to the ribosome.,	ENSG00000114867	-	0.005:D	0.975:D	0.821:P	23.1:D	-	-	-	-	-	-	-	-	-	-	-	-	-	-	-	-	-	11265	Control	WES	Ivan Iossifov et al. Nature 2014	25363768
3	431032	431032	C	T	exonic	CHL1	nonsynonymous SNV	CHL1:uc011asi.2:exon18:c.2345C>T:p.T782I,CHL1:uc003bou.3:exon19:c.2297C>T:p.T766I,CHL1:uc003bow.2:exon19:c.2297C>T:p.T766I,CHL1:uc003bot.3:exon20:c.2345C>T:p.T782I	cell adhesion molecule L1 like	FUNCTION: Extracellular matrix and cell adhesion protein that plays a role in nervous system development and in synaptic plasticity. Both soluble and membranous forms promote neurite outgrowth of cerebellar and hippocampal neurons and suppress neuronal cell death. Plays a role in neuronal positioning of pyramidal neurons and in regulation of both the number of interneurons and the efficacy of GAB…	ENSG00000134121	-	0.076:T	0.541:P	0.371:B	24.7:D	-	-	-	-	-	-	-	-	-	-	-	-	-	-	-	-	-	11905	Control	WES	Ivan Iossifov et al. Nature 2014	25363768
3	9477532	9477532	A	G	exonic	SETD5	nonsynonymous SNV	SETD5:uc003brv.3:exon3:c.176A>G:p.K59R,SETD5:uc003bru.3:exon5:c.176A>G:p.K59R,SETD5:uc003brt.3:exon7:c.509A>G:p.K170R,SETD5:uc003brs.1:exon9:c.452A>G:p.K151R	SET domain containing 5	-	ENSG00000168137	-	0.024:D	0.99:D	0.935:D	26.0:D	-	-	-	-	-	-	-	-	-	-	-	-	-	-	-	-	-	13747	Control	WES	Ivan Iossifov et al. Nature 2014	25363768
3	38648263	38648263	T	A	exonic	SCN5A	nonsynonymous SNV	SCN5A:uc021wvi.1:exon6:c.635A>T:p.E212V,SCN5A:uc021wvj.1:exon6:c.635A>T:p.E212V,SCN5A:uc021wvk.1:exon8:c.1037A>T:p.E346V,SCN5A:uc021wvl.1:exon8:c.1037A>T:p.E346V,SCN5A:uc021wvm.1:exon8:c.1037A>T:p.E346V,SCN5A:uc021wvn.1:exon8:c.1037A>T:p.E346V,SCN5A:uc021wvo.1:exon8:c.1037A>T:p.E346V,SCN5A:uc021wvp.1:exon8:c.1037A>T:p.E346V,SCN5A:uc021wvq.1:exon9:c.1037A>T:p.E346V,SCN5A:uc021wvr.1:exon9:c.1037A>T…	sodium voltage-gated channel alpha subunit 5	FUNCTION: This protein mediates the voltage-dependent sodium ion permeability of excitable membranes. Assuming opened or closed conformations in response to the voltage difference across the membrane, the protein forms a sodium-selective channel through which Na(+) ions may pass in accordance with their electrochemical gradient. It is a tetrodotoxin-resistant Na(+) channel isoform. This channel i…	ENSG00000183873	-	0.015:D	0.174:B	0.175:B	19.78:T	-	-	-	-	-	-	-	-	-	-	-	-	-	-	-	-	-	13304	Control	WES	Ivan Iossifov et al. Nature 2014	25363768
3	38655264	38655264	G	A	exonic	SCN5A	nonsynonymous SNV	SCN5A:uc021wvn.1:exon5:c.673C>T:p.R225W,SCN5A:uc021wvo.1:exon5:c.673C>T:p.R225W,SCN5A:uc021wvq.1:exon6:c.673C>T:p.R225W,SCN5A:uc021wvr.1:exon6:c.673C>T:p.R225W	sodium voltage-gated channel alpha subunit 5	FUNCTION: This protein mediates the voltage-dependent sodium ion permeability of excitable membranes. Assuming opened or closed conformations in response to the voltage difference across the membrane, the protein forms a sodium-selective channel through which Na(+) ions may pass in accordance with their electrochemical gradient. It is a tetrodotoxin-resistant Na(+) channel isoform. This channel i…	ENSG00000183873	rs199473072	0.0:D	1.0:D	0.981:D	18.78:T	1.672e-05	0	6.069e-05	0	0	0	9.226e-06	0	3.394e-05	9.688e-05	0.0003	0	0	0	0	0	0	14208	Control	WES	Ivan Iossifov et al. Nature 2014	25363768
3	49692945	49692945	G	A	exonic	BSN	nonsynonymous SNV	BSN:uc003cxe.4:exon5:c.5956G>A:p.D1986N	bassoon presynaptic cytomatrix protein	FUNCTION: Is thought to be involved in the organization of the cytomatrix at the nerve terminals active zone (CAZ) which regulates neurotransmitter release. Seems to act through binding to ERC2/CAST1. Essential in regulated neurotransmitter release from a subset of brain glutamatergic synapses. Involved in the formation of the retinal photoreceptor ribbon synapses (By similarity). {ECO:0000250}.,	ENSG00000164061	-	0.001:D	0.999:D	0.941:D	19.98:T	-	-	-	-	-	-	-	-	-	-	-	-	-	-	-	-	-	11102	Control	WES	Ivan Iossifov et al. Nature 2014	25363768
3	50378858	50378858	C	G	exonic	ZMYND10	nonsynonymous SNV	ZMYND10:uc010hll.1:exon11:c.1291G>C:p.G431R,ZMYND10:uc003dag.1:exon12:c.1306G>C:p.G436R	zinc finger MYND-type containing 10	FUNCTION: Required for motile ciliary function. Probably involved in axonemal assembly of inner and outer dynein arms (IDA and ODA, respectively) for proper axoneme building for cilia motility. May act by indirectly regulating transcription of dynein proteins. {ECO:0000269|PubMed:23891469, ECO:0000269|PubMed:23891471}.,	ENSG00000004838	-	0.02:D	0.919:P	0.483:P	23.7:D	-	-	-	-	-	-	-	-	-	-	-	-	-	-	-	-	-	11186	Control	WES	Ivan Iossifov et al. Nature 2014	25363768
3	50379869	50379869	G	A	exonic	ZMYND10	nonsynonymous SNV	ZMYND10:uc010hll.1:exon7:c.817C>T:p.R273C,ZMYND10:uc003dag.1:exon8:c.832C>T:p.R278C	zinc finger MYND-type containing 10	FUNCTION: Required for motile ciliary function. Probably involved in axonemal assembly of inner and outer dynein arms (IDA and ODA, respectively) for proper axoneme building for cilia motility. May act by indirectly regulating transcription of dynein proteins. {ECO:0000269|PubMed:23891469, ECO:0000269|PubMed:23891471}.,	ENSG00000004838	rs372975420	0.0:D	0.998:D	0.711:P	26.5:D	3.405e-05	0.0002	0	0	0	0	4.738e-05	0	0	3.233e-05	0.0001	0	0	0	0	0	0	13760	Control	WES	Ivan Iossifov et al. Nature 2014	25363768
3	52727771	52727771	A	G	exonic	GNL3	nonsynonymous SNV	GNL3:uc003dfd.3:exon13:c.1448A>G:p.E483G,GNL3:uc003dfe.3:exon13:c.1412A>G:p.E471G,GNL3:uc003dff.3:exon13:c.1412A>G:p.E471G	G protein nucleolar 3	FUNCTION: May be required to maintain the proliferative capacity of stem cells. Stabilizes MDM2 by preventing its ubiquitination, and hence proteasomal degradation (By similarity). {ECO:0000250, ECO:0000269|PubMed:12464630, ECO:0000269|PubMed:16012751}.,	ENSG00000163938	-	0.034:D	0.006:B	0.003:B	13.31:T	-	-	-	-	-	-	-	-	-	-	-	-	-	-	-	-	-	13571	Control	WES	Ivan Iossifov et al. Nature 2014	25363768
3	52813031	52813031	G	C	exonic	ITIH1	nonsynonymous SNV	ITIH1:uc003dfs.3:exon4:c.379G>C:p.A127P	inter-alpha-trypsin inhibitor heavy chain 1	FUNCTION: May act as a carrier of hyaluronan in serum or as a binding protein between hyaluronan and other matrix protein, including those on cell surfaces in tissues to regulate the localization, synthesis and degradation of hyaluronan which are essential to cells undergoing biological processes.,	ENSG00000055957	-	0.003:D	0.997:D	0.962:D	26.5:D	-	-	-	-	-	-	-	-	-	-	-	-	-	-	-	-	-	14282	Control	WES	Ivan Iossifov et al. Nature 2014	25363768
3	63542352	63542352	G	C	exonic	SYNPR	nonsynonymous SNV	SYNPR:uc003dlq.3:exon3:c.283G>C:p.A95P,SYNPR:uc003dlp.3:exon4:c.343G>C:p.A115P,SYNPR:uc010hnt.3:exon4:c.310G>C:p.A104P	synaptoporin	FUNCTION: Intrinsic membrane protein of small synaptic vesicles. Probable vesicular channel protein (By similarity). {ECO:0000250}.,	ENSG00000163630	-	0.003:D	0.996:D	0.796:P	28.2:D	1.223e-05	0	0	0	0	0.0001	0	0	0	-	-	-	-	-	-	-	-	13840	Control	WES	Ivan Iossifov et al. Nature 2014	25363768
3	112647684	112647684	G	C	exonic	CD200R1	nonsynonymous SNV	CD200R1:uc011bhx.1:exon3:c.613C>G:p.L205V,CD200R1:uc003dzk.1:exon4:c.679C>G:p.L227V,CD200R1:uc003dzj.1:exon5:c.748C>G:p.L250V	CD200 receptor 1	FUNCTION: Inhibitory receptor for the CD200/OX2 cell surface glycoprotein. Limits inflammation by inhibiting the expression of proinflammatory molecules including TNF-alpha, interferons, and inducible nitric oxide synthase (iNOS) in response to selected stimuli. Also binds to HHV-8 K14 viral CD200 homolog with identical affinity and kinetics as the host CD200. {ECO:0000269|PubMed:12960329}.,	ENSG00000163606	-	0.023:D	0.496:P	0.245:B	24.1:D	-	-	-	-	-	-	-	-	-	-	-	-	-	-	-	-	-	14239	Control	WES	Ivan Iossifov et al. Nature 2014	25363768
3	128969525	128969525	G	T	exonic;splicing	COPG1	nonsynonymous SNV	COPG1:uc003els.3:exon2:c.38G>T:p.G13V;-	-	-	ENSG00000181789	-	0.023:D	0.999:D	0.994:D	23.1:D	-	-	-	-	-	-	-	-	-	-	-	-	-	-	-	-	-	13823	Control	WES	Ivan Iossifov et al. Nature 2014	25363768
3	141884477	141884477	T	C	exonic	GK5	nonsynonymous SNV	GK5:uc003eup.1:exon7:c.740A>G:p.Y247C,GK5:uc003euq.2:exon16:c.1577A>G:p.Y526C	glycerol kinase 5 (putative)	-	ENSG00000175066	-	0.0:D	1.0:D	0.984:D	26.0:D	-	-	-	-	-	-	-	-	-	-	-	-	-	-	-	-	-	12369	Control	WES	Ivan Iossifov et al. Nature 2014	25363768
3	142151632	142151632	A	G	exonic	XRN1	nonsynonymous SNV	XRN1:uc003eus.3:exon2:c.179T>C:p.I60T,XRN1:uc003eut.3:exon2:c.179T>C:p.I60T,XRN1:uc003euu.3:exon2:c.179T>C:p.I60T,XRN1:uc003euw.3:exon2:c.179T>C:p.I60T	5'-3' exoribonuclease 1	FUNCTION: Major 5'-3' exoribonuclease involved in mRNA decay. Required for the 5'-3'-processing of the G4 tetraplex-containing DNA and RNA substrates. The kinetic of hydrolysis is faster for G4 RNA tetraplex than for G4 DNA tetraplex and monomeric RNA tetraplex. Binds to RNA and DNA (By similarity). Plays a role in replication-dependent histone mRNA degradation. May act as a tumor suppressor prot…	ENSG00000114127	rs769087683	0.001:D	1.0:D	0.999:D	23.6:D	4.062e-06	0	0	0	0	0	0	0	3.249e-05	-	-	-	-	-	-	-	-	12227	Control	WES	Ivan Iossifov et al. Nature 2014	25363768
3	150916551	150916551	C	A	exonic	GPR171	nonsynonymous SNV	GPR171:uc021xfy.1:exon1:c.623G>T:p.R208I,GPR171:uc003eyq.4:exon3:c.623G>T:p.R208I	G protein-coupled receptor 171	FUNCTION: Orphan receptor.,	ENSG00000174946	-	0.004:D	0.928:P	0.798:P	27.4:D	-	-	-	-	-	-	-	-	-	-	-	-	-	-	-	-	-	13559	Control	WES	Ivan Iossifov et al. Nature 2014	25363768
3	150916559	150916559	C	A	exonic	GPR171	nonsynonymous SNV	GPR171:uc021xfy.1:exon1:c.615G>T:p.Q205H,GPR171:uc003eyq.4:exon3:c.615G>T:p.Q205H	G protein-coupled receptor 171	FUNCTION: Orphan receptor.,	ENSG00000174946	-	0.007:D	0.773:P	0.58:P	13.43:T	-	-	-	-	-	-	-	-	-	-	-	-	-	-	-	-	-	13559	Control	WES	Ivan Iossifov et al. Nature 2014	25363768
3	160148506	160148506	T	C	exonic	SMC4	nonsynonymous SNV	SMC4:uc003fdl.3:exon11:c.2024T>C:p.V675A,SMC4:uc003fdj.3:exon18:c.2915T>C:p.V972A,SMC4:uc010hwd.3:exon18:c.2915T>C:p.V972A,SMC4:uc003fdh.3:exon19:c.2915T>C:p.V972A,SMC4:uc003fdi.3:exon19:c.2840T>C:p.V947A	structural maintenance of chromosomes 4	FUNCTION: Central component of the condensin complex, a complex required for conversion of interphase chromatin into mitotic-like condense chromosomes. The condensin complex probably introduces positive supercoils into relaxed DNA in the presence of type I topoisomerases and converts nicked DNA into positive knotted forms in the presence of type II topoisomerases. {ECO:0000269|PubMed:11136719}.,	ENSG00000113810	-	0.005:D	0.981:D	0.848:P	21.5:D	-	-	-	-	-	-	-	-	-	-	-	-	-	-	-	-	-	14180	Control	WES	Ivan Iossifov et al. Nature 2014	25363768
3	169854333	169854333	T	C	exonic	PHC3	nonsynonymous SNV	PHC3:uc011bpr.1:exon5:c.535A>G:p.T179A,PHC3:uc011bpq.1:exon6:c.634A>G:p.T212A,PHC3:uc003fgl.2:exon7:c.793A>G:p.T265A,PHC3:uc003fgm.2:exon7:c.793A>G:p.T265A,PHC3:uc010hws.1:exon7:c.757A>G:p.T253A	polyhomeotic homolog 3	FUNCTION: Component of a Polycomb group (PcG) multiprotein PRC1- like complex, a complex class required to maintain the transcriptionally repressive state of many genes, including Hox genes, throughout development. PcG PRC1 complex acts via chromatin remodeling and modification of histones, it mediates monoubiquitination of histone H2A 'Lys-119', rendering chromatin heritably changed in its expre…	ENSG00000173889	-	0.298:T	0.975:D	0.821:P	14.89:T	-	-	-	-	-	-	-	-	-	-	-	-	-	-	-	-	-	12528	Control	WES	Ivan Iossifov et al. Nature 2014	25363768
3	186006628	186006628	C	A	exonic	DGKG	nonsynonymous SNV	DGKG:uc003fqa.3:exon6:c.415G>T:p.V139L,DGKG:uc003fqb.3:exon6:c.415G>T:p.V139L,DGKG:uc003fqc.3:exon6:c.415G>T:p.V139L,DGKG:uc011brx.2:exon6:c.415G>T:p.V139L	diacylglycerol kinase gamma	FUNCTION: Reverses the normal flow of glycerolipid biosynthesis by phosphorylating diacylglycerol back to phosphatidic acid.,	ENSG00000058866	-	0.755:T	0.0:B	0.003:B	8.186:T	-	-	-	-	-	-	-	-	-	-	-	-	-	-	-	-	-	11473	Control	WES	Ivan Iossifov et al. Nature 2014	25363768
3	188202397	188202397	C	T	exonic	LPP	nonsynonymous SNV	LPP:uc003frt.3:exon3:c.211C>T:p.P71S,LPP:uc011bsg.2:exon3:c.211C>T:p.P71S,LPP:uc003frs.2:exon4:c.211C>T:p.P71S,LPP:uc011bsi.2:exon4:c.211C>T:p.P71S	LIM domain containing preferred translocation partner in lipoma	FUNCTION: May play a structural role at sites of cell adhesion in maintaining cell shape and motility. In addition to these structural functions, it may also be implicated in signaling events and activation of gene transcription. May be involved in signal transduction from cell adhesion sites to the nucleus allowing successful integration of signals arising from soluble factors and cell-cell adhe…	ENSG00000145012	rs747032677	0.019:D	0.9:P	0.43:B	26.3:D	8.131e-06	0	0	0	0.0001	0	0	0	0	-	-	-	-	-	-	-	-	11268	Control	WES	Ivan Iossifov et al. Nature 2014	25363768
3	193016950	193016950	C	A	exonic	ATP13A5	nonsynonymous SNV	ATP13A5:uc011bsq.2:exon25:c.2818G>T:p.V940L	ATPase 13A5	-	ENSG00000187527	rs201367354	1.0:T	0.003:B	0.005:B	7.149:T	0.0002	0.0009	0	0.0001	0	0.0008	0.0002	0	0	-	-	-	-	-	-	-	-	12345	Control	WES	Ivan Iossifov et al. Nature 2014	25363768
3	195508571	195508571	T	C	exonic	MUC4	nonsynonymous SNV	MUC4:uc021xjp.1:exon2:c.9880A>G:p.T3294A	mucin 4, cell surface associated	FUNCTION: May play a role in tumor progression. Ability to promote tumor growth may be mainly due to repression of apoptosis as opposed to proliferation. Has anti-adhesive properties. Seems to alter cellular behavior through both anti-adhesive effects on cell-cell and cell-extracellular matrix interactions and in its ability to act as an intramembrane ligand for ERBB2. Plays an important role in …	ENSG00000145113	rs200010495	0.047:D	0.003:B	0.001:B	0.001:T	9.833e-05	0	0.0004	0	0.0001	0	3.754e-05	0.0003	8.997e-05	0	0	0	0	0	0	0	0	13893	Control	WES	Ivan Iossifov et al. Nature 2014	25363768
3	195513364	195513364	C	T	exonic	MUC4	nonsynonymous SNV	MUC4:uc021xjp.1:exon2:c.5087G>A:p.R1696H	mucin 4, cell surface associated	FUNCTION: May play a role in tumor progression. Ability to promote tumor growth may be mainly due to repression of apoptosis as opposed to proliferation. Has anti-adhesive properties. Seems to alter cellular behavior through both anti-adhesive effects on cell-cell and cell-extracellular matrix interactions and in its ability to act as an intramembrane ligand for ERBB2. Plays an important role in …	ENSG00000145113	rs79986529	0.127:T	0.521:P	0.003:B	8.956:T	0.1148	0.4159	0.1008	0.1159	0.0014	0.0728	0.1286	0.1408	0.0624	0.1729	0.4197	0.1126	0.0474	0.0015	0.0971	0.0763	0.1356	13598	Control	WES	Ivan Iossifov et al. Nature 2014	25363768
3	195515198	195515198	C	G	exonic	MUC4	nonsynonymous SNV	MUC4:uc021xjp.1:exon2:c.3253G>C:p.D1085H	mucin 4, cell surface associated	FUNCTION: May play a role in tumor progression. Ability to promote tumor growth may be mainly due to repression of apoptosis as opposed to proliferation. Has anti-adhesive properties. Seems to alter cellular behavior through both anti-adhesive effects on cell-cell and cell-extracellular matrix interactions and in its ability to act as an intramembrane ligand for ERBB2. Plays an important role in …	ENSG00000145113	-	0.22:T	0.009:B	0.0:B	0.005:T	0.0001	0.0019	0.0001	0	0.0001	0	7.458e-05	0	9.484e-05	0.0004	0.0008	0	0	0	0	0.0004	0	13598	Control	WES	Ivan Iossifov et al. Nature 2014	25363768
4	1807344	1807344	G	A	exonic	FGFR3	nonsynonymous SNV	FGFR3:uc003gds.3:exon10:c.1257G>A:p.M419I,FGFR3:uc003gdq.3:exon12:c.1596G>A:p.M532I,FGFR3:uc003gdr.3:exon12:c.1593G>A:p.M531I,FGFR3:uc003gdu.2:exon12:c.1599G>A:p.M533I	fibroblast growth factor receptor 3	FUNCTION: Tyrosine-protein kinase that acts as cell-surface receptor for fibroblast growth factors and plays an essential role in the regulation of cell proliferation, differentiation and apoptosis. Plays an essential role in the regulation of chondrocyte differentiation, proliferation and apoptosis, and is required for normal skeleton development. Regulates both osteogenesis and postnatal bone m…	ENSG00000068078	-	0.067:T	0.042:B	0.046:B	18.87:T	-	-	-	-	-	-	-	-	-	-	-	-	-	-	-	-	-	11966	Control	WES	Ivan Iossifov et al. Nature 2014	25363768
4	3230454	3230454	C	T	exonic	HTT	nonsynonymous SNV	HTT:uc021xkv.1:exon58:c.7961C>T:p.T2654M	huntingtin	FUNCTION: May play a role in microtubule-mediated transport or vesicle function.,	ENSG00000197386	rs375426084	0.119:T	0.027:B	0.006:B	22.5:D	8.656e-06	6.641e-05	0	0	0	0	9.526e-06	0	0	-	-	-	-	-	-	-	-	12778	Control	WES	Ivan Iossifov et al. Nature 2014	25363768
4	3768665	3768665	A	G	exonic	ADRA2C	nonsynonymous SNV	ADRA2C:uc003ghm.3:exon1:c.332A>G:p.N111S	adrenoceptor alpha 2C	FUNCTION: Alpha-2 adrenergic receptors mediate the catecholamine- induced inhibition of adenylate cyclase through the action of G proteins.,	ENSG00000184160	-	0.0:D	1.0:D	0.996:D	23.6:D	0	0	0	0	0	0	0	0	0	-	-	-	-	-	-	-	-	12550	Control	WES	Ivan Iossifov et al. Nature 2014	25363768
4	4199650	4199650	A	G	exonic	OTOP1	nonsynonymous SNV	OTOP1:uc003ghp.1:exon5:c.911T>C:p.M304T	otopetrin 1	FUNCTION: Required for normal formation of otoconia in the inner ear. Inhibits P2Y purinoceptors. Modulates calcium homeostasis and influx of calcium in response to extracellular ATP (By similarity). {ECO:0000250}.,	ENSG00000163982	-	0.486:T	0.002:B	0.003:B	0.002:T	-	-	-	-	-	-	-	-	-	-	-	-	-	-	-	-	-	13287	Control	WES	Ivan Iossifov et al. Nature 2014	25363768
4	6114519	6114519	T	C	exonic	JAKMIP1	nonsynonymous SNV	JAKMIP1:uc003giu.4:exon2:c.59A>G:p.Q20R,JAKMIP1:uc003giv.4:exon2:c.59A>G:p.Q20R,JAKMIP1:uc010idb.1:exon2:c.59A>G:p.Q20R,JAKMIP1:uc010idc.1:exon2:c.59A>G:p.Q20R,JAKMIP1:uc010idd.1:exon2:c.59A>G:p.Q20R,JAKMIP1:uc010ide.3:exon2:c.59A>G:p.Q20R,JAKMIP1:uc011bwc.2:exon2:c.59A>G:p.Q20R	janus kinase and microtubule interacting protein 1	FUNCTION: Associates with microtubules and may play a role in the microtubule-dependent transport of the GABA-B receptor. May play a role in JAK1 signaling and regulate microtubule cytoskeleton rearrangements. {ECO:0000269|PubMed:14718537, ECO:0000269|PubMed:15277531, ECO:0000269|PubMed:17532644}.,	ENSG00000152969	-	0.158:T	0.981:D	0.954:D	23.2:D	-	-	-	-	-	-	-	-	-	-	-	-	-	-	-	-	-	14506	Control	WES	Ivan Iossifov et al. Nature 2014	25363768
4	8412052	8412052	C	T	exonic	ACOX3	nonsynonymous SNV	ACOX3:uc003glc.4:exon6:c.574G>A:p.A192T,ACOX3:uc003gld.4:exon6:c.574G>A:p.A192T,ACOX3:uc010idk.3:exon6:c.574G>A:p.A192T	acyl-CoA oxidase 3, pristanoyl	FUNCTION: Oxidizes the CoA-esters of 2-methyl-branched fatty acids. {ECO:0000250, ECO:0000269|PubMed:9271077}.,	ENSG00000087008	-	0.0:D	1.0:D	0.999:D	33:D	-	-	-	-	-	-	-	-	-	-	-	-	-	-	-	-	-	13064	Control	WES	Ivan Iossifov et al. Nature 2014	25363768
4	17659988	17659988	T	G	exonic	FAM184B	nonsynonymous SNV	FAM184B:uc003gpm.4:exon10:c.2022A>C:p.R674S	family with sequence similarity 184 member B	-	ENSG00000047662	-	0.006:D	0.029:B	0.016:B	14.44:T	-	-	-	-	-	-	-	-	-	-	-	-	-	-	-	-	-	14207	Control	WES	Ivan Iossifov et al. Nature 2014	25363768
4	31144267	31144267	G	T	exonic	PCDH7	nonsynonymous SNV	PCDH7:uc011bxx.2:exon3:c.3540G>T:p.K1180N,PCDH7:uc021xnd.1:exon3:c.3564G>T:p.K1188N	protocadherin 7	-	ENSG00000169851	-	-	-	-	-	-	-	-	-	-	-	-	-	-	-	-	-	-	-	-	-	-	11372	Control	WES	Ivan Iossifov et al. Nature 2014	25363768
4	38046047	38046047	T	G	exonic	TBC1D1	nonsynonymous SNV	TBC1D1:uc010ifd.3:exon6:c.719T>G:p.L240R,TBC1D1:uc011byf.1:exon8:c.1091T>G:p.L364R,TBC1D1:uc003gtb.3:exon9:c.1478T>G:p.L493R,TBC1D1:uc011byd.2:exon9:c.1478T>G:p.L493R	TBC1 domain family member 1	FUNCTION: May act as a GTPase-activating protein for Rab family protein(s). May play a role in the cell cycle and differentiation of various tissues. Involved in the trafficking and translocation of GLUT4-containing vesicles and insulin-stimulated glucose uptake into cells (By similarity). {ECO:0000250}.,	ENSG00000065882	-	0.0:D	1.0:D	0.999:D	32:D	-	-	-	-	-	-	-	-	-	-	-	-	-	-	-	-	-	13050	Control	WES	Ivan Iossifov et al. Nature 2014	25363768
4	38117541	38117541	G	A	exonic	TBC1D1	nonsynonymous SNV	TBC1D1:uc021xnh.1:exon2:c.59G>A:p.R20Q,TBC1D1:uc021xni.1:exon2:c.59G>A:p.R20Q,TBC1D1:uc010ifd.3:exon14:c.2129G>A:p.R710Q,TBC1D1:uc003gtb.3:exon16:c.2768G>A:p.R923Q,TBC1D1:uc011byd.2:exon18:c.3050G>A:p.R1017Q	TBC1 domain family member 1	FUNCTION: May act as a GTPase-activating protein for Rab family protein(s). May play a role in the cell cycle and differentiation of various tissues. Involved in the trafficking and translocation of GLUT4-containing vesicles and insulin-stimulated glucose uptake into cells (By similarity). {ECO:0000250}.,	ENSG00000065882	rs765507688	0.0:D	1.0:D	0.999:D	34:D	2.437e-05	0	2.978e-05	0	0	0	0	0	0.0002	-	-	-	-	-	-	-	-	14532	Control	WES	Ivan Iossifov et al. Nature 2014	25363768
4	47939223	47939223	T	A	exonic	CNGA1	nonsynonymous SNV	CNGA1:uc003gxu.3:exon10:c.1495A>T:p.M499L,CNGA1:uc003gxt.4:exon11:c.1288A>T:p.M430L	cyclic nucleotide gated channel alpha 1	FUNCTION: Visual signal transduction is mediated by a G-protein coupled cascade using cGMP as second messenger. This protein can be activated by cyclic GMP which leads to an opening of the cation channel and thereby causing a depolarization of rod photoreceptors.,	ENSG00000198515	-	1.0:T	0.001:B	0.0:B	0.046:T	-	-	-	-	-	-	-	-	-	-	-	-	-	-	-	-	-	13123	Control	WES	Ivan Iossifov et al. Nature 2014	25363768
4	54324896	54324896	G	C	exonic	FIP1L1	nonsynonymous SNV	FIP1L1:uc003hae.3:exon6:c.339G>C:p.K113N,FIP1L1:uc003gzz.3:exon14:c.1354G>C:p.E452Q,FIP1L1:uc003hab.3:exon14:c.1471G>C:p.E491Q,FIP1L1:uc003gzy.3:exon17:c.1576G>C:p.E526Q,FIP1L1:uc011bzu.2:exon17:c.1558G>C:p.E520Q	factor interacting with PAPOLA and CPSF1	FUNCTION: Component of the cleavage and polyadenylation specificity factor (CPSF) complex that plays a key role in pre- mRNA 3'-end formation, recognizing the AAUAAA signal sequence and interacting with poly(A) polymerase and other factors to bring about cleavage and poly(A) addition. FIP1L1 contributes to poly(A) site recognition and stimulates poly(A) addition. Binds to U-rich RNA sequence elem…	ENSG00000145216	-	0.004:D	0.745:P	0.206:B	23.1:D	-	-	-	-	-	-	-	-	-	-	-	-	-	-	-	-	-	12792	Control	WES	Ivan Iossifov et al. Nature 2014	25363768
4	68514853	68514853	A	G	exonic	UBA6	nonsynonymous SNV	UBA6:uc003hdg.4:exon14:c.1181T>C:p.V394A	ubiquitin like modifier activating enzyme 6	FUNCTION: Activates ubiquitin by first adenylating its C-terminal glycine residue with ATP, and thereafter linking this residue to the side chain of a cysteine residue in E1, yielding a ubiquitin- E1 thioester and free AMP. Specific for ubiquitin, does not activate ubiquitin-like peptides. Differs from UBE1 in its specificity for substrate E2 charging. Does not charge cell cycle E2s, such as CDC3…	ENSG00000033178	-	0.002:D	0.058:B	0.035:B	24.0:D	-	-	-	-	-	-	-	-	-	-	-	-	-	-	-	-	-	14348	Control	WES	Ivan Iossifov et al. Nature 2014	25363768
4	70346405	70346405	G	T	exonic	UGT2B4	nonsynonymous SNV	UGT2B4:uc003hek.4:exon6:c.1534C>A:p.L512M,UGT2B4:uc011cap.2:exon7:c.1126C>A:p.L376M	UDP glucuronosyltransferase family 2 member B4	FUNCTION: UDPGTs are of major importance in the conjugation and subsequent elimination of potentially toxic xenobiotics and endogenous compounds. This isozyme is active on polyhydroxylated estrogens (such as estriol, 4-hydroxyestrone and 2-hydroxyestriol) and xenobiotics (such as 4-methylumbelliferone, 1-naphthol, 4- nitrophenol, 2-aminophenol, 4-hydroxybiphenyl and menthol). It is capable of 6 a…	ENSG00000156096	-	0.064:T	0.593:P	0.512:P	11.24:T	-	-	-	-	-	-	-	-	-	-	-	-	-	-	-	-	-	12113	Control	WES	Ivan Iossifov et al. Nature 2014	25363768
4	70361241	70361241	T	G	exonic	UGT2B4	nonsynonymous SNV	UGT2B4:uc003hek.4:exon1:c.339A>C:p.Q113H,UGT2B4:uc003hel.4:exon1:c.339A>C:p.Q113H	UDP glucuronosyltransferase family 2 member B4	FUNCTION: UDPGTs are of major importance in the conjugation and subsequent elimination of potentially toxic xenobiotics and endogenous compounds. This isozyme is active on polyhydroxylated estrogens (such as estriol, 4-hydroxyestrone and 2-hydroxyestriol) and xenobiotics (such as 4-methylumbelliferone, 1-naphthol, 4- nitrophenol, 2-aminophenol, 4-hydroxybiphenyl and menthol). It is capable of 6 a…	ENSG00000156096	-	0.178:T	0.065:B	0.048:B	12.39:T	-	-	-	-	-	-	-	-	-	-	-	-	-	-	-	-	-	13568	Control	WES	Ivan Iossifov et al. Nature 2014	25363768
4	71024298	71024298	C	T	exonic	C4orf40	nonsynonymous SNV	C4orf40:uc003hfb.4:exon3:c.329C>T:p.P110L,C4orf40:uc003hfa.4:exon4:c.329C>T:p.P110L	-	-	ENSG00000187533	rs539012203	0.346:T	0.001:B	0.001:B	17.15:T	0.0005	0	0	0	5.798e-05	0	8.953e-06	0.0007	0.0035	-	-	-	-	-	-	-	-	11075	Control	WES	Ivan Iossifov et al. Nature 2014	25363768
4	71509897	71509897	G	T	exonic	ENAM	nonsynonymous SNV	ENAM:uc011caw.1:exon9:c.2754G>T:p.Q918H	enamelin	FUNCTION: Involved in the mineralization and structural organization of enamel. Involved in the extension of enamel during the secretory stage of dental enamel formation. {ECO:0000250|UniProtKB:O97939}.,	ENSG00000132464	-	1.0:T	0.0:B	0.0:B	0.001:T	-	-	-	-	-	-	-	-	-	-	-	-	-	-	-	-	-	12579	Control	WES	Ivan Iossifov et al. Nature 2014	25363768
4	79847790	79847790	G	A	exonic	PAQR3	nonsynonymous SNV	PAQR3:uc003hlq.1:exon3:c.233C>T:p.T78M,PAQR3:uc003hlp.1:exon4:c.587C>T:p.T196M	progestin and adipoQ receptor family member III	FUNCTION: Functions as a spatial regulator of RAF1 kinase by sequestrating it to the Golgi. {ECO:0000269|PubMed:18547165}.,	ENSG00000163291	-	0.008:D	0.782:P	0.65:P	25.5:D	4.063e-06	0	0	0.0001	0	0	0	0	0	-	-	-	-	-	-	-	-	13748	Control	WES	Ivan Iossifov et al. Nature 2014	25363768
4	83839760	83839760	C	A	exonic	THAP9	nonsynonymous SNV	THAP9:uc003hnt.2:exon5:c.2395C>A:p.L799I,THAP9:uc003hnv.2:exon5:c.1546C>A:p.L516I,THAP9:uc003hns.1:exon6:c.1963C>A:p.L655I	THAP domain containing 9	FUNCTION: Active transposase that specifically recognizes the bipartite 5'-TXXGGGX(A/T)-3' consensus motif and mediates transposition. {ECO:0000269|PubMed:20010837, ECO:0000269|PubMed:23349291}.,	ENSG00000168152	-	0.019:D	0.536:P	0.272:B	22.8:D	-	-	-	-	-	-	-	-	-	-	-	-	-	-	-	-	-	11568	Control	WES	Ivan Iossifov et al. Nature 2014	25363768
4	84231950	84231950	G	A	exonic	HPSE	nonsynonymous SNV	HPSE:uc003hoi.3:exon4:c.593C>T:p.S198F,HPSE:uc003hoj.4:exon5:c.767C>T:p.S256F,HPSE:uc003hok.4:exon6:c.767C>T:p.S256F,HPSE:uc011cct.2:exon6:c.767C>T:p.S256F	heparanase	FUNCTION: Endoglycosidase that cleaves heparan sulfate proteoglycans (HSPGs) into heparan sulfate side chains and core proteoglycans. Participates in extracellular matrix (ECM) degradation and remodeling. Selectively cleaves the linkage between a glucuronic acid unit and an N-sulfo glucosamine unit carrying either a 3-O-sulfo or a 6-O-sulfo group. Can also cleave the linkage between a glucuronic …	ENSG00000173083	-	0.658:T	0.004:B	0.012:B	9.418:T	-	-	-	-	-	-	-	-	-	-	-	-	-	-	-	-	-	14172	Control	WES	Ivan Iossifov et al. Nature 2014	25363768
4	118005909	118005909	T	A	exonic	TRAM1L1	nonsynonymous SNV	TRAM1L1:uc003ibv.4:exon1:c.641A>T:p.Y214F	translocation associated membrane protein 1-like 1	FUNCTION: Stimulatory or required for the translocation of secretory proteins across the ER membrane. {ECO:0000250}.,	ENSG00000174599	-	0.001:D	0.847:P	0.625:P	23.9:D	-	-	-	-	-	-	-	-	-	-	-	-	-	-	-	-	-	12834	Control	WES	Ivan Iossifov et al. Nature 2014	25363768
4	126411443	126411443	G	A	exonic	FAT4	nonsynonymous SNV	FAT4:uc003ifi.1:exon9:c.5897G>A:p.C1966Y,FAT4:uc011cgp.2:exon15:c.8189G>A:p.C2730Y,FAT4:uc003ifj.4:exon17:c.13466G>A:p.C4489Y	FAT atypical cadherin 4	FUNCTION: Cadherins are calcium-dependent cell adhesion proteins. FAT4 plays a role in the maintenance of planar cell polarity as well as in inhibition of YAP1-mediated neuroprogenitor cell proliferation and differentiation (By similarity). {ECO:0000250}.,	ENSG00000196159	-	0.0:D	0.999:D	0.997:D	24.5:D	-	-	-	-	-	-	-	-	-	-	-	-	-	-	-	-	-	14666	Control	WES	Ivan Iossifov et al. Nature 2014	25363768
4	140454414	140454414	C	T	exonic	SETD7	nonsynonymous SNV	SETD7:uc003ihw.3:exon3:c.277G>A:p.G93S,SETD7:uc003ihx.3:exon3:c.277G>A:p.G93S	SET domain containing lysine methyltransferase 7	FUNCTION: Histone methyltransferase that specifically monomethylates 'Lys-4' of histone H3. H3 'Lys-4' methylation represents a specific tag for epigenetic transcriptional activation. Plays a central role in the transcriptional activation of genes such as collagenase or insulin. Recruited by IPF1/PDX-1 to the insulin promoter, leading to activate transcription. Has also methyltransferase activity…	ENSG00000145391	-	0.0:D	1.0:D	0.999:D	27.8:D	-	-	-	-	-	-	-	-	-	-	-	-	-	-	-	-	-	14081	Control	WES	Ivan Iossifov et al. Nature 2014	25363768
4	140640596	140640596	C	T	exonic	MAML3	nonsynonymous SNV	MAML3:uc011chd.1:exon4:c.1687G>A:p.G563R,MAML3:uc021xsg.1:exon5:c.3298G>A:p.G1100R	mastermind like transcriptional coactivator 3	FUNCTION: Acts as a transcriptional coactivator for NOTCH proteins. Has been shown to amplify NOTCH-induced transcription of HES1. {ECO:0000269|PubMed:12370315, ECO:0000269|PubMed:12386158}.,	ENSG00000196782	rs751266761	0.114:T	0.96:D	0.539:P	22.1:D	4.874e-05	0	0	0	0.0002	0	8.954e-06	0	0.0002	-	-	-	-	-	-	-	-	12581	Control	WES	Ivan Iossifov et al. Nature 2014	25363768
4	141294800	141294800	G	A	exonic	SCOC	nonsynonymous SNV	SCOC:uc003iif.2:exon1:c.110G>A:p.G37D,SCOC:uc003iig.2:exon1:c.110G>A:p.G37D,SCOC:uc011chh.1:exon1:c.110G>A:p.G37D	short coiled-coil protein	FUNCTION: Positive regulator of amino acid starvation-induced autophagy. {ECO:0000269|PubMed:22354037}.,	ENSG00000153130	rs553267758	0.164:T	0.022:B	0.013:B	13.25:T	6.766e-06	0.0001	0	0	0	0	0	0	0	-	-	-	-	-	-	-	-	14107	Control	WES	Ivan Iossifov et al. Nature 2014	25363768
4	143235911	143235911	C	T	exonic	INPP4B	nonsynonymous SNV	INPP4B:uc003iiw.4:exon8:c.377G>A:p.R126Q,INPP4B:uc003iix.4:exon9:c.377G>A:p.R126Q	inositol polyphosphate-4-phosphatase type II B	FUNCTION: Catalyzes the hydrolysis of the 4-position phosphate of phosphatidylinositol 3,4-bisphosphate, inositol 1,3,4- trisphosphate and inositol 1,4-bisphosphate.,	ENSG00000109452	rs1048276811	0.336:T	0.006:B	0.007:B	23.3:D	-	-	-	-	-	-	-	-	-	-	-	-	-	-	-	-	-	12424	Control	WES	Ivan Iossifov et al. Nature 2014	25363768
4	166996084	166996084	C	T	exonic	TLL1	nonsynonymous SNV	TLL1:uc003irh.2:exon17:c.2243C>T:p.T748M,TLL1:uc011cjo.2:exon17:c.1715C>T:p.T572M,TLL1:uc011cjn.2:exon18:c.2312C>T:p.T771M	tolloid like 1	FUNCTION: Protease which processes procollagen C-propeptides, such as chordin, pro-biglycan and pro-lysyl oxidase. Required for the embryonic development. Predominant protease, which in the development, influences dorsal-ventral patterning and skeletogenesis.,	ENSG00000038295	rs746510010	0.025:D	1.0:D	0.999:D	28.5:D	1.221e-05	0	0	0	0	0	1.796e-05	0	3.249e-05	6.46e-05	0.0001	0	0	0.0006	0	0	0	13092	Control	WES	Ivan Iossifov et al. Nature 2014	25363768
4	167921570	167921570	G	C	exonic	SPOCK3	nonsynonymous SNV	SPOCK3:uc011cjq.1:exon3:c.316C>G:p.R106G,SPOCK3:uc011cjt.1:exon3:c.13C>G:p.R5G,SPOCK3:uc003irj.1:exon4:c.280C>G:p.R94G,SPOCK3:uc003irk.4:exon4:c.280C>G:p.R94G,SPOCK3:uc011cjp.2:exon4:c.280C>G:p.R94G,SPOCK3:uc021xuf.1:exon4:c.289C>G:p.R97G,SPOCK3:uc003iri.1:exon5:c.289C>G:p.R97G,SPOCK3:uc011cjs.1:exon5:c.136C>G:p.R46G	sparc/osteonectin, cwcv and kazal-like domains proteoglycan (testican) 3	FUNCTION: May participate in diverse steps of neurogenesis. Inhibits the processing of pro-matrix metalloproteinase 2 (MMP-2) by MT1-MMP and MT3-MMP. May interfere with tumor invasion.,	ENSG00000196104	-	0.016:D	0.771:P	0.31:B	28.2:D	-	-	-	-	-	-	-	-	-	-	-	-	-	-	-	-	-	14373	Control	WES	Ivan Iossifov et al. Nature 2014	25363768
4	184174953	184174953	G	C	exonic	WWC2	nonsynonymous SNV	WWC2:uc010iry.3:exon2:c.43G>C:p.A15P,WWC2:uc003ivk.4:exon7:c.382G>C:p.A128P,WWC2:uc010irx.3:exon9:c.997G>C:p.A333P	WW and C2 domain containing 2	-	ENSG00000151718	-	0.035:D	0.041:B	0.011:B	20.2:D	-	-	-	-	-	-	-	-	-	-	-	-	-	-	-	-	-	14285	Control	WES	Ivan Iossifov et al. Nature 2014	25363768
4	186272641	186272641	T	C	exonic	SNX25	nonsynonymous SNV	SNX25:uc003ixi.3:exon7:c.364T>C:p.Y122H,SNX25:uc003ixh.3:exon14:c.1852T>C:p.Y618H	sorting nexin 25	FUNCTION: May be involved in several stages of intracellular trafficking. {ECO:0000250}.,	ENSG00000109762	-	0.0:D	1.0:D	0.995:D	28.6:D	-	-	-	-	-	-	-	-	-	-	-	-	-	-	-	-	-	14491	Control	WES	Ivan Iossifov et al. Nature 2014	25363768
4	39217743	39217743	G	A	exonic	WDR19	nonsynonymous SNV	WDR19:uc011byi.2:exon11:c.682G>A:p.V228M,WDR19:uc003gtu.1:exon12:c.1162G>A:p.V388M,WDR19:uc003gtv.3:exon12:c.1162G>A:p.V388M	WD repeat domain 19	FUNCTION: Component of the IFT complex A (IFT-A), a complex required for retrograde ciliary transport. Involved in cilia function and/or assembly (By similarity). {ECO:0000250}.,	ENSG00000157796	-	0.165:T	0.544:P	0.341:B	25.3:D	-	-	-	-	-	-	-	-	-	-	-	-	-	-	-	-	-	13739	Control	WES	Ivan Iossifov et al. Nature 2014	25363768
4	48542756	48542756	C	T	exonic	FRYL	nonsynonymous SNV	FRYL:uc003gyj.1:exon5:c.794G>A:p.S265N,FRYL:uc003gyg.1:exon13:c.1997G>A:p.S666N,FRYL:uc003gyi.1:exon17:c.2573G>A:p.S858N,FRYL:uc003gyh.1:exon46:c.5909G>A:p.S1970N	FRY like transcription coactivator	FUNCTION: Plays a key role in maintaining the integrity of polarized cell extensions during morphogenesis, regulates the actin cytoskeleton and plays a key role in patterning sensory neuron dendritic fields by promoting avoidance between homologous dendrites as well as by limiting dendritic branching (By similarity). May function as a transcriptional activator. {ECO:0000250, ECO:0000269|PubMed:16…	ENSG00000075539	-	0.389:T	0.011:B	0.01:B	0.003:T	-	-	-	-	-	-	-	-	-	-	-	-	-	-	-	-	-	13312	Control	WES	Ivan Iossifov et al. Nature 2014	25363768
4	69795679	69795679	T	G	exonic	UGT2A3	nonsynonymous SNV	UGT2A3:uc003hef.2:exon6:c.1436A>C:p.H479P	UDP glucuronosyltransferase family 2 member A3	FUNCTION: UDP-glucuronosyltransferases catalyze phase II biotransformation reactions in which lipophilic substrates are conjugated with glucuronic acid to increase water solubility and enhance excretion. They are of major importance in the conjugation and subsequent elimination of potentially toxic xenobiotics and endogenous compounds (By similarity). {ECO:0000250}.,	ENSG00000135220	-	0.001:D	0.999:D	0.98:D	23.6:D	-	-	-	-	-	-	-	-	-	-	-	-	-	-	-	-	-	14189	Control	WES	Ivan Iossifov et al. Nature 2014	25363768
4	100137360	100137360	C	A	exonic	ADH6	nonsynonymous SNV	ADH6:uc003huo.2:exon2:c.78G>T:p.E26D,ADH6:uc003hup.4:exon2:c.78G>T:p.E26D,ADH6:uc010ile.3:exon2:c.78G>T:p.E26D	alcohol dehydrogenase 6 (class V)	-	ENSG00000172955	-	0.176:T	0.003:B	0.005:B	11.78:T	-	-	-	-	-	-	-	-	-	-	-	-	-	-	-	-	-	14363	Control	WES	Ivan Iossifov et al. Nature 2014	25363768
4	106858265	106858265	T	C	exonic	NPNT	nonsynonymous SNV	NPNT:uc003hya.3:exon4:c.365T>C:p.M122T,NPNT:uc011cff.2:exon4:c.365T>C:p.M122T,NPNT:uc011cfc.2:exon5:c.416T>C:p.M139T,NPNT:uc011cfd.2:exon5:c.455T>C:p.M152T,NPNT:uc011cfe.2:exon5:c.455T>C:p.M152T	nephronectin	FUNCTION: Functional ligand of integrin alpha-8/beta-1 in kidney development. Regulates the expression of GDNF with integrin alpha- 8/beta-1 which is essential for kidney development. May also play a role in the development and function of various tissues, regulating cell adhesion, spreading and survival through the binding of several integrins (By similarity). {ECO:0000250}.,	ENSG00000168743	-	0.307:T	0.014:B	0.053:B	19.56:T	-	-	-	-	-	-	-	-	-	-	-	-	-	-	-	-	-	14246	Control	WES	Ivan Iossifov et al. Nature 2014	25363768
4	107151532	107151532	G	A	exonic	TBCK	nonsynonymous SNV	TBCK:uc003hyb.2:exon10:c.991C>T:p.H331Y,TBCK:uc003hyc.2:exon17:c.1573C>T:p.H525Y,TBCK:uc003hye.2:exon19:c.1645C>T:p.H549Y,TBCK:uc003hyf.2:exon19:c.1762C>T:p.H588Y,TBCK:uc010ilv.2:exon19:c.1762C>T:p.H588Y,TBCK:uc003hyd.2:exon20:c.1246C>T:p.H416Y	TBC1 domain containing kinase	-	ENSG00000145348	-	0.23:T	0.933:P	0.657:P	24.6:D	-	-	-	-	-	-	-	-	-	-	-	-	-	-	-	-	-	14058	Control	WES	Ivan Iossifov et al. Nature 2014	25363768
4	113303646	113303646	G	A	exonic	ALPK1	nonsynonymous SNV	ALPK1:uc003iam.3:exon4:c.214G>A:p.V72M,ALPK1:uc003ian.4:exon4:c.214G>A:p.V72M,ALPK1:uc003iap.4:exon4:c.214G>A:p.V72M	alpha kinase 1	FUNCTION: Kinase that recognizes phosphorylation sites in which the surrounding peptides have an alpha-helical conformation.,	ENSG00000073331	rs908251763	0.149:T	0.454:P	0.11:B	17.34:T	8.121e-06	0	0	0	0	0	1.79e-05	0	0	-	-	-	-	-	-	-	-	11879	Control	WES	Ivan Iossifov et al. Nature 2014	25363768
4	126411529	126411529	C	T	exonic	FAT4	nonsynonymous SNV	FAT4:uc003ifi.1:exon9:c.5983C>T:p.L1995F,FAT4:uc011cgp.2:exon15:c.8275C>T:p.L2759F,FAT4:uc003ifj.4:exon17:c.13552C>T:p.L4518F	FAT atypical cadherin 4	FUNCTION: Cadherins are calcium-dependent cell adhesion proteins. FAT4 plays a role in the maintenance of planar cell polarity as well as in inhibition of YAP1-mediated neuroprogenitor cell proliferation and differentiation (By similarity). {ECO:0000250}.,	ENSG00000196159	-	0.013:D	0.028:B	0.043:B	25.0:D	4.062e-06	0	0	0	0	0	8.956e-06	0	0	-	-	-	-	-	-	-	-	12693	Control	WES	Ivan Iossifov et al. Nature 2014	25363768
4	155241851	155241851	C	T	exonic	DCHS2	nonsynonymous SNV	DCHS2:uc003inw.2:exon14:c.3335G>A:p.G1112D	dachsous cadherin-related 2	FUNCTION: Calcium-dependent cell-adhesion protein. {ECO:0000250}.,	ENSG00000197410	-	-:-	1.0:D	1.0:D	28.6:D	-	-	-	-	-	-	-	-	-	-	-	-	-	-	-	-	-	14564	Control	WES	Ivan Iossifov et al. Nature 2014	25363768
4	159091467	159091467	C	T	exonic	FAM198B	nonsynonymous SNV	FAM198B:uc003ipq.4:exon3:c.943G>A:p.A315T	family with sequence similarity 198 member B	-	ENSG00000164125	-	0.365:T	0.462:P	0.131:B	11.41:T	-	-	-	-	-	-	-	-	-	-	-	-	-	-	-	-	-	12415	Control	WES	Ivan Iossifov et al. Nature 2014	25363768
4	167921556	167921556	G	C	exonic	SPOCK3	nonsynonymous SNV	SPOCK3:uc011cjq.1:exon3:c.330C>G:p.C110W,SPOCK3:uc011cjt.1:exon3:c.27C>G:p.C9W,SPOCK3:uc003irj.1:exon4:c.294C>G:p.C98W,SPOCK3:uc003irk.4:exon4:c.294C>G:p.C98W,SPOCK3:uc011cjp.2:exon4:c.294C>G:p.C98W,SPOCK3:uc021xuf.1:exon4:c.303C>G:p.C101W,SPOCK3:uc003iri.1:exon5:c.303C>G:p.C101W,SPOCK3:uc011cjs.1:exon5:c.150C>G:p.C50W	sparc/osteonectin, cwcv and kazal-like domains proteoglycan (testican) 3	FUNCTION: May participate in diverse steps of neurogenesis. Inhibits the processing of pro-matrix metalloproteinase 2 (MMP-2) by MT1-MMP and MT3-MMP. May interfere with tumor invasion.,	ENSG00000196104	-	0.0:D	1.0:D	1.0:D	25.1:D	-	-	-	-	-	-	-	-	-	-	-	-	-	-	-	-	-	13579	Control	WES	Ivan Iossifov et al. Nature 2014	25363768
5	174102	174102	C	T	exonic	PLEKHG4B	nonsynonymous SNV	PLEKHG4B:uc003jak.2:exon16:c.3223C>T:p.R1075W	pleckstrin homology and RhoGEF domain containing G4B	-	ENSG00000153404	rs761248043	0.012:D	1.0:D	0.998:D	34:D	1.651e-05	0	0	0	0	0	0	0	0.0001	-	-	-	-	-	-	-	-	11234	Control	WES	Ivan Iossifov et al. Nature 2014	25363768
5	479989	479989	C	T	exonic	SLC9A3	nonsynonymous SNV	SLC9A3:uc003jbe.2:exon10:c.1609G>A:p.E537K,SLC9A3:uc011clx.1:exon10:c.1582G>A:p.E528K	solute carrier family 9 member A3	FUNCTION: Involved in pH regulation to eliminate acids generated by active metabolism or to counter adverse environmental conditions. Major proton extruding system driven by the inward sodium ion chemical gradient. Plays an important role in signal transduction.,	ENSG00000066230	rs371820443	1.0:T	0.349:B	0.12:B	17.41:T	4.063e-06	0	0	0	0	0	8.954e-06	0	0	-	-	-	-	-	-	-	-	13221	Control	WES	Ivan Iossifov et al. Nature 2014	25363768
5	1394870	1394870	G	A	exonic	SLC6A3	nonsynonymous SNV	SLC6A3:uc003jck.3:exon15:c.1843C>T:p.R615C	solute carrier family 6 member 3	FUNCTION: Amine transporter. Terminates the action of dopamine by its high affinity sodium-dependent reuptake into presynaptic terminals. {ECO:0000269|PubMed:1406597, ECO:0000269|PubMed:15505207, ECO:0000269|PubMed:8302271}.,	ENSG00000142319	rs763131939	0.001:D	0.996:D	0.776:P	34:D	8.122e-06	0	0	0	0	0	8.952e-06	0.0002	0	6.462e-05	0	0	0	0	0	0.0001	0	11187	Control	WES	Ivan Iossifov et al. Nature 2014	25363768
5	7707862	7707862	G	A	exonic	ADCY2	nonsynonymous SNV	ADCY2:uc011cmo.1:exon6:c.772G>A:p.A258T,ADCY2:uc003jdz.1:exon9:c.1312G>A:p.A438T	adenylate cyclase 2 (brain)	FUNCTION: Catalyzes the formation of the signaling molecule cAMP in response to G-protein signaling (PubMed:15385642). Down-stream signaling cascades mediate changes in gene expression patterns and lead to increased IL6 production. Functions in signaling cascades downstream of the muscarinic acetylcholine receptors (By similarity). {ECO:0000250|UniProtKB:P26769, ECO:0000269|PubMed:15385642}.,	ENSG00000078295	rs140842335	0.025:D	0.975:D	0.698:P	32:D	0.0003	0.0002	0.0001	0.0014	0.0001	0.0004	0.0003	0	0	0.0003	0	0	0	0.0006	0.0011	0.0002	0.001	14015	Control	WES	Ivan Iossifov et al. Nature 2014	25363768
5	11018111	11018111	C	T	exonic	CTNND2	nonsynonymous SNV	CTNND2:uc011cmx.1:exon13:c.1835G>A:p.R612Q,CTNND2:uc011cmy.1:exon15:c.2048G>A:p.R683Q,CTNND2:uc010itt.2:exon17:c.2786G>A:p.R929Q,CTNND2:uc011cmz.1:exon17:c.1760G>A:p.R587Q,CTNND2:uc003jfa.1:exon18:c.3059G>A:p.R1020Q	catenin delta 2	FUNCTION: Has a critical role in neuronal development, particularly in the formation and/or maintenance of dendritic spines and synapses (PubMed:25807484). Involved in the regulation of Wnt signaling (PubMed:25807484). It probably acts on beta- catenin turnover, facilitating beta-catenin interaction with GSK3B, phosphorylation, ubiquitination and degradation (By similarity). Functions as a transc…	ENSG00000169862	-	0.081:T	0.382:B	0.026:B	25.9:D	4.061e-06	0	0	0.0001	0	0	0	0	0	-	-	-	-	-	-	-	-	12467	Control	WES	Ivan Iossifov et al. Nature 2014	25363768
5	13841076	13841076	C	T	exonic	DNAH5	nonsynonymous SNV	DNAH5:uc003jfd.2:exon34:c.5648G>A:p.R1883Q	dynein axonemal heavy chain 5	FUNCTION: Force generating protein of respiratory cilia. Produces force towards the minus ends of microtubules. Dynein has ATPase activity, the force-producing power stroke is thought to occur on release of ADP. Required for structural and functional integrity of the cilia of ependymal cells lining the brain ventricles.,	ENSG00000039139	rs747514968	0.0:D	1.0:D	0.994:D	24.4:D	2.439e-05	0	2.979e-05	0	0	0	1.794e-05	0	9.748e-05	-	-	-	-	-	-	-	-	14014	Control	WES	Ivan Iossifov et al. Nature 2014	25363768
5	32087698	32087698	G	A	exonic	PDZD2	nonsynonymous SNV	PDZD2:uc003jhm.3:exon19:c.4144G>A:p.A1382T,PDZD2:uc003jhl.3:exon20:c.4144G>A:p.A1382T	PDZ domain containing 2	-	ENSG00000133401	rs755383792	1.0:T	0.0:B	0.0:B	0.002:T	8.137e-06	6.553e-05	0	0	0	0	8.98e-06	0	0	3.233e-05	0.0001	0	0	0	0	0	0	14040	Control	WES	Ivan Iossifov et al. Nature 2014	25363768
5	33982500	33982500	T	C	exonic	SLC45A2	nonsynonymous SNV	SLC45A2:uc003jid.3:exon2:c.403A>G:p.R135G,SLC45A2:uc003jie.3:exon2:c.403A>G:p.R135G,SLC45A2:uc003jif.4:exon2:c.403A>G:p.R135G,SLC45A2:uc011coe.1:exon2:c.403A>G:p.R135G	solute carrier family 45 member 2	FUNCTION: Melanocyte differentiation antigen. May transport substances required for melanin biosynthesis (By similarity). {ECO:0000250}.,	ENSG00000164175	rs768805504	0.402:T	0.002:B	0.007:B	13.07:T	0.0001	0	0.0007	0	0	0	8.991e-06	0	0	-	-	-	-	-	-	-	-	14307	Control	WES	Ivan Iossifov et al. Nature 2014	25363768
5	37329315	37329315	A	G	exonic	NUP155	nonsynonymous SNV	NUP155:uc003jkt.1:exon16:c.1613T>C:p.I538T,NUP155:uc003jku.1:exon16:c.1790T>C:p.I597T,NUP155:uc010iuz.1:exon16:c.1790T>C:p.I597T	nucleoporin 155kDa	FUNCTION: Essential component of nuclear pore complex. Could be essessential for embryogenesis. Nucleoporins may be involved both in binding and translocating proteins during nucleocytoplasmic transport. {ECO:0000250|UniProtKB:Q99P88}.,	ENSG00000113569	-	0.541:T	0.668:P	0.306:B	14.38:T	-	-	-	-	-	-	-	-	-	-	-	-	-	-	-	-	-	11296	Control	WES	Ivan Iossifov et al. Nature 2014	25363768
5	54403678	54403678	C	T	exonic	GZMA	nonsynonymous SNV	GZMA:uc003jpm.3:exon3:c.272C>T:p.T91I	granzyme A	FUNCTION: Abundant protease in the cytosolic granules of cytotoxic T-cells and NK-cells which activates caspase-independent cell death with morphological features of apoptosis when delivered into the target cell through the immunological synapse. It cleaves after Lys or Arg. Cleaves APEX1 after 'Lys-31' and destroys its oxidative repair activity. Cleaves the nucleosome assembly protein SET after …	ENSG00000145649	rs141463827	0.165:T	0.012:B	0.004:B	10.05:T	-	-	-	-	-	-	-	-	-	-	-	-	-	-	-	-	-	11563	Control	WES	Ivan Iossifov et al. Nature 2014	25363768
5	56527122	56527122	C	T	exonic	GPBP1	nonsynonymous SNV	GPBP1:uc003jrk.4:exon4:c.406C>T:p.R136C,GPBP1:uc003jrh.4:exon5:c.385C>T:p.R129C,GPBP1:uc003jrj.4:exon5:c.406C>T:p.R136C	GC-rich promoter binding protein 1	FUNCTION: Functions as a GC-rich promoter-specific transactivating transcription factor. {ECO:0000250|UniProtKB:Q6NXH3}.,	ENSG00000062194	rs773093420	0.092:T	0.999:D	0.791:P	25.3:D	4.898e-05	0	2.98e-05	0	5.821e-05	0	6.313e-05	0	9.779e-05	9.685e-05	0.0002	0	0	0	0	6.662e-05	0	11530	Control	WES	Ivan Iossifov et al. Nature 2014	25363768
5	64966114	64966114	G	A	exonic	SGTB	nonsynonymous SNV	SGTB:uc003jud.3:exon11:c.874C>T:p.R292W	small glutamine rich tetratricopeptide repeat containing beta	FUNCTION: Co-chaperone that binds directly to HSC70 and HSP70 and regulates their ATPase activity. {ECO:0000250}.,	ENSG00000197860	-	0.001:D	1.0:D	0.949:D	34:D	-	-	-	-	-	-	-	-	-	-	-	-	-	-	-	-	-	11835	Control	WES	Ivan Iossifov et al. Nature 2014	25363768
5	65084149	65084149	T	C	exonic	NLN	nonsynonymous SNV	NLN:uc010iww.3:exon2:c.248T>C:p.V83A,NLN:uc003jue.3:exon8:c.1163T>C:p.V388A,NLN:uc003juf.3:exon8:c.1163T>C:p.V388A	neurolysin	FUNCTION: Hydrolyzes oligopeptides such as neurotensin, bradykinin and dynorphin A. {ECO:0000250}.,	ENSG00000123213	-	0.174:T	0.077:B	0.085:B	16.76:T	-	-	-	-	-	-	-	-	-	-	-	-	-	-	-	-	-	13694	Control	WES	Ivan Iossifov et al. Nature 2014	25363768
5	71494926	71494926	C	T	exonic	MAP1B	nonsynonymous SNV	MAP1B:uc010iyy.1:exon4:c.5366C>T:p.S1789F,MAP1B:uc003kbw.4:exon5:c.5744C>T:p.S1915F,MAP1B:uc010iyw.1:exon6:c.5795C>T:p.S1932F,MAP1B:uc010iyx.1:exon6:c.5366C>T:p.S1789F	microtubule associated protein 1B	FUNCTION: Facilitates tyrosination of alpha-tubulin in neuronal microtubules (By similarity). Phosphorylated MAP1B may play a role in the cytoskeletal changes that accompany neurite extension. Possibly MAP1B binds to at least two tubulin subunits in the polymer, and this bridging of subunits might be involved in nucleating microtubule polymerization and in stabilizing microtubules. Acts as a posi…	ENSG00000131711	-	0.0:D	0.99:D	0.797:P	23.8:D	-	-	-	-	-	-	-	-	-	-	-	-	-	-	-	-	-	14637	Control	WES	Ivan Iossifov et al. Nature 2014	25363768
5	71529948	71529948	T	C	exonic	MRPS27	nonsynonymous SNV	MRPS27:uc003kbz.4:exon6:c.473A>G:p.K158R,MRPS27:uc003kca.4:exon6:c.305A>G:p.K102R,MRPS27:uc010iza.3:exon6:c.305A>G:p.K102R,MRPS27:uc011cse.2:exon7:c.515A>G:p.K172R	mitochondrial ribosomal protein S27	-	ENSG00000113048	-	0.049:D	0.698:P	0.341:B	24.1:D	-	-	-	-	-	-	-	-	-	-	-	-	-	-	-	-	-	11935	Control	WES	Ivan Iossifov et al. Nature 2014	25363768
5	72469089	72469089	C	T	exonic	TMEM174	nonsynonymous SNV	TMEM174:uc010izc.3:exon1:c.19C>T:p.R7C	transmembrane protein 174	-	ENSG00000164325	rs375705483	0.113:T	0.017:B	0.007:B	13.78:T	3.728e-05	0	0	0	0	0	4.537e-05	0	0.0002	9.691e-05	0.0002	0	0	0.0006	0	0	0	14207	Control	WES	Ivan Iossifov et al. Nature 2014	25363768
5	74647066	74647066	A	T	exonic	HMGCR	nonsynonymous SNV	HMGCR:uc003kdp.3:exon10:c.1115A>T:p.E372V,HMGCR:uc003kdq.3:exon10:c.1115A>T:p.E372V,HMGCR:uc011cst.2:exon10:c.1175A>T:p.E392V	3-hydroxy-3-methylglutaryl-CoA reductase	FUNCTION: Transmembrane glycoprotein that is the rate-limiting enzyme in cholesterol biosynthesis as well as in the biosynthesis of nonsterol isoprenoids that are essential for normal cell function including ubiquinone and geranylgeranyl proteins.,	ENSG00000113161	-	0.059:T	0.846:P	0.355:B	23.9:D	-	-	-	-	-	-	-	-	-	-	-	-	-	-	-	-	-	14400	Control	WES	Ivan Iossifov et al. Nature 2014	25363768
5	74981033	74981033	A	G	exonic;splicing	POC5	nonsynonymous SNV	POC5:uc003keg.4:exon9:c.1331T>C:p.M444T,POC5:uc010izu.3:exon9:c.1055T>C:p.M352T,POC5:uc003keh.4:exon10:c.1406T>C:p.M469T;-	-	-	ENSG00000152359	-	0.552:T	0.0:B	0.001:B	13.21:T	-	-	-	-	-	-	-	-	-	-	-	-	-	-	-	-	-	11665	Control	WES	Ivan Iossifov et al. Nature 2014	25363768
5	79354068	79354068	C	G	exonic	THBS4	nonsynonymous SNV	THBS4:uc021yaw.1:exon4:c.580C>G:p.L194V	thrombospondin 4	FUNCTION: Adhesive glycoprotein that mediates cell-to-cell and cell-to-matrix interactions and is involved in various processes including cellular proliferation, migration, adhesion and attachment, inflammatory response to CNS injury, regulation of vascular inflammation and adaptive responses of the heart to pressure overload and in myocardial function and remodeling. Binds to structural extracel…	ENSG00000113296	-	0.268:T	0.307:B	0.097:B	19.28:T	-	-	-	-	-	-	-	-	-	-	-	-	-	-	-	-	-	11993	Control	WES	Ivan Iossifov et al. Nature 2014	25363768
5	79855613	79855613	C	T	exonic	ANKRD34B	nonsynonymous SNV	ANKRD34B:uc021yax.1:exon1:c.226G>A:p.D76N,ANKRD34B:uc010jam.3:exon4:c.226G>A:p.D76N,ANKRD34B:uc003kgw.3:exon5:c.226G>A:p.D76N,ANKRD34B:uc010jan.3:exon5:c.226G>A:p.D76N	ankyrin repeat domain 34B	-	ENSG00000189127	rs775271852	0.0:D	1.0:D	1.0:D	31:D	1.221e-05	0	0	0	0	4.487e-05	8.985e-06	0	3.249e-05	-	-	-	-	-	-	-	-	14697	Control	WES	Ivan Iossifov et al. Nature 2014	25363768
5	109051866	109051866	G	A	exonic	MAN2A1	nonsynonymous SNV	MAN2A1:uc003kou.1:exon3:c.436G>A:p.G146R	mannosidase alpha class 2A member 1	FUNCTION: Catalyzes the first committed step in the biosynthesis of complex N-glycans. It controls conversion of high mannose to complex N-glycans, the final hydrolytic step in the N-glycan maturation pathway.,	ENSG00000112893	-	0.0:D	1.0:D	1.0:D	34:D	-	-	-	-	-	-	-	-	-	-	-	-	-	-	-	-	-	11108	Control	WES	Ivan Iossifov et al. Nature 2014	25363768
5	110809065	110809065	G	A	exonic	CAMK4	nonsynonymous SNV	CAMK4:uc010jbv.3:exon6:c.91G>A:p.G31R,CAMK4:uc003kpf.3:exon8:c.682G>A:p.G228R	calcium/calmodulin-dependent protein kinase IV	FUNCTION: Calcium/calmodulin-dependent protein kinase that operates in the calcium-triggered CaMKK-CaMK4 signaling cascade and regulates, mainly by phosphorylation, the activity of several transcription activators, such as CREB1, MEF2D, JUN and RORA, which play pivotal roles in immune response, inflammation, and memory consolidation. In the thymus, regulates the CD4(+)/CD8(+) double positive thym…	ENSG00000152495	-	0.0:D	1.0:D	1.0:D	31:D	-	-	-	-	-	-	-	-	-	-	-	-	-	-	-	-	-	11933	Control	WES	Ivan Iossifov et al. Nature 2014	25363768
5	114620572	114620572	G	C	exonic	CCDC112	nonsynonymous SNV	CCDC112:uc003kqz.2:exon2:c.151C>G:p.R51G,CCDC112:uc003kra.2:exon2:c.151C>G:p.R51G	coiled-coil domain containing 112	-	ENSG00000164221	-	0.008:D	0.712:P	0.438:B	29.8:D	-	-	-	-	-	-	-	-	-	-	-	-	-	-	-	-	-	12563	Control	WES	Ivan Iossifov et al. Nature 2014	25363768
5	120021782	120021782	A	C	exonic	PRR16	nonsynonymous SNV	PRR16:uc003ksq.3:exon2:c.293A>C:p.Q98P,PRR16:uc003ksp.3:exon3:c.224A>C:p.Q75P,PRR16:uc003ksr.3:exon3:c.83A>C:p.Q28P	proline rich 16	FUNCTION: Regulator of cell size that promotes cell size increase independently of mTOR and Hippo signaling pathways. Acts by stimulating the translation of specific mRNAs, including those encoding proteins affecting mitochondrial functions. Increases mitochondrial mass and respiration. {ECO:0000269|PubMed:24656129}.,	ENSG00000184838	-	0.202:T	0.728:P	0.176:B	18.66:T	-	-	-	-	-	-	-	-	-	-	-	-	-	-	-	-	-	11502	Control	WES	Ivan Iossifov et al. Nature 2014	25363768
5	122950084	122950084	C	A	exonic	CSNK1G3	nonsynonymous SNV	CSNK1G3:uc011cws.3:exon10:c.930C>A:p.H310Q,CSNK1G3:uc010jda.4:exon12:c.1269C>A:p.H423Q,CSNK1G3:uc011cwr.3:exon12:c.1041C>A:p.H347Q,CSNK1G3:uc031skw.1:exon12:c.1338C>A:p.H446Q,CSNK1G3:uc003ktn.4:exon13:c.1266C>A:p.H422Q,CSNK1G3:uc031skv.1:exon13:c.1362C>A:p.H454Q	casein kinase 1 gamma 3	FUNCTION: Serine/threonine-protein kinase. Casein kinases are operationally defined by their preferential utilization of acidic proteins such as caseins as substrates. It can phosphorylate a large number of proteins. Participates in Wnt signaling. Regulates fast synaptic transmission mediated by glutamate (By similarity). {ECO:0000250}.,	ENSG00000151292	-	0.024:D	0.011:B	0.009:B	23.8:D	-	-	-	-	-	-	-	-	-	-	-	-	-	-	-	-	-	12671	Control	WES	Ivan Iossifov et al. Nature 2014	25363768
5	130840410	130840410	T	C	exonic	RAPGEF6	nonsynonymous SNV	RAPGEF6:uc003kvq.3:exon3:c.314A>G:p.H105R,RAPGEF6:uc003kvn.2:exon11:c.1163A>G:p.H388R,RAPGEF6:uc003kvo.2:exon11:c.1163A>G:p.H388R,RAPGEF6:uc003kvr.3:exon11:c.1163A>G:p.H388R,RAPGEF6:uc010jdi.2:exon11:c.1163A>G:p.H388R,RAPGEF6:uc010jdj.2:exon11:c.1163A>G:p.H388R,RAPGEF6:uc010jdk.3:exon11:c.1163A>G:p.H388R,RAPGEF6:uc003kvp.2:exon12:c.1313A>G:p.H438R	Rap guanine nucleotide exchange factor 6	FUNCTION: Guanine nucleotide exchange factor (GEF) for Rap1A, Rap2A and M-Ras GTPases. Does not interact with cAMP. {ECO:0000269|PubMed:11524421, ECO:0000269|PubMed:12581858}.,	ENSG00000158987;ENSG00000273217	rs987947831	0.902:T	0.02:B	0.004:B	15.93:T	-	-	-	-	-	-	-	-	-	-	-	-	-	-	-	-	-	13418	Control	WES	Ivan Iossifov et al. Nature 2014	25363768
5	132197445	132197445	T	C	exonic	GDF9	nonsynonymous SNV	GDF9:uc003kxz.1:exon2:c.1201A>G:p.M401V,GDF9:uc011cxj.1:exon3:c.937A>G:p.M313V,GDF9:uc031slb.1:exon4:c.937A>G:p.M313V	growth differentiation factor 9	FUNCTION: Required for ovarian folliculogenesis. Promotes primordial follicle development. Stimulates granulosa cell proliferation. Promotes cell transition from G0/G1 to S and G2/M phases, through an increase of CCND1 and CCNE1 expression, and RB1 phosphorylation. It regulates STAR expression and cAMP-dependent progesterone release in granulosa and thecal cells. Attenuates the suppressive effect…	ENSG00000164404	rs1002188417	0.092:T	0.008:B	0.023:B	8.334:T	-	-	-	-	-	-	-	-	-	3.229e-05	0	0	0	0	0	6.66e-05	0	12462	Control	WES	Ivan Iossifov et al. Nature 2014	25363768
5	132232691	132232691	C	T	exonic	AFF4	nonsynonymous SNV	AFF4:uc003kyd.3:exon11:c.1631G>A:p.R544H,AFF4:uc003kye.1:exon11:c.1631G>A:p.R544H,AFF4:uc011cxk.2:exon12:c.665G>A:p.R222H	AF4/FMR2 family member 4	FUNCTION: Key component of the super elongation complex (SEC), a complex required to increase the catalytic rate of RNA polymerase II transcription by suppressing transient pausing by the polymerase at multiple sites along the DNA. In the SEC complex, AFF4 acts as a central scaffold that recruits other factors through direct interactions with ELL proteins (ELL, ELL2 or ELL3) and the P-TEFb comple…	ENSG00000072364	rs561102636	0.056:T	1.0:D	0.996:D	26.4:D	4.065e-06	0	0	0	0	0	8.971e-06	0	0	-	-	-	-	-	-	-	-	14658	Control	WES	Ivan Iossifov et al. Nature 2014	25363768
5	134050741	134050741	C	G	exonic	SEC24A	nonsynonymous SNV	SEC24A:uc003kzs.3:exon19:c.2755C>G:p.R919G,SEC24A:uc011cxu.2:exon19:c.2047C>G:p.R683G	SEC24 homolog A, COPII coat complex component	FUNCTION: Component of the COPII coat, that covers ER-derived vesicles involved in transport from the endoplasmic reticulum to the Golgi apparatus. COPII acts in the cytoplasm to promote the transport of secretory, plasma membrane, and vacuolar proteins from the endoplasmic reticulum to the Golgi complex.,	ENSG00000113615	-	0.031:D	0.904:P	0.783:P	25.4:D	-	-	-	-	-	-	-	-	-	-	-	-	-	-	-	-	-	11512	Control	WES	Ivan Iossifov et al. Nature 2014	25363768
5	137496675	137496675	G	T	exonic	BRD8	nonsynonymous SNV	BRD8:uc011cyl.2:exon9:c.1669C>A:p.L557M,BRD8:uc011cyn.1:exon17:c.2209C>A:p.L737M,BRD8:uc003lcf.1:exon18:c.2332C>A:p.L778M,BRD8:uc003lci.3:exon18:c.2341C>A:p.L781M,BRD8:uc011cym.2:exon18:c.2284C>A:p.L762M,BRD8:uc021yea.1:exon18:c.2002C>A:p.L668M,BRD8:uc003lcg.3:exon19:c.2551C>A:p.L851M	bromodomain containing 8	FUNCTION: May act as a coactivator during transcriptional activation by hormone-activated nuclear receptors (NR). Isoform 2 stimulates transcriptional activation by AR/DHTR, ESR1/NR3A1, RXRA/NR2B1 and THRB/ERBA2. At least isoform 1 and isoform 2 are components of the NuA4 histone acetyltransferase (HAT) complex which is involved in transcriptional activation of select genes principally by acetyla…	ENSG00000112983	-	0.001:D	1.0:D	0.999:D	27.1:D	-	-	-	-	-	-	-	-	-	-	-	-	-	-	-	-	-	12837	Control	WES	Ivan Iossifov et al. Nature 2014	25363768
5	142281566	142281566	G	A	exonic	ARHGAP26	nonsynonymous SNV	ARHGAP26:uc003lmt.3:exon7:c.664G>A:p.G222R,ARHGAP26:uc003lmw.3:exon7:c.664G>A:p.G222R,ARHGAP26:uc011dbj.2:exon7:c.664G>A:p.G222R	Rho GTPase activating protein 26	FUNCTION: GTPase-activating protein for RHOA and CDC42.,	ENSG00000145819	rs148543665	0.518:T	0.942:P	0.584:P	16.15:T	1.219e-05	0	0	0	5.799e-05	0	1.794e-05	0	0	-	-	-	-	-	-	-	-	12426	Control	WES	Ivan Iossifov et al. Nature 2014	25363768
5	142287334	142287334	A	G	exonic	ARHGAP26	nonsynonymous SNV	ARHGAP26:uc003lmt.3:exon9:c.898A>G:p.M300V,ARHGAP26:uc003lmw.3:exon9:c.898A>G:p.M300V,ARHGAP26:uc011dbj.2:exon9:c.898A>G:p.M300V	Rho GTPase activating protein 26	FUNCTION: GTPase-activating protein for RHOA and CDC42.,	ENSG00000145819	-	0.001:D	0.609:P	0.342:B	23.1:D	-	-	-	-	-	-	-	-	-	-	-	-	-	-	-	-	-	14179	Control	WES	Ivan Iossifov et al. Nature 2014	25363768
5	145890147	145890147	G	A	exonic	TCERG1	nonsynonymous SNV	TCERG1:uc003loc.3:exon21:c.3176G>A:p.R1059H,TCERG1:uc003lob.3:exon22:c.3239G>A:p.R1080H	transcription elongation regulator 1	FUNCTION: Transcription factor that binds RNA polymerase II and inhibits the elongation of transcripts from target promoters. Regulates transcription elongation in a TATA box-dependent manner. Necessary for TAT-dependent activation of the human immunodeficiency virus type 1 (HIV-1) promoter. {ECO:0000269|PubMed:11604498, ECO:0000269|PubMed:9315662}.,	ENSG00000113649	rs756667467	0.002:D	1.0:D	0.989:D	25.1:D	4.062e-06	0	0	0	0	0	8.956e-06	0	0	-	-	-	-	-	-	-	-	14540	Control	WES	Ivan Iossifov et al. Nature 2014	25363768
5	150027515	150027515	G	A	exonic	SYNPO	nonsynonymous SNV	SYNPO:uc003lsn.3:exon3:c.410G>A:p.R137Q,SYNPO:uc021yfu.1:exon3:c.410G>A:p.R137Q	synaptopodin	FUNCTION: Actin-associated protein that may play a role in modulating actin-based shape and motility of dendritic spines and renal podocyte foot processes. Seems to be essential for the formation of spine apparatuses in spines of telencephalic neurons, which is involved in synaptic plasticity (By similarity). {ECO:0000250}.,	ENSG00000171992	rs375586790	0.157:T	0.392:B	0.071:B	18.80:T	6.615e-06	0	0	0	0	0	1.734e-05	0	0	-	-	-	-	-	-	-	-	13942	Control	WES	Ivan Iossifov et al. Nature 2014	25363768
5	151173742	151173742	A	G	exonic	G3BP1	nonsynonymous SNV	G3BP1:uc003lum.3:exon5:c.374A>G:p.Y125C,G3BP1:uc003lun.3:exon5:c.374A>G:p.Y125C	G3BP stress granule assembly factor 1	FUNCTION: May be a regulated effector of stress granule assembly. Phosphorylation-dependent sequence-specific endoribonuclease in vitro. Cleaves exclusively between cytosine and adenine and cleaves MYC mRNA preferentially at the 3'-UTR. ATP- and magnesium- dependent helicase. Unwinds preferentially partial DNA and RNA duplexes having a 17 bp annealed portion and either a hanging 3' tail or hangin…	ENSG00000145907	rs968398367	0.002:D	1.0:D	0.996:D	22.7:D	-	-	-	-	-	-	-	-	-	-	-	-	-	-	-	-	-	14642	Control	WES	Ivan Iossifov et al. Nature 2014	25363768
5	167379809	167379809	A	G	exonic	TENM2	nonsynonymous SNV	TENM2:uc003lzr.5:exon2:c.356A>G:p.N119S,TENM2:uc003lzq.3:exon3:c.566A>G:p.N189S,TENM2:uc021yhi.1:exon3:c.719A>G:p.N240S,TENM2:uc010jjd.3:exon4:c.929A>G:p.N310S	teneurin transmembrane protein 2	FUNCTION: Involved in neural development, regulating the establishment of proper connectivity within the nervous system. Promotes the formation of filopodia and enlarged growth cone in neuronal cells. Induces homophilic cell-cell adhesion (By similarity). May function as a cellular signal transducer. {ECO:0000250, ECO:0000269|PubMed:21724987}., FUNCTION: Ten-2 intracellular domain: Induces gene t…	ENSG00000145934	-	0.029:D	0.247:B	0.302:B	19.21:T	-	-	-	-	-	-	-	-	-	-	-	-	-	-	-	-	-	13540	Control	WES	Ivan Iossifov et al. Nature 2014	25363768
5	171509349	171509349	A	G	exonic	STK10	nonsynonymous SNV	STK10:uc003mbo.1:exon12:c.1970T>C:p.L657P	serine/threonine kinase 10	FUNCTION: Serine/threonine-protein kinase involved in regulation of lymphocyte migration. Phosphorylates MSN, and possibly PLK1. Involved in regulation of lymphocyte migration by mediating phosphorylation of ERM proteins such as MSN. Acts as a negative regulator of MAP3K1/MEKK1. May also act as a cell cycle regulator by acting as a polo kinase kinase: mediates phosphorylation of PLK1 in vitro, ho…	ENSG00000072786	-	0.001:D	1.0:D	0.995:D	32:D	-	-	-	-	-	-	-	-	-	-	-	-	-	-	-	-	-	13555	Control	WES	Ivan Iossifov et al. Nature 2014	25363768
5	171639001	171639001	G	A	exonic	UBTD2	nonsynonymous SNV	UBTD2:uc003mbp.1:exon3:c.538C>T:p.R180W	ubiquitin domain containing 2	-	ENSG00000168246	rs768809522	0.002:D	0.998:D	0.873:P	28.1:D	3.657e-05	0	0	0	0	0	5.377e-05	0.0002	6.497e-05	-	-	-	-	-	-	-	-	14328	Control	WES	Ivan Iossifov et al. Nature 2014	25363768
5	174868889	174868889	T	G	exonic	DRD1	nonsynonymous SNV	DRD1:uc021yia.1:exon1:c.1214A>C:p.E405A,DRD1:uc003mcz.3:exon2:c.1214A>C:p.E405A	dopamine receptor D1	FUNCTION: Dopamine receptor whose activity is mediated by G proteins which activate adenylyl cyclase.,	ENSG00000184845	-	0.191:T	0.001:B	0.004:B	13.84:T	-	-	-	-	-	-	-	-	-	-	-	-	-	-	-	-	-	13054	Control	WES	Ivan Iossifov et al. Nature 2014	25363768
5	176715871	176715871	C	G	exonic	NSD1	nonsynonymous SNV	NSD1:uc003mfr.4:exon21:c.6203C>G:p.T2068S,NSD1:uc003mft.4:exon22:c.5396C>G:p.T1799S,NSD1:uc011dfx.2:exon22:c.5147C>G:p.T1716S	nuclear receptor binding SET domain protein 1	FUNCTION: Histone methyltransferase. Preferentially methylates 'Lys-36' of histone H3 and 'Lys-20' of histone H4 (in vitro). Transcriptional intermediary factor capable of both negatively or positively influencing transcription, depending on the cellular context. {ECO:0000269|PubMed:21196496}.,	ENSG00000165671	-	0.013:D	0.997:D	0.933:D	25.2:D	-	-	-	-	-	-	-	-	-	-	-	-	-	-	-	-	-	13053	Control	WES	Ivan Iossifov et al. Nature 2014	25363768
5	179668066	179668066	T	C	exonic	MAPK9	nonsynonymous SNV	MAPK9:uc021yjj.1:exon8:c.961A>G:p.I321V,MAPK9:uc021yjk.1:exon8:c.961A>G:p.I321V,MAPK9:uc003mls.4:exon9:c.961A>G:p.I321V,MAPK9:uc003mlt.4:exon9:c.961A>G:p.I321V,MAPK9:uc003mlv.4:exon9:c.961A>G:p.I321V,MAPK9:uc010jlc.3:exon9:c.961A>G:p.I321V,MAPK9:uc021yji.1:exon9:c.883A>G:p.I295V	mitogen-activated protein kinase 9	FUNCTION: Serine/threonine-protein kinase involved in various processes such as cell proliferation, differentiation, migration, transformation and programmed cell death. Extracellular stimuli such as proinflammatory cytokines or physical stress stimulate the stress-activated protein kinase/c-Jun N-terminal kinase (SAP/JNK) signaling pathway. In this cascade, two dual specificity kinases MAP2K4/MK…	ENSG00000050748	-	0.452:T	0.004:B	0.011:B	2.006:T	4.064e-06	0	0	0	0	0	8.957e-06	0	0	-	-	-	-	-	-	-	-	11563	Control	WES	Ivan Iossifov et al. Nature 2014	25363768
5	179745825	179745825	G	A	exonic	GFPT2	nonsynonymous SNV	GFPT2:uc003mlw.1:exon10:c.926C>T:p.T309I	glutamine-fructose-6-phosphate transaminase 2	FUNCTION: Controls the flux of glucose into the hexosamine pathway. Most likely involved in regulating the availability of precursors for N- and O-linked glycosylation of proteins.,	ENSG00000131459	-	0.024:D	0.952:P	0.781:P	24.9:D	-	-	-	-	-	-	-	-	-	-	-	-	-	-	-	-	-	13283	Control	WES	Ivan Iossifov et al. Nature 2014	25363768
5	180377161	180377161	G	A	exonic	BTNL8	nonsynonymous SNV	BTNL8:uc010jlm.3:exon7:c.772G>A:p.D258N,BTNL8:uc011dhh.2:exon7:c.568G>A:p.D190N,BTNL8:uc003mmp.3:exon8:c.1120G>A:p.D374N,BTNL8:uc011dhg.2:exon8:c.745G>A:p.D249N	butyrophilin like 8	FUNCTION: May stimulate primary immune response. Acts on T-cell stimulated sub-optimally through the TCR/CD3 complex stimulating their proliferation and cytokine production. {ECO:0000269|PubMed:24036152}.,	ENSG00000113303	rs373083701	0.525:T	0.0:B	0.001:B	0.012:T	5.3e-05	0.0005	0	0	0	0	3.987e-05	0	3.303e-05	3.719e-05	0.0001	0	0	0	0	0	0	14696	Control	WES	Ivan Iossifov et al. Nature 2014	25363768
5	180485372	180485372	T	A	exonic	BTNL9	nonsynonymous SNV	BTNL9:uc003mmt.3:exon10:c.976T>A:p.Y326N	butyrophilin like 9	-	ENSG00000165810	-	0.009:D	0.103:B	0.065:B	22.9:D	-	-	-	-	-	-	-	-	-	-	-	-	-	-	-	-	-	14506	Control	WES	Ivan Iossifov et al. Nature 2014	25363768
5	32052739	32052739	C	T	exonic	PDZD2	nonsynonymous SNV	PDZD2:uc003jhm.3:exon8:c.1688C>T:p.S563F,PDZD2:uc011cnx.1:exon8:c.1166C>T:p.S389F,PDZD2:uc003jhl.3:exon9:c.1688C>T:p.S563F	PDZ domain containing 2	-	ENSG00000133401	-	0.0:D	0.999:D	0.949:D	33:D	-	-	-	-	-	-	-	-	-	-	-	-	-	-	-	-	-	11211	Control	WES	Ivan Iossifov et al. Nature 2014	25363768
5	37177727	37177727	T	C	exonic	C5orf42	nonsynonymous SNV	C5orf42:uc011coy.1:exon5:c.1396A>G:p.K466E,C5orf42:uc011coz.1:exon15:c.3121A>G:p.K1041E,C5orf42:uc011cpa.1:exon30:c.5896A>G:p.K1966E	chromosome 5 open reading frame 42	-	ENSG00000197603	-	0.109:T	0.002:B	0.009:B	19.22:T	-	-	-	-	-	-	-	-	-	3.228e-05	0	0	0	0	0	6.66e-05	0	13506	Control	WES	Ivan Iossifov et al. Nature 2014	25363768
5	37187590	37187590	G	A	exonic	C5orf42	nonsynonymous SNV	C5orf42:uc011coz.1:exon8:c.1231C>T:p.R411W,C5orf42:uc011cpb.1:exon9:c.649C>T:p.R217W,C5orf42:uc011cpa.1:exon23:c.4006C>T:p.R1336W	chromosome 5 open reading frame 42	-	ENSG00000197603	rs367543061	0.001:D	1.0:D	0.999:D	34:D	1.231e-05	0	0	0	0	0	2.747e-05	0	0	6.458e-05	0	0	0	0	0	0.0001	0	11944	Control	WES	Ivan Iossifov et al. Nature 2014	25363768
5	41048456	41048456	G	C	exonic	MROH2B	nonsynonymous SNV	MROH2B:uc003jmi.4:exon6:c.319C>G:p.R107G,MROH2B:uc003jmj.4:exon16:c.1654C>G:p.R552G	maestro heat like repeat family member 2B	-	ENSG00000171495	-	0.325:T	0.144:B	0.173:B	21.2:D	-	-	-	-	-	-	-	-	-	-	-	-	-	-	-	-	-	13903	Control	WES	Ivan Iossifov et al. Nature 2014	25363768
5	126993226	126993226	C	G	exonic	CTXN3	nonsynonymous SNV	CTXN3:uc021yde.1:exon1:c.13C>G:p.Q5E,CTXN3:uc003kul.4:exon3:c.13C>G:p.Q5E,CTXN3:uc003kum.4:exon3:c.13C>G:p.Q5E	cortexin 3	-	ENSG00000205279	-	0.976:T	0.002:B	0.016:B	3.413:T	-	-	-	-	-	-	-	-	-	-	-	-	-	-	-	-	-	13616	Control	WES	Ivan Iossifov et al. Nature 2014	25363768
5	150029165	150029165	C	T	exonic	SYNPO	nonsynonymous SNV	SYNPO:uc021yfv.1:exon1:c.1328C>T:p.A443V,SYNPO:uc003lso.4:exon2:c.1328C>T:p.A443V,SYNPO:uc003lsp.3:exon2:c.1328C>T:p.A443V,SYNPO:uc003lsn.3:exon3:c.2060C>T:p.A687V,SYNPO:uc021yfu.1:exon3:c.2060C>T:p.A687V	synaptopodin	FUNCTION: Actin-associated protein that may play a role in modulating actin-based shape and motility of dendritic spines and renal podocyte foot processes. Seems to be essential for the formation of spine apparatuses in spines of telencephalic neurons, which is involved in synaptic plasticity (By similarity). {ECO:0000250}.,	ENSG00000171992	rs564710386	0.037:D	0.164:B	0.043:B	17.28:T	1.263e-05	6.898e-05	0	0	0	0	0	0.0002	3.271e-05	-	-	-	-	-	-	-	-	11196	Control	WES	Ivan Iossifov et al. Nature 2014	25363768
5	176860931	176860931	C	T	exonic	GRK6	nonsynonymous SNV	GRK6:uc003mgs.1:exon7:c.665C>T:p.A222V,GRK6:uc003mgq.2:exon9:c.755C>T:p.A252V,GRK6:uc021yit.1:exon9:c.755C>T:p.A252V,GRK6:uc021yiu.1:exon9:c.755C>T:p.A252V	G protein-coupled receptor kinase 6	FUNCTION: Specifically phosphorylates the activated forms of G protein-coupled receptors. Such receptor phosphorylation initiates beta-arrestin-mediated receptor desensitization, internalization, and signaling events leading to their desensitization. Seems to be involved in the desensitization of D2-like dopamine receptors in striatum and chemokine receptor CXCR4 which is critical for CXCL12-indu…	ENSG00000198055	-	0.001:D	0.999:D	0.934:D	26.2:D	-	-	-	-	-	-	-	-	-	-	-	-	-	-	-	-	-	13849	Control	WES	Ivan Iossifov et al. Nature 2014	25363768
6	489025	489025	G	C	exonic	EXOC2	nonsynonymous SNV	EXOC2:uc011dho.3:exon17:c.1420C>G:p.Q474E,EXOC2:uc003mtd.4:exon27:c.2635C>G:p.Q879E,EXOC2:uc003mte.4:exon29:c.2635C>G:p.Q879E	exocyst complex component 2	FUNCTION: Component of the exocyst complex involved in the docking of exocytic vesicles with fusion sites on the plasma membrane.,	ENSG00000112685	-	1.0:T	0.003:B	0.002:B	11.62:T	-	-	-	-	-	-	-	-	-	-	-	-	-	-	-	-	-	14116	Control	WES	Ivan Iossifov et al. Nature 2014	25363768
6	10529778	10529778	G	A	exonic	GCNT2	nonsynonymous SNV	GCNT2:uc003mzc.4:exon1:c.631G>A:p.G211R,GCNT2:uc010joo.3:exon3:c.634G>A:p.G212R	glucosaminyl (N-acetyl) transferase 2, I-branching enzyme (I blood group)	FUNCTION: Branching enzyme that converts linear into branched poly-N-acetyllactosaminoglycans. Introduces the blood group I antigen during embryonic development. It is closely associated with the development and maturation of erythroid cells. The expression of the blood group I antigen in erythrocytes is determined by isoform C.,	ENSG00000111846	-	-:-	0.998:D	0.99:D	31:D	-	-	-	-	-	-	-	-	-	-	-	-	-	-	-	-	-	11839	Control	WES	Ivan Iossifov et al. Nature 2014	25363768
6	12124122	12124122	G	T	exonic	HIVEP1	nonsynonymous SNV	HIVEP1:uc003nac.3:exon4:c.4094G>T:p.R1365L	human immunodeficiency virus type I enhancer binding protein 1	FUNCTION: This protein specifically binds to the DNA sequence 5'- GGGACTTTCC-3' which is found in the enhancer elements of numerous viral promoters such as those of SV40, CMV, or HIV-1. In addition, related sequences are found in the enhancer elements of a number of cellular promoters, including those of the class I MHC, interleukin-2 receptor, and interferon-beta genes. It may act in T-cell acti…	ENSG00000095951	-	0.0:D	1.0:D	0.999:D	33:D	-	-	-	-	-	-	-	-	-	-	-	-	-	-	-	-	-	13039	Control	WES	Ivan Iossifov et al. Nature 2014	25363768
6	12126010	12126010	C	G	exonic	HIVEP1	nonsynonymous SNV	HIVEP1:uc003nac.3:exon4:c.5982C>G:p.N1994K	human immunodeficiency virus type I enhancer binding protein 1	FUNCTION: This protein specifically binds to the DNA sequence 5'- GGGACTTTCC-3' which is found in the enhancer elements of numerous viral promoters such as those of SV40, CMV, or HIV-1. In addition, related sequences are found in the enhancer elements of a number of cellular promoters, including those of the class I MHC, interleukin-2 receptor, and interferon-beta genes. It may act in T-cell acti…	ENSG00000095951	-	1.0:T	0.0:B	0.0:B	6.749:T	-	-	-	-	-	-	-	-	-	-	-	-	-	-	-	-	-	13763	Control	WES	Ivan Iossifov et al. Nature 2014	25363768
6	13622664	13622664	C	T	exonic	RANBP9	nonsynonymous SNV	RANBP9:uc003nba.3:exon12:c.1097G>A:p.C366Y,RANBP9:uc003nbb.3:exon14:c.2120G>A:p.C707Y	RAN binding protein 9	FUNCTION: May act as an adapter protein to couple membrane receptors to intracellular signaling pathways. May be involved in signaling of ITGB2/LFA-1 and other integrins. Enhances HGF-MET signaling by recruiting Sos and activating the Ras pathway. Enhances dihydrotestosterone-induced transactivation activity of AR, as well as dexamethasone-induced transactivation activity of NR3C1, but not affect…	ENSG00000010017	-	0.004:D	0.008:B	0.015:B	26.5:D	-	-	-	-	-	-	-	-	-	-	-	-	-	-	-	-	-	12733	Control	WES	Ivan Iossifov et al. Nature 2014	25363768
6	24418366	24418366	A	T	exonic	MRS2	nonsynonymous SNV	MRS2:uc011djn.2:exon6:c.741A>T:p.E247D,MRS2:uc003nea.3:exon8:c.891A>T:p.E297D,MRS2:uc003neb.3:exon8:c.891A>T:p.E297D,MRS2:uc011djl.2:exon9:c.900A>T:p.E300D	MRS2, magnesium transporter	FUNCTION: Magnesium transporter that may mediate the influx of magnesium into the mitochondrial matrix. {ECO:0000269|PubMed:11401429}.,	ENSG00000124532	-	0.059:T	0.439:B	0.237:B	23.3:D	-	-	-	-	-	-	-	-	-	-	-	-	-	-	-	-	-	13894	Control	WES	Ivan Iossifov et al. Nature 2014	25363768
6	24832532	24832532	C	T	exonic	FAM65B	nonsynonymous SNV	FAM65B:uc011djs.1:exon16:c.2296G>A:p.A766T,FAM65B:uc003neo.1:exon17:c.2359G>A:p.A787T	family with sequence similarity 65 member B	FUNCTION: Required for hearing (PubMed:24958875). Involved in skeletal muscle development (PubMed:24687993). {ECO:0000269|PubMed:24687993, ECO:0000269|PubMed:24958875}.,	ENSG00000111913	-	0.02:D	0.697:P	0.162:B	26.8:D	-	-	-	-	-	-	-	-	-	-	-	-	-	-	-	-	-	14221	Control	WES	Ivan Iossifov et al. Nature 2014	25363768
6	26271590	26271590	G	A	exonic	HIST1H3G	nonsynonymous SNV	HIST1H3G:uc003nhi.3:exon1:c.23C>T:p.A8V	histone cluster 1, H3g	FUNCTION: Core component of nucleosome. Nucleosomes wrap and compact DNA into chromatin, limiting DNA accessibility to the cellular machineries which require DNA as a template. Histones thereby play a central role in transcription regulation, DNA repair, DNA replication and chromosomal stability. DNA accessibility is regulated via a complex set of post-translational modifications of histones, als…	ENSG00000256018	-	-:-	-:-	-:-	15.40:T	-	-	-	-	-	-	-	-	-	-	-	-	-	-	-	-	-	11544	Control	WES	Ivan Iossifov et al. Nature 2014	25363768
6	26285460	26285460	C	G	exonic	HIST1H4H	nonsynonymous SNV	HIST1H4H:uc003nhm.2:exon1:c.268G>C:p.A90P	histone cluster 1, H4h	FUNCTION: Core component of nucleosome. Nucleosomes wrap and compact DNA into chromatin, limiting DNA accessibility to the cellular machineries which require DNA as a template. Histones thereby play a central role in transcription regulation, DNA repair, DNA replication and chromosomal stability. DNA accessibility is regulated via a complex set of post-translational modifications of histones, als…	ENSG00000158406	-	0.009:D	-:-	-:-	28.1:D	-	-	-	-	-	-	-	-	-	3.227e-05	0	0	0	0	0	0	0.001	11798	Control	WES	Ivan Iossifov et al. Nature 2014	25363768
6	27925794	27925794	A	G	exonic	OR2B6	nonsynonymous SNV	OR2B6:uc011dkx.2:exon1:c.776A>G:p.Y259C	olfactory receptor family 2 subfamily B member 6	FUNCTION: Odorant receptor. {ECO:0000305}.,	ENSG00000124657	-	0.0:D	1.0:D	1.0:D	23.4:D	-	-	-	-	-	-	-	-	-	-	-	-	-	-	-	-	-	14185	Control	WES	Ivan Iossifov et al. Nature 2014	25363768
6	32942326	32942326	G	T	exonic	BRD2	nonsynonymous SNV	BRD2:uc010juh.3:exon2:c.117G>T:p.L39F,BRD2:uc003ocn.4:exon3:c.117G>T:p.L39F,BRD2:uc003ocq.4:exon3:c.117G>T:p.L39F	bromodomain containing 2	FUNCTION: May play a role in spermatogenesis or folliculogenesis (By similarity). Binds hyperacetylated chromatin and plays a role in the regulation of transcription, probably by chromatin remodeling. Regulates transcription of the CCND1 gene. Plays a role in nucleosome assembly. {ECO:0000250, ECO:0000269|PubMed:18406326}.,	ENSG00000204256	-	0.007:D	0.999:D	0.994:D	24.5:D	-	-	-	-	-	-	-	-	-	-	-	-	-	-	-	-	-	14223	Control	WES	Ivan Iossifov et al. Nature 2014	25363768
6	34004082	34004082	G	A	exonic	GRM4	nonsynonymous SNV	GRM4:uc003oio.4:exon6:c.881C>T:p.T294M,GRM4:uc031sol.1:exon7:c.881C>T:p.T294M,GRM4:uc031som.1:exon7:c.1457C>T:p.T486M,GRM4:uc010jvi.4:exon8:c.881C>T:p.T294M,GRM4:uc011dsl.3:exon8:c.1385C>T:p.T462M,GRM4:uc011dsm.3:exon8:c.1298C>T:p.T433M,GRM4:uc011dsn.3:exon8:c.1664C>T:p.T555M,GRM4:uc003oiq.4:exon9:c.1406C>T:p.T469M,GRM4:uc010jvh.4:exon9:c.1805C>T:p.T602M	glutamate receptor, metabotropic 4	FUNCTION: G-protein coupled receptor for glutamate. Ligand binding causes a conformation change that triggers signaling via guanine nucleotide-binding proteins (G proteins) and modulates the activity of down-stream effectors. Signaling inhibits adenylate cyclase activity. {ECO:0000269|PubMed:7617140, ECO:0000269|PubMed:8738157, ECO:0000269|PubMed:9473604}.,	ENSG00000124493	-	0.0:D	1.0:D	0.997:D	27.0:D	-	-	-	-	-	-	-	-	-	-	-	-	-	-	-	-	-	13531	Control	WES	Ivan Iossifov et al. Nature 2014	25363768
6	35378934	35378934	G	A	exonic	PPARD	nonsynonymous SNV	PPARD:uc003okl.3:exon3:c.70G>A:p.E24K,PPARD:uc003okm.3:exon3:c.70G>A:p.E24K,PPARD:uc011dtc.2:exon3:c.70G>A:p.E24K,PPARD:uc003okn.3:exon4:c.70G>A:p.E24K	peroxisome proliferator activated receptor delta	FUNCTION: Ligand-activated transcription factor. Receptor that binds peroxisome proliferators such as hypolipidemic drugs and fatty acids. Has a preference for poly-unsaturated fatty acids, such as gamma-linoleic acid and eicosapentanoic acid. Once activated by a ligand, the receptor binds to promoter elements of target genes. Regulates the peroxisomal beta-oxidation pathway of fatty acids. Funct…	ENSG00000112033	-	0.275:T	0.079:B	0.01:B	22.6:D	-	-	-	-	-	-	-	-	-	-	-	-	-	-	-	-	-	14167	Control	WES	Ivan Iossifov et al. Nature 2014	25363768
6	35716621	35716621	C	T	exonic	ARMC12	nonsynonymous SNV	ARMC12:uc003ola.3:exon6:c.1078C>T:p.R360C,ARMC12:uc003olb.1:exon6:c.967C>T:p.R323C	armadillo repeat containing 12	-	ENSG00000157343	rs143217349	0.031:D	0.89:P	0.335:B	21.9:D	1.233e-05	0	0	0	0	0	1.815e-05	0.0002	0	-	-	-	-	-	-	-	-	14306	Control	WES	Ivan Iossifov et al. Nature 2014	25363768
6	39512337	39512337	C	T	exonic	KIF6	nonsynonymous SNV	KIF6:uc010jxa.1:exon9:c.793G>A:p.E265K,KIF6:uc003oot.2:exon12:c.1420G>A:p.E474K,KIF6:uc010jxb.1:exon12:c.1420G>A:p.E474K,KIF6:uc011dua.1:exon12:c.1420G>A:p.E474K	kinesin family member 6	-	ENSG00000164627	rs191227648	0.0:D	1.0:D	1.0:D	35:D	0.0002	0	0	0.0001	0.0023	0	9e-06	0.0006	0	0.0002	0	0	0	0.0037	0	0	0	14640	Control	WES	Ivan Iossifov et al. Nature 2014	25363768
6	39607480	39607480	C	T	exonic	KIF6	nonsynonymous SNV	KIF6:uc003oot.2:exon4:c.305G>A:p.G102E,KIF6:uc010jxb.1:exon4:c.305G>A:p.G102E,KIF6:uc011dua.1:exon4:c.305G>A:p.G102E	kinesin family member 6	-	ENSG00000164627	-	0.0:D	1.0:D	1.0:D	32:D	-	-	-	-	-	-	-	-	-	-	-	-	-	-	-	-	-	12184	Control	WES	Ivan Iossifov et al. Nature 2014	25363768
6	41711107	41711107	G	C	exonic	PGC	nonsynonymous SNV	PGC:uc003ora.2:exon4:c.349C>G:p.P117A,PGC:uc021yzm.1:exon4:c.349C>G:p.P117A	progastricsin (pepsinogen C)	FUNCTION: Hydrolyzes a variety of proteins.,	ENSG00000096088	rs370140729	0.002:D	0.956:P	0.825:P	13.23:T	4.062e-06	0	0	0	0	0	8.958e-06	0	0	-	-	-	-	-	-	-	-	13416	Control	WES	Ivan Iossifov et al. Nature 2014	25363768
6	41771652	41771652	C	T	exonic	USP49	nonsynonymous SNV	USP49:uc003ori.3:exon5:c.1453G>A:p.G485R	ubiquitin specific peptidase 49	FUNCTION: Specifically deubiquitinates histone H2B at 'Lys-120' (H2BK120Ub). H2BK120Ub is a specific tag for epigenetic transcriptional activation and acts as a regulator of mRNA splicing. Deubiquitination is required for efficient cotranscriptional splicing of a large set of exons. {ECO:0000269|PubMed:23824326}.,	ENSG00000164663	-	0.14:T	0.338:B	0.444:B	27.0:D	-	-	-	-	-	-	-	-	-	-	-	-	-	-	-	-	-	14455	Control	WES	Ivan Iossifov et al. Nature 2014	25363768
6	41898448	41898448	A	G	exonic	BYSL	nonsynonymous SNV	BYSL:uc003orl.3:exon4:c.646A>G:p.I216V	bystin like	FUNCTION: Required for processing of 20S pre-rRNA precursor and biogenesis of 40S ribosomal subunits. May be required for trophinin-dependent regulation of cell adhesion during implantation of human embryos. {ECO:0000269|PubMed:17360433, ECO:0000269|PubMed:17381424}.,	ENSG00000112578	-	0.397:T	0.018:B	0.074:B	13.46:T	-	-	-	-	-	-	-	-	-	-	-	-	-	-	-	-	-	12859	Control	WES	Ivan Iossifov et al. Nature 2014	25363768
6	42657338	42657338	G	T	exonic	UBR2	nonsynonymous SNV	UBR2:uc011duu.2:exon2:c.232G>T:p.G78C,UBR2:uc011dut.2:exon10:c.820G>T:p.G274C,UBR2:uc011dus.2:exon38:c.3991G>T:p.G1331C,UBR2:uc011dur.2:exon46:c.5056G>T:p.G1686C	ubiquitin protein ligase E3 component n-recognin 2	FUNCTION: E3 ubiquitin-protein ligase which is a component of the N-end rule pathway. Recognizes and binds to proteins bearing specific N-terminal residues that are destabilizing according to the N-end rule, leading to their ubiquitination and subsequent degradation. Plays a critical role in chromatin inactivation and chromosome-wide transcriptional silencing during meiosis via ubiquitination of …	ENSG00000024048	-	0.015:D	1.0:D	1.0:D	31:D	-	-	-	-	-	-	-	-	-	-	-	-	-	-	-	-	-	11542	Control	WES	Ivan Iossifov et al. Nature 2014	25363768
6	43276060	43276060	T	C	exonic	CRIP3	nonsynonymous SNV	CRIP3:uc003ouu.1:exon2:c.131A>G:p.H44R,CRIP3:uc010jyn.2:exon2:c.131A>G:p.H44R	cysteine rich protein 3	-	ENSG00000146215	-	0.012:D	1.0:D	0.998:D	23.9:D	-	-	-	-	-	-	-	-	-	-	-	-	-	-	-	-	-	12285	Control	WES	Ivan Iossifov et al. Nature 2014	25363768
6	44310866	44310866	C	T	exonic	SPATS1	nonsynonymous SNV	SPATS1:uc003oxk.3:exon1:c.34C>T:p.R12W,SPATS1:uc021yzz.1:exon2:c.34C>T:p.R12W	spermatogenesis associated serine rich 1	-	ENSG00000249481	-	0.017:D	0.001:B	0.001:B	22.9:D	-	-	-	-	-	-	-	-	-	-	-	-	-	-	-	-	-	12479	Control	WES	Ivan Iossifov et al. Nature 2014	25363768
6	70040421	70040421	G	A	exonic	BAI3	nonsynonymous SNV	BAI3:uc011dxx.2:exon7:c.677G>A:p.G226E,BAI3:uc010kak.3:exon22:c.3059G>A:p.G1020E,BAI3:uc003pev.4:exon23:c.3059G>A:p.G1020E	-	-	ENSG00000135298	-	0.003:D	1.0:D	1.0:D	33:D	-	-	-	-	-	-	-	-	-	-	-	-	-	-	-	-	-	11634	Control	WES	Ivan Iossifov et al. Nature 2014	25363768
6	70408938	70408938	T	C	exonic	LMBRD1	nonsynonymous SNV	LMBRD1:uc003pez.3:exon12:c.1116A>G:p.I372M,LMBRD1:uc003pfa.3:exon13:c.1335A>G:p.I445M,LMBRD1:uc010kal.3:exon13:c.1116A>G:p.I372M	LMBR1 domain containing 1	FUNCTION: Probable lysosomal cobalamin transporter. Required to export cobalamin from lysosomes allowing its conversion to cofactors. Isoform 3 may play a role in the assembly of hepatitis delta virus (HDV). {ECO:0000269|PubMed:15956556, ECO:0000269|PubMed:19136951}.,	ENSG00000168216	rs748124386	0.059:T	0.34:B	0.048:B	16.37:T	4.086e-06	0	0	0	5.819e-05	0	0	0	0	-	-	-	-	-	-	-	-	14152	Control	WES	Ivan Iossifov et al. Nature 2014	25363768
6	75843100	75843100	C	G	exonic	COL12A1	nonsynonymous SNV	COL12A1:uc021zbw.1:exon18:c.2211G>C:p.R737S,COL12A1:uc003pht.3:exon19:c.2211G>C:p.R737S,COL12A1:uc021zbv.1:exon33:c.5703G>C:p.R1901S,COL12A1:uc003phs.3:exon34:c.5703G>C:p.R1901S	collagen type XII alpha 1	FUNCTION: Type XII collagen interacts with type I collagen- containing fibrils, the COL1 domain could be associated with the surface of the fibrils, and the COL2 and NC3 domains may be localized in the perifibrillar matrix. {ECO:0000250}.,	ENSG00000111799	-	0.032:D	0.256:B	0.102:B	24.6:D	-	-	-	-	-	-	-	-	-	3.229e-05	0.0001	0	0	0	0	0	0	13916	Control	WES	Ivan Iossifov et al. Nature 2014	25363768
6	76412395	76412395	G	A	exonic	SENP6	nonsynonymous SNV	SENP6:uc003pie.4:exon18:c.2302G>A:p.G768S,SENP6:uc003pid.4:exon19:c.2323G>A:p.G775S	SUMO1/sentrin specific peptidase 6	FUNCTION: Protease that deconjugates SUMO1, SUMO2 and SUMO3 from targeted proteins. Processes preferentially poly-SUMO2 and poly- SUMO3 chains, but does not efficiently process SUMO1, SUMO2 and SUMO3 precursors. Deconjugates SUMO1 from RXRA, leading to transcriptional activation. Involved in chromosome alignment and spindle assembly, by regulating the kinetochore CENPH-CENPI-CENPK complex. Desumo…	ENSG00000112701	rs762393122	0.021:D	1.0:D	0.999:D	33:D	0.0002	0	0	0.002	0	0.0006	4.585e-05	0.0004	3.532e-05	0.0002	0.0001	0	0	0	0.0011	6.675e-05	0	14539	Control	WES	Ivan Iossifov et al. Nature 2014	25363768
6	83888415	83888415	G	A	exonic	PGM3	nonsynonymous SNV	PGM3:uc003pjw.3:exon7:c.763C>T:p.R255W,PGM3:uc003pju.2:exon8:c.1006C>T:p.R336W,PGM3:uc021zcd.1:exon8:c.1006C>T:p.R336W,PGM3:uc011dyz.2:exon9:c.1090C>T:p.R364W	phosphoglucomutase 3	FUNCTION: Catalyzes the conversion of GlcNAc-6-P into GlcNAc-1-P during the synthesis of uridine diphosphate/UDP-GlcNAc, a sugar nucleotide critical to multiple glycosylation pathways including protein N- and O-glycosylation. {ECO:0000303|PubMed:24589341, ECO:0000303|PubMed:24698316, ECO:0000303|PubMed:24931394}.,	ENSG00000013375	rs748755438	0.007:D	0.997:D	0.724:P	33:D	1.627e-05	0	0	0	0	0	8.962e-06	0	9.747e-05	-	-	-	-	-	-	-	-	12313	Control	WES	Ivan Iossifov et al. Nature 2014	25363768
6	86201766	86201766	A	G	exonic	NT5E	nonsynonymous SNV	NT5E:uc010kbr.3:exon7:c.1282A>G:p.K428E,NT5E:uc003pko.4:exon8:c.1432A>G:p.K478E	5'-nucleotidase ecto	FUNCTION: Hydrolyzes extracellular nucleotides into membrane permeable nucleosides. Exhibits AMP-, NAD-, and NMN-nucleosidase activities. {ECO:0000269|PubMed:21933152}.,	ENSG00000135318	-	1.0:T	0.001:B	0.003:B	5.397:T	-	-	-	-	-	-	-	-	-	-	-	-	-	-	-	-	-	11252	Control	WES	Ivan Iossifov et al. Nature 2014	25363768
6	112513029	112513029	T	A	exonic	LAMA4	nonsynonymous SNV	LAMA4:uc003pvt.3:exon6:c.527A>T:p.N176I,LAMA4:uc003pvu.3:exon6:c.527A>T:p.N176I,LAMA4:uc003pvv.3:exon6:c.527A>T:p.N176I	laminin subunit alpha 4	FUNCTION: Binding to cells via a high affinity receptor, laminin is thought to mediate the attachment, migration and organization of cells into tissues during embryonic development by interacting with other extracellular matrix components.,	ENSG00000112769	-	0.001:D	0.999:D	0.997:D	25.0:D	-	-	-	-	-	-	-	-	-	-	-	-	-	-	-	-	-	11219	Control	WES	Ivan Iossifov et al. Nature 2014	25363768
6	117127588	117127588	C	T	exonic	GPRC6A	nonsynonymous SNV	GPRC6A:uc003pxj.1:exon3:c.1280G>A:p.R427Q,GPRC6A:uc003pxl.1:exon3:c.1280G>A:p.R427Q	G protein-coupled receptor class C group 6 member A	FUNCTION: Receptor activated by amino acids with a preference for basic amino acids such as L-Lys, L-Arg and L-ornithine but also by small and polar amino acids. The L-alpha amino acids respond is augmented by divalent cations Ca(2+) and Mg(2+). Activated by extracellular calcium and osteocalin. Seems to act through a G(q)/G(11) and G(i)-coupled pathway. Mediates the non-genomic effects of androg…	ENSG00000173612	rs563483944	0.817:T	0.002:B	0.002:B	14.40:T	1.63e-05	0	2.994e-05	0	0	0	1.798e-05	0.0002	0	-	-	-	-	-	-	-	-	13889	Control	WES	Ivan Iossifov et al. Nature 2014	25363768
6	142396879	142396879	A	G	exonic	NMBR	nonsynonymous SNV	NMBR:uc003qiu.3:exon3:c.1079T>C:p.V360A	neuromedin B receptor	FUNCTION: Receptor for neuromedin-B.,	ENSG00000135577	-	0.233:T	0.107:B	0.041:B	17.26:T	-	-	-	-	-	-	-	-	-	-	-	-	-	-	-	-	-	12303	Control	WES	Ivan Iossifov et al. Nature 2014	25363768
6	146256506	146256506	A	T	exonic	SHPRH	nonsynonymous SNV	SHPRH:uc003qlg.1:exon11:c.1309T>A:p.Y437N,SHPRH:uc003qle.3:exon12:c.2641T>A:p.Y881N,SHPRH:uc003qlf.3:exon12:c.2641T>A:p.Y881N,SHPRH:uc003qlj.1:exon13:c.2308T>A:p.Y770N	SNF2 histone linker PHD RING helicase	FUNCTION: E3 ubiquitin-protein ligase involved in DNA repair. Upon genotoxic stress, accepts ubiquitin from the UBE2N-UBE2V2 E2 complex and transfers it to 'Lys-164' of PCNA which had been monoubiquitinated by UBE2A/B-RAD18, promoting the formation of non-canonical poly-ubiquitin chains linked through 'Lys-63'. {ECO:0000269|PubMed:17108083, ECO:0000269|PubMed:17130289, ECO:0000269|PubMed:18719106…	ENSG00000146414	rs748409829	0.111:T	1.0:D	0.999:D	24.1:D	4.072e-06	0	2.98e-05	0	0	0	0	0	0	-	-	-	-	-	-	-	-	12689	Control	WES	Ivan Iossifov et al. Nature 2014	25363768
6	148867274	148867274	C	T	exonic	SASH1	nonsynonymous SNV	SASH1:uc003qmf.1:exon8:c.1702C>T:p.R568C,SASH1:uc003qme.1:exon19:c.3472C>T:p.R1158C	SAM and SH3 domain containing 1	FUNCTION: May have a role in a signaling pathway. Could act as a tumor suppressor.,	ENSG00000111961	rs752157549	0.0:D	1.0:D	0.997:D	35:D	1.628e-05	0	0	0	5.802e-05	0	2.695e-05	0	0	-	-	-	-	-	-	-	-	14084	Control	WES	Ivan Iossifov et al. Nature 2014	25363768
6	150289946	150289946	G	A	exonic	ULBP1	nonsynonymous SNV	ULBP1:uc003qnp.3:exon2:c.289G>A:p.V97M	UL16 binding protein 1	FUNCTION: Ligand for the KLRK1/NKG2D receptor, together with at least ULBP2 and ULBP3. ULBPs activate multiple signaling pathways in primary NK cells, resulting in the production of cytokines and chemokines. Binding of ULBPs ligands to KLRK1/NKG2D induces calcium mobilization and activation of the JAK2, STAT5, ERK and PI3K kinase/Akt signal transduction pathway. In CMV infected cells, interacts w…	ENSG00000111981	rs115012653	0.003:D	1.0:D	0.987:D	11.66:T	0.0001	0	0	0	0.0013	0	8.951e-06	0	9.747e-05	9.681e-05	0	0	0	0	0	0.0002	0	12780	Control	WES	Ivan Iossifov et al. Nature 2014	25363768
6	151744677	151744677	T	C	exonic	RMND1	nonsynonymous SNV	RMND1:uc011eeq.2:exon6:c.287A>G:p.N96S,RMND1:uc031spy.1:exon6:c.410A>G:p.N137S,RMND1:uc003qoi.3:exon7:c.920A>G:p.N307S	required for meiotic nuclear division 1 homolog	FUNCTION: Required for mitochondrial translation, possibly by coordinating the assembly or maintenance of the mitochondrial ribosome (PubMed:23022098, PubMed:25604853). {ECO:0000269|PubMed:23022098, ECO:0000269|PubMed:25604853}.,	ENSG00000155906	rs746632175	0.036:D	0.977:D	0.956:D	27.0:D	1.625e-05	0	0	0	5.798e-05	0	8.961e-06	0	6.497e-05	-	-	-	-	-	-	-	-	12749	Control	WES	Ivan Iossifov et al. Nature 2014	25363768
6	158538772	158538772	A	T	exonic	SERAC1	nonsynonymous SNV	SERAC1:uc003qrc.2:exon13:c.1390T>A:p.C464S,SERAC1:uc003qrb.2:exon14:c.574T>A:p.C192S	serine active site containing 1	FUNCTION: Plays an important role in the phosphatidylglycerol remodeling that is essential for both mitochondrial function and intracellular cholesterol trafficking. May catalyze the remodeling of phosphatidylglycerol and be involved in the transacylation- acylation reaction to produce phosphatidylglycerol-36:1. May be involved in bis(monoacylglycerol)phosphate biosynthetic pathway. {ECO:0000269|…	ENSG00000122335	-	0.0:D	1.0:D	1.0:D	27.3:D	-	-	-	-	-	-	-	-	-	-	-	-	-	-	-	-	-	12723	Control	WES	Ivan Iossifov et al. Nature 2014	25363768
6	159660690	159660690	A	G	exonic	FNDC1	nonsynonymous SNV	FNDC1:uc010kjw.1:exon12:c.3977A>G:p.K1326R,FNDC1:uc010kjv.3:exon14:c.4322A>G:p.K1441R	fibronectin type III domain containing 1	FUNCTION: May be an activator of G protein signaling. {ECO:0000250}.,	ENSG00000164694	-	0.096:T	0.412:B	0.137:B	12.16:T	-	-	-	-	-	-	-	-	-	-	-	-	-	-	-	-	-	14658	Control	WES	Ivan Iossifov et al. Nature 2014	25363768
6	160494299	160494299	G	A	exonic	IGF2R	nonsynonymous SNV	IGF2R:uc003qta.3:exon34:c.4745G>A:p.R1582K	insulin like growth factor 2 receptor	FUNCTION: Transport of phosphorylated lysosomal enzymes from the Golgi complex and the cell surface to lysosomes. Lysosomal enzymes bearing phosphomannosyl residues bind specifically to mannose-6- phosphate receptors in the Golgi apparatus and the resulting receptor-ligand complex is transported to an acidic prelyosomal compartment where the low pH mediates the dissociation of the complex. This r…	ENSG00000197081	-	0.116:T	0.0:B	0.001:B	7.210:T	-	-	-	-	-	-	-	-	-	-	-	-	-	-	-	-	-	13982	Control	WES	Ivan Iossifov et al. Nature 2014	25363768
6	161027659	161027659	C	T	exonic	LPA	nonsynonymous SNV	LPA:uc003qtl.3:exon18:c.2635G>A:p.D879N	lipoprotein, Lp(a)	FUNCTION: Apo(a) is the main constituent of lipoprotein(a) (Lp(a)). It has serine proteinase activity and is able of autoproteolysis. Inhibits tissue-type plasminogen activator 1. Lp(a) may be a ligand for megalin/Gp 330. {ECO:0000269|PubMed:2531657}.,	ENSG00000198670	-	0.015:D	0.823:P	0.965:D	25.3:D	-	-	-	-	-	-	-	-	-	-	-	-	-	-	-	-	-	12173	Control	WES	Ivan Iossifov et al. Nature 2014	25363768
6	161575300	161575300	T	C	exonic	AGPAT4	nonsynonymous SNV	AGPAT4:uc011egd.1:exon3:c.205A>G:p.I69V,AGPAT4:uc011ege.1:exon3:c.221A>G:p.N74S,AGPAT4:uc003qtr.1:exon4:c.391A>G:p.I131V,AGPAT4:uc011egc.1:exon4:c.391A>G:p.I131V	1-acylglycerol-3-phosphate O-acyltransferase 4	FUNCTION: Converts lysophosphatidic acid (LPA) into phosphatidic acid by incorporating an acyl moiety at the sn-2 position of the glycerol backbone. {ECO:0000250}.,	ENSG00000026652	rs1025388306	0.531:T	0.002:B	0.008:B	0.001:T	4.061e-06	0	0	0	0	0	8.952e-06	0	0	-	-	-	-	-	-	-	-	12552	Control	WES	Ivan Iossifov et al. Nature 2014	25363768
6	168276026	168276026	G	A	exonic	MLLT4	nonsynonymous SNV	MLLT4:uc003qwb.1:exon5:c.587G>A:p.R196Q,MLLT4:uc003qwc.2:exon5:c.590G>A:p.R197Q,MLLT4:uc021zij.1:exon5:c.587G>A:p.R196Q,MLLT4:uc021zik.1:exon5:c.467G>A:p.R156Q	myeloid/lymphoid or mixed-lineage leukemia, translocated to, 4	FUNCTION: Belongs to an adhesion system, probably together with the E-cadherin-catenin system, which plays a role in the organization of homotypic, interneuronal and heterotypic cell-cell adherens junctions (AJs). Nectin- and actin-filament-binding protein that connects nectin to the actin cytoskeleton.,	ENSG00000130396	-	0.552:T	0.231:B	0.024:B	22.7:D	-	-	-	-	-	-	-	-	-	-	-	-	-	-	-	-	-	12325	Control	WES	Ivan Iossifov et al. Nature 2014	25363768
6	11575684	11575684	T	C	exonic	TMEM170B	nonsynonymous SNV	TMEM170B:uc010jpa.4:exon3:c.289T>C:p.Y97H	transmembrane protein 170B	-	ENSG00000205269	-	0.185:T	0.999:D	0.977:D	24.0:D	-	-	-	-	-	-	-	-	-	-	-	-	-	-	-	-	-	11230	Control	WES	Ivan Iossifov et al. Nature 2014	25363768
6	18207642	18207642	C	T	exonic	KDM1B	nonsynonymous SNV	KDM1B:uc003nco.1:exon9:c.1064C>T:p.S355L,KDM1B:uc003ncn.1:exon12:c.977C>T:p.S326L	lysine demethylase 1B	FUNCTION: Histone demethylase that demethylates 'Lys-4' of histone H3, a specific tag for epigenetic transcriptional activation, thereby acting as a corepressor. Required for de novo DNA methylation of a subset of imprinted genes during oogenesis. Acts by oxidizing the substrate by FAD to generate the corresponding imine that is subsequently hydrolyzed. Demethylates both mono- and di-methylated '…	ENSG00000165097	-	0.606:T	0.341:B	0.073:B	25.8:D	4.061e-06	0	0	0	0	0	8.952e-06	0	0	-	-	-	-	-	-	-	-	12969	Control	WES	Ivan Iossifov et al. Nature 2014	25363768
6	32155879	32155879	T	A	exonic	PBX2	nonsynonymous SNV	PBX2:uc003oav.1:exon4:c.598A>T:p.T200S,PBX2:uc003oaw.3:exon4:c.598A>T:p.T200S	pre-B-cell leukemia homeobox 2	FUNCTION: Transcriptional activator that binds the sequence 5'- ATCAATCAA-3'. Activates transcription of PF4 in complex with MEIS1. {ECO:0000269|PubMed:12609849}.,	ENSG00000204304	-	0.088:T	0.11:B	0.098:B	23.5:D	-	-	-	-	-	-	-	-	-	-	-	-	-	-	-	-	-	14533	Control	WES	Ivan Iossifov et al. Nature 2014	25363768
6	39041545	39041545	G	A	exonic;splicing	GLP1R	nonsynonymous SNV	GLP1R:uc003ooj.4:exon7:c.823G>A:p.G275S;-	-	-	ENSG00000112164	-	0.004:D	1.0:D	0.998:D	28.5:D	4.072e-06	0	0	0	5.798e-05	0	0	0	0	-	-	-	-	-	-	-	-	11268	Control	WES	Ivan Iossifov et al. Nature 2014	25363768
6	41897935	41897935	T	C	exonic	BYSL	nonsynonymous SNV	BYSL:uc003orl.3:exon3:c.497T>C:p.M166T	bystin like	FUNCTION: Required for processing of 20S pre-rRNA precursor and biogenesis of 40S ribosomal subunits. May be required for trophinin-dependent regulation of cell adhesion during implantation of human embryos. {ECO:0000269|PubMed:17360433, ECO:0000269|PubMed:17381424}.,	ENSG00000112578	rs563830254	0.255:T	0.034:B	0.043:B	17.84:T	4.061e-06	0	0	0	5.798e-05	0	0	0	0	-	-	-	-	-	-	-	-	11048	Control	WES	Ivan Iossifov et al. Nature 2014	25363768
6	46129344	46129344	C	T	exonic	ENPP5	nonsynonymous SNV	ENPP5:uc003oxz.1:exon4:c.1153G>A:p.A385T,ENPP5:uc011dvz.1:exon4:c.871G>A:p.A291T,ENPP5:uc003oya.1:exon5:c.1153G>A:p.A385T	ectonucleotide pyrophosphatase/phosphodiesterase 5 (putative)	FUNCTION: May play a role in neuronal cell communication. Lacks nucleotide pyrophosphatase and lysopholipase D activity (By similarity). {ECO:0000250|UniProtKB:P84039}.,	ENSG00000112796	rs151254853	0.042:D	0.169:B	0.044:B	21.0:D	6.499e-05	0.0009	2.979e-05	0	5.798e-05	0	0	0	0	0.0002	0.0007	0	0	0	0	0	0	11338	Control	WES	Ivan Iossifov et al. Nature 2014	25363768
6	84366512	84366512	G	T	exonic	SNAP91	nonsynonymous SNV	SNAP91:uc011dzd.3:exon6:c.262C>A:p.L88I,SNAP91:uc021zcf.1:exon6:c.619C>A:p.L207I,SNAP91:uc003pka.3:exon7:c.619C>A:p.L207I,SNAP91:uc003pkc.3:exon7:c.619C>A:p.L207I,SNAP91:uc003pkd.3:exon7:c.619C>A:p.L207I,SNAP91:uc011dze.2:exon7:c.619C>A:p.L207I,SNAP91:uc003pkb.3:exon10:c.514C>A:p.L172I	synaptosome associated protein 91kDa	FUNCTION: Adaptins are components of the adapter complexes which link clathrin to receptors in coated vesicles. Clathrin-associated protein complexes are believed to interact with the cytoplasmic tails of membrane proteins, leading to their selection and concentration. Binding of AP180 to clathrin triskelia induces their assembly into 60-70 nm coats (By similarity). {ECO:0000250}.,	ENSG00000065609	-	0.049:D	0.973:D	0.986:D	23.8:D	-	-	-	-	-	-	-	-	-	-	-	-	-	-	-	-	-	12661	Control	WES	Ivan Iossifov et al. Nature 2014	25363768
6	93965574	93965574	T	C	exonic	EPHA7	nonsynonymous SNV	EPHA7:uc003poe.3:exon13:c.2354A>G:p.D785G,EPHA7:uc003pof.3:exon13:c.2339A>G:p.D780G,EPHA7:uc011eac.2:exon13:c.2342A>G:p.D781G	EPH receptor A7	FUNCTION: Receptor tyrosine kinase which binds promiscuously GPI- anchored ephrin-A family ligands residing on adjacent cells, leading to contact-dependent bidirectional signaling into neighboring cells. The signaling pathway downstream of the receptor is referred to as forward signaling while the signaling pathway downstream of the ephrin ligand is referred to as reverse signaling. Among GPI-anc…	ENSG00000135333	-	0.001:D	0.974:D	0.942:D	25.3:D	-	-	-	-	-	-	-	-	-	-	-	-	-	-	-	-	-	14565	Control	WES	Ivan Iossifov et al. Nature 2014	25363768
6	110426652	110426652	T	C	exonic	WASF1	nonsynonymous SNV	WASF1:uc003pty.1:exon6:c.671A>G:p.H224R,WASF1:uc003ptw.1:exon7:c.671A>G:p.H224R,WASF1:uc003ptx.1:exon7:c.671A>G:p.H224R,WASF1:uc003ptv.1:exon8:c.671A>G:p.H224R,WASF1:uc003ptz.1:exon8:c.671A>G:p.H224R	WAS protein family member 1	FUNCTION: Downstream effector molecule involved in the transmission of signals from tyrosine kinase receptors and small GTPases to the actin cytoskeleton. Promotes formation of actin filaments. Part of the WAVE complex that regulates lamellipodia formation. The WAVE complex regulates actin filament reorganization via its interaction with the Arp2/3 complex.,	ENSG00000112290	rs759886996	0.006:D	0.072:B	0.026:B	13.07:T	4.081e-06	0	0	0	0	0	9.008e-06	0	0	-	-	-	-	-	-	-	-	11703	Control	WES	Ivan Iossifov et al. Nature 2014	25363768
6	129468180	129468180	A	C	exonic	LAMA2	nonsynonymous SNV	LAMA2:uc003qbn.3:exon6:c.896A>C:p.D299A,LAMA2:uc003qbo.3:exon6:c.896A>C:p.D299A,LAMA2:uc021zfb.1:exon6:c.896A>C:p.D299A	laminin subunit alpha 2	FUNCTION: Binding to cells via a high affinity receptor, laminin is thought to mediate the attachment, migration and organization of cells into tissues during embryonic development by interacting with other extracellular matrix components.,	ENSG00000196569	-	0.008:D	0.939:P	0.739:P	27.7:D	-	-	-	-	-	-	-	-	-	-	-	-	-	-	-	-	-	11106	Control	WES	Ivan Iossifov et al. Nature 2014	25363768
6	132874027	132874027	A	G	exonic	TAAR8	nonsynonymous SNV	TAAR8:uc011ecj.2:exon1:c.196A>G:p.T66A	trace amine associated receptor 8	FUNCTION: Orphan receptor. Could be a receptor for trace amines. Trace amines are biogenic amines present in very low levels in mammalian tissues. Although some trace amines have clearly defined roles as neurotransmitters in invertebrates, the extent to which they function as true neurotransmitters in vertebrates has remained speculative. Trace amines are likely to be involved in a variety of phy…	ENSG00000146385	rs145710596	0.275:T	0.132:B	0.341:B	0.029:T	3.658e-05	6.535e-05	0	0	5.799e-05	0	2.69e-05	0.0002	9.749e-05	0.0002	0.0005	0	0	0	0	6.668e-05	0	14414	Control	WES	Ivan Iossifov et al. Nature 2014	25363768
6	138642275	138642275	C	T	exonic	KIAA1244	nonsynonymous SNV	KIAA1244:uc003qhu.3:exon29:c.4679C>T:p.T1560I	-	-	ENSG00000112379	-	0.221:T	0.02:B	0.024:B	21.4:D	-	-	-	-	-	-	-	-	-	3.23e-05	0	0	0	0	0	6.668e-05	0	13148	Control	WES	Ivan Iossifov et al. Nature 2014	25363768
6	143094725	143094725	G	A	exonic	HIVEP2	nonsynonymous SNV	HIVEP2:uc003qjd.3:exon5:c.1151C>T:p.S384L	human immunodeficiency virus type I enhancer binding protein 2	FUNCTION: This protein specifically binds to the DNA sequence 5'- GGGACTTTCC-3' which is found in the enhancer elements of numerous viral promoters such as those of SV40, CMV, or HIV1. In addition, related sequences are found in the enhancer elements of a number of cellular promoters, including those of the class I MHC, interleukin-2 receptor, somatostatin receptor II, and interferon- beta genes.…	ENSG00000010818	rs1005845873	0.007:D	1.0:D	0.996:D	29.4:D	-	-	-	-	-	-	-	-	-	-	-	-	-	-	-	-	-	12101	Control	WES	Ivan Iossifov et al. Nature 2014	25363768
6	147122373	147122373	T	G	exonic	ADGB	nonsynonymous SNV	ADGB:uc003qlr.3:exon10:c.1427T>G:p.I476S,ADGB:uc003qlp.3:exon30:c.2348T>G:p.I783S,ADGB:uc010khx.3:exon34:c.4592T>G:p.I1531S	androglobin	-	ENSG00000118492	-	0.003:D	0.801:P	0.201:B	13.58:T	-	-	-	-	-	-	-	-	-	-	-	-	-	-	-	-	-	12493	Control	WES	Ivan Iossifov et al. Nature 2014	25363768
6	149983364	149983364	C	A	exonic	LATS1	nonsynonymous SNV	LATS1:uc003qmu.2:exon8:c.2894G>T:p.W965L,LATS1:uc010kif.2:exon9:c.2579G>T:p.W860L	large tumor suppressor kinase 1	FUNCTION: Negative regulator of YAP1 in the Hippo signaling pathway that plays a pivotal role in organ size control and tumor suppression by restricting proliferation and promoting apoptosis. The core of this pathway is composed of a kinase cascade wherein STK3/MST2 and STK4/MST1, in complex with its regulatory protein SAV1, phosphorylates and activates LATS1/2 in complex with its regulatory prot…	ENSG00000131023	-	0.003:D	0.988:D	0.966:D	32:D	-	-	-	-	-	-	-	-	-	-	-	-	-	-	-	-	-	11066	Control	WES	Ivan Iossifov et al. Nature 2014	25363768
6	152782746	152782746	C	T	exonic	SYNE1	nonsynonymous SNV	SYNE1:uc003qow.3:exon2:c.265G>A:p.E89K,SYNE1:uc003qox.1:exon8:c.928G>A:p.E310K,SYNE1:uc003qoy.2:exon8:c.1081G>A:p.E361K,SYNE1:uc003qoz.2:exon8:c.676G>A:p.E226K,SYNE1:uc010kjb.1:exon19:c.2329G>A:p.E777K,SYNE1:uc003qot.4:exon21:c.2401G>A:p.E801K,SYNE1:uc003qou.4:exon21:c.2380G>A:p.E794K	spectrin repeat containing, nuclear envelope 1	FUNCTION: Multi-isomeric modular protein which forms a linking network between organelles and the actin cytoskeleton to maintain the subcellular spatial organization. Component of SUN-protein- containing multivariate complexes also called LINC complexes which link the nucleoskeleton and cytoskeleton by providing versatile outer nuclear membrane attachment sites for cytoskeletal filaments. May be …	ENSG00000131018	-	0.059:T	0.704:P	0.118:B	23.3:D	-	-	-	-	-	-	-	-	-	-	-	-	-	-	-	-	-	11374	Control	WES	Ivan Iossifov et al. Nature 2014	25363768
6	152782782	152782782	C	T	exonic	SYNE1	nonsynonymous SNV	SYNE1:uc003qow.3:exon2:c.229G>A:p.G77R,SYNE1:uc003qox.1:exon8:c.892G>A:p.G298R,SYNE1:uc003qoy.2:exon8:c.1045G>A:p.G349R,SYNE1:uc003qoz.2:exon8:c.640G>A:p.G214R,SYNE1:uc010kjb.1:exon19:c.2293G>A:p.G765R,SYNE1:uc003qot.4:exon21:c.2365G>A:p.G789R,SYNE1:uc003qou.4:exon21:c.2344G>A:p.G782R	spectrin repeat containing, nuclear envelope 1	FUNCTION: Multi-isomeric modular protein which forms a linking network between organelles and the actin cytoskeleton to maintain the subcellular spatial organization. Component of SUN-protein- containing multivariate complexes also called LINC complexes which link the nucleoskeleton and cytoskeleton by providing versatile outer nuclear membrane attachment sites for cytoskeletal filaments. May be …	ENSG00000131018	-	0.022:D	0.498:P	0.203:B	23.0:D	-	-	-	-	-	-	-	-	-	-	-	-	-	-	-	-	-	11374	Control	WES	Ivan Iossifov et al. Nature 2014	25363768
6	159184512	159184512	G	A	exonic	SYTL3	nonsynonymous SNV	SYTL3:uc011efq.2:exon9:c.872G>A:p.R291H,SYTL3:uc003qrs.3:exon15:c.1490G>A:p.R497H,SYTL3:uc003qro.3:exon16:c.1490G>A:p.R497H,SYTL3:uc003qrr.3:exon17:c.1694G>A:p.R565H,SYTL3:uc003qrp.3:exon18:c.1694G>A:p.R565H	synaptotagmin like 3	FUNCTION: May act as Rab effector protein and play a role in vesicle trafficking. Binds phospholipids in the presence of calcium ions (By similarity). {ECO:0000250}.,	ENSG00000164674	rs141736426	0.078:T	0.997:D	0.784:P	22.1:D	0.0007	0.0002	0.0006	0	0.0001	0	0.0013	0.0004	0	0.0005	0.0002	0	0	0.0006	0	0.0007	0.002	14560	Control	WES	Ivan Iossifov et al. Nature 2014	25363768
7	645850	645850	C	T	exonic	PRKAR1B	nonsynonymous SNV	PRKAR1B:uc031swi.1:exon5:c.364G>A:p.V122I,PRKAR1B:uc003siu.2:exon6:c.529G>A:p.V177I,PRKAR1B:uc003siv.3:exon6:c.529G>A:p.V177I,PRKAR1B:uc003siw.2:exon6:c.529G>A:p.V177I,PRKAR1B:uc021zyi.1:exon6:c.529G>A:p.V177I,PRKAR1B:uc021zyj.1:exon6:c.529G>A:p.V177I,PRKAR1B:uc021zyk.1:exon6:c.529G>A:p.V177I	protein kinase cAMP-dependent type I regulatory subunit beta	FUNCTION: Regulatory subunit of the cAMP-dependent protein kinases involved in cAMP signaling in cells. {ECO:0000269|PubMed:20819953}.,	ENSG00000188191	rs76714196	1.0:T	0.001:B	0.005:B	3.919:T	1.219e-05	6.534e-05	5.963e-05	0	0	0	0	0	0	9.686e-05	0.0003	0	0	0	0	0	0	11089	Control	WES	Ivan Iossifov et al. Nature 2014	25363768
7	4213981	4213981	A	G	exonic	SDK1	nonsynonymous SNV	SDK1:uc003smy.3:exon7:c.389A>G:p.E130G,SDK1:uc010kso.3:exon19:c.2756A>G:p.E919G,SDK1:uc003smx.3:exon33:c.4928A>G:p.E1643G	sidekick cell adhesion molecule 1	FUNCTION: Adhesion molecule that promotes lamina-specific synaptic connections in the retina. Expressed in specific subsets of interneurons and retinal ganglion cells (RGCs) and promotes synaptic connectivity via homophilic interactions. {ECO:0000250|UniProtKB:Q8AV58}.,	ENSG00000146555	-	0.008:D	0.451:B	0.363:B	23.2:D	-	-	-	-	-	-	-	-	-	-	-	-	-	-	-	-	-	12700	Control	WES	Ivan Iossifov et al. Nature 2014	25363768
7	8125927	8125927	C	G	exonic	GLCCI1	nonsynonymous SNV	GLCCI1:uc003srk.4:exon8:c.1403C>G:p.P468R	glucocorticoid induced 1	-	ENSG00000106415	-	0.001:D	0.985:D	0.823:P	24.2:D	-	-	-	-	-	-	-	-	-	-	-	-	-	-	-	-	-	14395	Control	WES	Ivan Iossifov et al. Nature 2014	25363768
7	12384053	12384053	G	A	exonic	VWDE	nonsynonymous SNV	VWDE:uc011jxm.1:exon17:c.2291C>T:p.A764V,VWDE:uc003ssj.2:exon20:c.3929C>T:p.A1310V	von Willebrand factor D and EGF domains	-	ENSG00000146530	-	0.066:T	0.844:P	0.386:B	24.8:D	-	-	-	-	-	-	-	-	-	-	-	-	-	-	-	-	-	11651	Control	WES	Ivan Iossifov et al. Nature 2014	25363768
7	20198320	20198320	A	G	exonic	MACC1	nonsynonymous SNV	MACC1:uc010kug.3:exon3:c.1664T>C:p.V555A,MACC1:uc003sus.4:exon5:c.1664T>C:p.V555A	metastasis associated in colon cancer 1	FUNCTION: Acts as a transcription activator for MET and as a key regulator of HGF-MET signaling. Promotes cell motility, proliferation and hepatocyte growth factor (HGF)-dependent scattering in vitro and tumor growth and metastasis in vivo. {ECO:0000269|PubMed:19098908}.,	ENSG00000183742	-	0.183:T	0.958:D	0.749:P	22.6:D	-	-	-	-	-	-	-	-	-	-	-	-	-	-	-	-	-	11472	Control	WES	Ivan Iossifov et al. Nature 2014	25363768
7	21946025	21946025	C	T	exonic	CDCA7L	nonsynonymous SNV	CDCA7L:uc010kul.3:exon5:c.665G>A:p.R222H,CDCA7L:uc003svf.4:exon6:c.800G>A:p.R267H,CDCA7L:uc010kuk.3:exon6:c.803G>A:p.R268H,CDCA7L:uc003sve.4:exon7:c.701G>A:p.R234H	cell division cycle associated 7 like	FUNCTION: Plays a role in transcriptional regulation as a repressor that inhibits monoamine oxidase A (MAOA) activity and gene expression by binding to the promoter. Plays an important oncogenic role in mediating the full transforming effect of MYC in medulloblastoma cells. Involved in apoptotic signaling pathways, May act downstream of P38-kinase and BCL-2, but upstream of CASP3/caspase-3 as wel…	ENSG00000164649	rs775082493	0.001:D	1.0:D	0.988:D	34:D	8.145e-06	0	0	0	0	0	8.985e-06	0	3.255e-05	-	-	-	-	-	-	-	-	11437	Control	WES	Ivan Iossifov et al. Nature 2014	25363768
7	23018042	23018042	A	G	exonic	FAM126A	nonsynonymous SNV	FAM126A:uc011jyr.1:exon3:c.77T>C:p.L26P,FAM126A:uc003svm.4:exon4:c.179T>C:p.L60P	family with sequence similarity 126 member A	FUNCTION: Component of a complex required to localize phosphatidylinositol 4-kinase (PI4K) to the plasma membrane (PubMed:26571211). The complex acts as a regulator of phosphatidylinositol 4-phosphate (PtdIns(4)P) synthesis (PubMed:26571211). FAM126A plays a key role in oligodendrocytes formation, a cell type with expanded plasma membrane that requires generation of PtdIns(4)P (PubMed:26571211). …	ENSG00000122591	-	0.0:D	1.0:D	1.0:D	28.2:D	-	-	-	-	-	-	-	-	-	-	-	-	-	-	-	-	-	13874	Control	WES	Ivan Iossifov et al. Nature 2014	25363768
7	24905795	24905795	C	T	exonic	OSBPL3	nonsynonymous SNV	OSBPL3:uc003sxf.3:exon6:c.443G>A:p.R148H,OSBPL3:uc003sxg.3:exon6:c.443G>A:p.R148H,OSBPL3:uc003sxh.3:exon6:c.443G>A:p.R148H,OSBPL3:uc003sxi.3:exon6:c.443G>A:p.R148H	oxysterol binding protein like 3	FUNCTION: Binds 25-hydroxycholesterol and cholesterol. {ECO:0000269|PubMed:17428193}.,	ENSG00000070882	rs201132926	0.051:T	1.0:D	1.0:D	35:D	0.0002	0.0003	0.0004	0	0	0.0001	0.0002	0	9.746e-05	0.0003	0.0005	0.0012	0	0	0.0003	0.0002	0	13523	Control	WES	Ivan Iossifov et al. Nature 2014	25363768
7	31609423	31609423	G	C	exonic;splicing	CCDC129	nonsynonymous SNV	CCDC129:uc003tck.1:exon3:c.32G>C:p.R11T,CCDC129:uc003tci.1:exon5:c.305G>C:p.R102T,CCDC129:uc003tcj.1:exon5:c.308G>C:p.R103T,CCDC129:uc011kae.3:exon5:c.386G>C:p.R129T,CCDC129:uc011kad.1:exon6:c.338G>C:p.R113T;-	-	-	ENSG00000180347	-	0.0:D	1.0:D	0.999:D	27.8:D	-	-	-	-	-	-	-	-	-	-	-	-	-	-	-	-	-	12020	Control	WES	Ivan Iossifov et al. Nature 2014	25363768
7	45217018	45217018	T	C	exonic	RAMP3	nonsynonymous SNV	RAMP3:uc003tnb.3:exon2:c.169T>C:p.C57R	receptor (G protein-coupled) activity modifying protein 3	FUNCTION: Plays a role in cardioprotection by reducing cardiac hypertrophy and perivascular fibrosis in a GPER1-dependent manner. Transports the calcitonin gene-related peptide type 1 receptor (CALCRL) and GPER1 to the plasma membrane. Acts as a receptor for adrenomedullin (AM) together with CALCRL. {ECO:0000269|PubMed:23674134, ECO:0000269|PubMed:9620797}.,	ENSG00000122679	-	0.0:D	1.0:D	0.993:D	25.9:D	-	-	-	-	-	-	-	-	-	-	-	-	-	-	-	-	-	14026	Control	WES	Ivan Iossifov et al. Nature 2014	25363768
7	50611651	50611651	C	T	exonic	DDC	nonsynonymous SNV	DDC:uc003tpf.4:exon2:c.133G>A:p.A45T,DDC:uc003tpg.4:exon2:c.133G>A:p.A45T,DDC:uc022adb.1:exon2:c.133G>A:p.A45T,DDC:uc022adc.1:exon2:c.133G>A:p.A45T,DDC:uc022add.1:exon2:c.133G>A:p.A45T,DDC:uc022ade.1:exon2:c.133G>A:p.A45T,DDC:uc022adf.1:exon2:c.133G>A:p.A45T	dopa decarboxylase	FUNCTION: Catalyzes the decarboxylation of L-3,4- dihydroxyphenylalanine (DOPA) to dopamine, L-5-hydroxytryptophan to serotonin and L-tryptophan to tryptamine.,	ENSG00000132437	rs755313812	0.236:T	0.001:B	0.001:B	0.001:T	1.624e-05	0	0	0	0	0	2.686e-05	0	3.249e-05	-	-	-	-	-	-	-	-	12383	Control	WES	Ivan Iossifov et al. Nature 2014	25363768
7	64292065	64292065	C	T	exonic	ZNF138	nonsynonymous SNV	ZNF138:uc003tth.4:exon2:c.4C>T:p.H2Y,ZNF138:uc011kdq.3:exon3:c.367C>T:p.H123Y,ZNF138:uc010kzs.4:exon4:c.349C>T:p.H117Y,ZNF138:uc031sxl.1:exon4:c.445C>T:p.H149Y,ZNF138:uc031sxk.1:exon5:c.319C>T:p.H107Y	zinc finger protein 138	FUNCTION: May be involved in transcriptional regulation as a repressor.,	ENSG00000197008	rs777105687	0.242:T	0.02:B	0.016:B	1.191:T	4.175e-06	0	0	0	0	0	0	0	3.483e-05	-	-	-	-	-	-	-	-	14598	Control	WES	Ivan Iossifov et al. Nature 2014	25363768
7	71130439	71130439	G	A	exonic	WBSCR17	nonsynonymous SNV	WBSCR17:uc003tvy.4:exon7:c.1124G>A:p.R375Q,WBSCR17:uc003tvz.4:exon7:c.221G>A:p.R74Q	Williams-Beuren syndrome chromosome region 17	FUNCTION: May catalyze the initial reaction in O-linked oligosaccharide biosynthesis, the transfer of an N-acetyl-D- galactosamine residue to a serine or threonine residue on the protein receptor. {ECO:0000250}.,	ENSG00000185274	-	0.009:D	1.0:D	0.988:D	35:D	4.064e-06	0	0	0	0	0	8.961e-06	0	0	-	-	-	-	-	-	-	-	12707	Control	WES	Ivan Iossifov et al. Nature 2014	25363768
7	72754789	72754789	G	T	exonic	FKBP6	nonsynonymous SNV	FKBP6:uc003twz.2:exon5:c.648G>T:p.L216F,FKBP6:uc003tya.2:exon6:c.738G>T:p.L246F,FKBP6:uc011kew.1:exon6:c.723G>T:p.L241F	FK506 binding protein 6	FUNCTION: Co-chaperone required during spermatogenesis to repress transposable elements and prevent their mobilization, which is essential for the germline integrity. Acts via the piRNA metabolic process, which mediates the repression of transposable elements during meiosis by forming complexes composed of piRNAs and Piwi proteins and govern the methylation and subsequent repression of transposon…	ENSG00000077800	-	0.0:D	1.0:D	0.999:D	24.9:D	-	-	-	-	-	-	-	-	-	-	-	-	-	-	-	-	-	13560	Control	WES	Ivan Iossifov et al. Nature 2014	25363768
7	77265144	77265144	G	A	exonic	PTPN12	nonsynonymous SNV	PTPN12:uc010lds.2:exon7:c.1316G>A:p.R439Q,PTPN12:uc011kgq.1:exon14:c.1730G>A:p.R577Q,PTPN12:uc003ugh.2:exon15:c.2120G>A:p.R707Q,PTPN12:uc011kgp.1:exon15:c.1763G>A:p.R588Q	protein tyrosine phosphatase, non-receptor type 12	FUNCTION: Dephosphorylates cellular tyrosine kinases, including PTK2B/PYK2, and thereby regulates signaling via PTK2B/PYK2. {ECO:0000269|PubMed:17329398}.,	ENSG00000127947	rs144099562	0.337:T	0.0:B	0.0:B	7.185:T	0.0003	0	0	0	0.0036	0	0	0.0002	0	0.0002	0	0	0	0.0031	0	0	0	11364	Control	WES	Ivan Iossifov et al. Nature 2014	25363768
7	83032034	83032034	A	T	exonic	SEMA3E	nonsynonymous SNV	SEMA3E:uc003uhy.2:exon10:c.1057T>A:p.F353I,SEMA3E:uc022agy.1:exon10:c.877T>A:p.F293I	semaphorin 3E	FUNCTION: Plays an important role in signaling via the cell surface receptor PLXND1. Mediates reorganization of the actin cytoskeleton, leading to the retraction of cell projections. Promotes focal adhesion disassembly and inhibits adhesion of endothelial cells to the extracellular matrix. Regulates angiogenesis, both during embryogenesis and after birth. Can down- regulate sprouting angiogenesis…	ENSG00000170381	-	0.0:D	1.0:D	1.0:D	32:D	-	-	-	-	-	-	-	-	-	-	-	-	-	-	-	-	-	14394	Control	WES	Ivan Iossifov et al. Nature 2014	25363768
7	92146619	92146619	C	T	exonic	PEX1	nonsynonymous SNV	PEX1:uc003uly.3:exon5:c.1210G>A:p.V404I,PEX1:uc010ley.3:exon5:c.1210G>A:p.V404I,PEX1:uc011khr.2:exon5:c.586G>A:p.V196I	peroxisomal biogenesis factor 1	FUNCTION: Required for stability of PEX5 and protein import into the peroxisome matrix. Anchored by PEX26 to peroxisome membranes, possibly to form heteromeric AAA ATPase complexes required for the import of proteins into peroxisomes.,	ENSG00000127980	-	0.324:T	0.0:B	0.001:B	0.010:T	4.065e-06	0	0	0	0	0	8.962e-06	0	0	-	-	-	-	-	-	-	-	14119	Control	WES	Ivan Iossifov et al. Nature 2014	25363768
7	97823256	97823256	C	A	exonic	LMTK2	nonsynonymous SNV	LMTK2:uc003upd.2:exon11:c.3479C>A:p.P1160Q	lemur tyrosine kinase 2	FUNCTION: Phosphorylates PPP1C, phosphorylase b and CFTR.,	ENSG00000164715	-	0.01:D	0.278:B	0.034:B	20.8:D	-	-	-	-	-	-	-	-	-	-	-	-	-	-	-	-	-	13265	Control	WES	Ivan Iossifov et al. Nature 2014	25363768
7	98988625	98988625	T	G	exonic	ARPC1B	nonsynonymous SNV	ARPC1B:uc003upz.3:exon6:c.610T>G:p.W204G	actin related protein 2/3 complex subunit 1B	FUNCTION: Functions as component of the Arp2/3 complex which is involved in regulation of actin polymerization and together with an activating nucleation-promoting factor (NPF) mediates the formation of branched actin networks.,	ENSG00000130429	-	0.0:D	0.998:D	0.997:D	28.4:D	-	-	-	-	-	-	-	-	-	-	-	-	-	-	-	-	-	11135	Control	WES	Ivan Iossifov et al. Nature 2014	25363768
7	100028771	100028771	G	A	exonic	MEPCE	nonsynonymous SNV	MEPCE:uc003uuw.3:exon1:c.1130G>A:p.R377K	methylphosphate capping enzyme	FUNCTION: S-adenosyl-L-methionine-dependent methyltransferase that adds a methylphosphate cap at the 5'-end of 7SK snRNA, leading to stabilize it. {ECO:0000269|PubMed:17643375}.,	ENSG00000146834	-	0.296:T	0.982:D	0.525:P	13.84:T	-	-	-	-	-	-	-	-	-	-	-	-	-	-	-	-	-	14666	Control	WES	Ivan Iossifov et al. Nature 2014	25363768
7	103205917	103205917	C	T	exonic	RELN	nonsynonymous SNV	RELN:uc010liz.3:exon34:c.5018G>A:p.S1673N,RELN:uc022ajq.1:exon34:c.5018G>A:p.S1673N,RELN:uc022ajr.1:exon34:c.5018G>A:p.S1673N	reelin	FUNCTION: Extracellular matrix serine protease that plays a role in layering of neurons in the cerebral cortex and cerebellum. Regulates microtubule function in neurons and neuronal migration. Affects migration of sympathetic preganglionic neurons in the spinal cord, where it seems to act as a barrier to neuronal migration. Enzymatic activity is important for the modulation of cell adhesion. Bind…	ENSG00000189056	-	0.025:D	0.34:B	0.316:B	24.1:D	-	-	-	-	-	-	-	-	-	-	-	-	-	-	-	-	-	14225	Control	WES	Ivan Iossifov et al. Nature 2014	25363768
7	106519965	106519965	T	G	exonic;splicing	PIK3CG	nonsynonymous SNV	PIK3CG:uc003vdu.3:exon6:c.2393T>G:p.I798S,PIK3CG:uc003vdv.4:exon6:c.2393T>G:p.I798S,PIK3CG:uc003vdw.3:exon6:c.2393T>G:p.I798S;-	-	-	ENSG00000105851	-	0.011:D	0.849:P	0.365:B	23.2:D	-	-	-	-	-	-	-	-	-	-	-	-	-	-	-	-	-	12681	Control	WES	Ivan Iossifov et al. Nature 2014	25363768
7	108128243	108128243	C	G	exonic	PNPLA8	nonsynonymous SNV	PNPLA8:uc003vfi.2:exon8:c.1538G>C:p.G513A,PNPLA8:uc003vfj.2:exon8:c.1838G>C:p.G613A,PNPLA8:uc003vfh.2:exon9:c.1838G>C:p.G613A,PNPLA8:uc003vfk.2:exon9:c.1538G>C:p.G513A,PNPLA8:uc003vff.2:exon10:c.1838G>C:p.G613A	patatin like phospholipase domain containing 8	FUNCTION: Calcium-independent phospholipase A2, which catalyzes the hydrolysis of the sn-2 position of glycerophospholipids, PtdSer and to a lower extent PtdCho. Cleaves membrane phospholipids. {ECO:0000269|PubMed:10744668, ECO:0000269|PubMed:15695510}.,	ENSG00000135241	-	0.233:T	0.999:D	0.981:D	28.9:D	-	-	-	-	-	-	-	-	-	-	-	-	-	-	-	-	-	14637	Control	WES	Ivan Iossifov et al. Nature 2014	25363768
7	117180173	117180173	C	T	exonic	CFTR	nonsynonymous SNV	CFTR:uc003vjd.3:exon8:c.889C>T:p.R297W	cystic fibrosis transmembrane conductance regulator	FUNCTION: Involved in the transport of chloride ions. May regulate bicarbonate secretion and salvage in epithelial cells by regulating the SLC4A7 transporter. Can inhibit the chloride channel activity of ANO1. Plays a role in the chloride and bicarbonate homeostasis during sperm epididymal maturation and capacitation. {ECO:0000269|PubMed:22178883}.,	ENSG00000001626	rs397508814	0.0:D	0.998:D	0.956:D	28.9:D	4.892e-05	0.0003	2.984e-05	0	0.0002	0	2.704e-05	0	0	-	-	-	-	-	-	-	-	12643	Control	WES	Ivan Iossifov et al. Nature 2014	25363768
7	128637558	128637558	C	T	exonic	TNPO3	nonsynonymous SNV	TNPO3:uc003vol.2:exon8:c.1043G>A:p.R348Q,TNPO3:uc010lly.2:exon8:c.1043G>A:p.R348Q,TNPO3:uc010llz.2:exon8:c.1043G>A:p.R348Q,TNPO3:uc003vom.2:exon9:c.845G>A:p.R282Q	transportin 3	FUNCTION: Seems to function in nuclear protein import as nuclear transport receptor. In vitro, mediates the nuclear import of splicing factor SR proteins RBM4, SFRS1 and SFRS2, by recognizing phosphorylated RS domains. {ECO:0000269|PubMed:10366588, ECO:0000269|PubMed:10713112, ECO:0000269|PubMed:11517331, ECO:0000269|PubMed:12628928}.,	ENSG00000064419	rs759572733	0.032:D	1.0:D	0.905:P	31:D	4.063e-06	0	0	0	0	0	0	0	3.251e-05	-	-	-	-	-	-	-	-	13287	Control	WES	Ivan Iossifov et al. Nature 2014	25363768
7	129946692	129946692	G	C	exonic	CPA4	nonsynonymous SNV	CPA4:uc011kpe.2:exon5:c.345G>C:p.L115F,CPA4:uc011kpd.2:exon6:c.558G>C:p.L186F,CPA4:uc003vpr.3:exon7:c.657G>C:p.L219F	carboxypeptidase A4	FUNCTION: Metalloprotease that could be involved in the histone hyperacetylation pathway. {ECO:0000269|PubMed:10383164}.,	ENSG00000128510	-	0.014:D	0.914:P	0.766:P	26.6:D	-	-	-	-	-	-	-	-	-	-	-	-	-	-	-	-	-	11718	Control	WES	Ivan Iossifov et al. Nature 2014	25363768
7	130351725	130351725	C	G	exonic	COPG2	nonsynonymous SNV	COPG2:uc003vqh.1:exon3:c.135G>C:p.L45F	coatomer protein complex subunit gamma 2	FUNCTION: The coatomer is a cytosolic protein complex that binds to dilysine motifs and reversibly associates with Golgi non- clathrin-coated vesicles, which further mediate biosynthetic protein transport from the ER, via the Golgi up to the trans Golgi network. Coatomer complex is required for budding from Golgi membranes, and is essential for the retrograde Golgi-to-ER transport of dilysine-tag…	ENSG00000158623	-	0.564:T	0.76:P	0.435:B	22.7:D	-	-	-	-	-	-	-	-	-	-	-	-	-	-	-	-	-	14249	Control	WES	Ivan Iossifov et al. Nature 2014	25363768
7	131870222	131870222	C	A	exonic;splicing	PLXNA4	nonsynonymous SNV	PLXNA4:uc003vra.4:exon16:c.2994G>T:p.R998S;-	-	-	ENSG00000221866	-	0.542:T	0.661:P	0.375:B	18.49:T	-	-	-	-	-	-	-	-	-	-	-	-	-	-	-	-	-	12705	Control	WES	Ivan Iossifov et al. Nature 2014	25363768
7	135078802	135078802	G	A	exonic	CNOT4	nonsynonymous SNV	CNOT4:uc003vss.3:exon10:c.1486C>T:p.P496S,CNOT4:uc003vst.3:exon10:c.1495C>T:p.P499S,CNOT4:uc003vsu.2:exon10:c.1486C>T:p.P496S,CNOT4:uc003vsv.2:exon10:c.1495C>T:p.P499S,CNOT4:uc011kpy.2:exon10:c.1495C>T:p.P499S,CNOT4:uc011kpz.2:exon10:c.1486C>T:p.P496S	CCR4-NOT transcription complex subunit 4	FUNCTION: Has E3 ubiquitin ligase activity. Involved in activation of the JAK/STAT pathway. {ECO:0000269|PubMed:11823428, ECO:0000269|PubMed:22159038}.,	ENSG00000080802	-	0.115:T	0.036:B	0.014:B	19.69:T	-	-	-	-	-	-	-	-	-	-	-	-	-	-	-	-	-	13094	Control	WES	Ivan Iossifov et al. Nature 2014	25363768
7	139724474	139724474	A	C	exonic	PARP12	nonsynonymous SNV	PARP12:uc003vvl.1:exon12:c.1992T>G:p.F664L	poly(ADP-ribose) polymerase family member 12	-	ENSG00000059378	-	0.0:D	1.0:D	1.0:D	23.9:D	-	-	-	-	-	-	-	-	-	-	-	-	-	-	-	-	-	13006	Control	WES	Ivan Iossifov et al. Nature 2014	25363768
7	142750119	142750119	T	G	exonic	OR6V1	nonsynonymous SNV	OR6V1:uc011ksv.2:exon1:c.682T>G:p.S228A	olfactory receptor family 6 subfamily V member 1	FUNCTION: Odorant receptor. {ECO:0000305}.,	ENSG00000225781	-	0.003:D	0.971:D	0.765:P	23.8:D	-	-	-	-	-	-	-	-	-	-	-	-	-	-	-	-	-	12501	Control	WES	Ivan Iossifov et al. Nature 2014	25363768
7	143633094	143633094	T	C	exonic	OR2F2	nonsynonymous SNV	OR2F2:uc011ktv.2:exon1:c.769T>C:p.F257L	olfactory receptor family 2 subfamily F member 2	FUNCTION: Odorant receptor. {ECO:0000305}.,	ENSG00000221910	-	0.003:D	0.94:P	0.869:P	16.39:T	-	-	-	-	-	-	-	-	-	-	-	-	-	-	-	-	-	13578	Control	WES	Ivan Iossifov et al. Nature 2014	25363768
7	148769528	148769528	G	C	exonic	ZNF786	nonsynonymous SNV	ZNF786:uc003wfi.2:exon3:c.78C>G:p.S26R,ZNF786:uc003wfh.2:exon4:c.336C>G:p.S112R,ZNF786:uc011kuk.1:exon5:c.225C>G:p.S75R	zinc finger protein 786	FUNCTION: May be involved in transcriptional regulation.,	ENSG00000197362	-	0.015:D	0.0:B	0.002:B	0.956:T	4.369e-06	0	3.31e-05	0	0	0	0	0	0	-	-	-	-	-	-	-	-	13859	Control	WES	Ivan Iossifov et al. Nature 2014	25363768
7	150174228	150174228	C	T	exonic	GIMAP8	nonsynonymous SNV	GIMAP8:uc003whj.3:exon5:c.1358C>T:p.A453V	GTPase, IMAP family member 8	FUNCTION: Exerts an anti-apoptotic effect in the immune system and is involved in responses to infections. {ECO:0000250}.,	ENSG00000171115	rs200346050	0.003:D	1.0:D	0.994:D	27.3:D	8.129e-06	6.537e-05	0	0	0	0	0	0	3.249e-05	-	-	-	-	-	-	-	-	11615	Control	WES	Ivan Iossifov et al. Nature 2014	25363768
7	158109594	158109594	G	A	exonic	PTPRN2	nonsynonymous SNV	PTPRN2:uc003wnp.3:exon2:c.143C>T:p.P48L,PTPRN2:uc003wno.3:exon3:c.194C>T:p.P65L,PTPRN2:uc003wnq.3:exon3:c.194C>T:p.P65L,PTPRN2:uc011kwa.2:exon3:c.263C>T:p.P88L	protein tyrosine phosphatase, receptor type N2	FUNCTION: Plays a role in vesicle-mediated secretory processes. Required for normal accumulation of secretory vesicles in hippocampus, pituitary and pancreatic islets. Required for the accumulation of normal levels of insulin-containing vesicles and preventing their degradation. Plays a role in insulin secretion in response to glucose stimuli. Required for normal accumulation of the neurotransmit…	ENSG00000155093	rs753877997	0.01:D	1.0:D	0.998:D	26.9:D	2.456e-05	0	2.984e-05	0	0	0	2.698e-05	0	6.507e-05	-	-	-	-	-	-	-	-	13941	Control	WES	Ivan Iossifov et al. Nature 2014	25363768
7	158554201	158554201	G	A	exonic	ESYT2	nonsynonymous SNV	ESYT2:uc003woa.1:exon2:c.31C>T:p.R11C,ESYT2:uc003wob.1:exon11:c.1363C>T:p.R455C,ESYT2:uc003woc.1:exon11:c.835C>T:p.R279C,ESYT2:uc003wod.1:exon11:c.1363C>T:p.R455C	extended synaptotagmin protein 2	FUNCTION: Tethers the endoplasmic reticulum to the cell membrane and promotes the formation of appositions between the endoplasmic reticulum and the cell membrane. Binds glycerophospholipids in a barrel-like domain and may play a role in cellular lipid transport. Plays a role in FGF signaling via its role in the rapid internalization of FGFR1 that has been activated by FGF1 binding, this occurs m…	ENSG00000117868	rs963343829	0.002:D	1.0:D	0.967:D	35:D	8.122e-06	6.535e-05	0	0	0	0	8.952e-06	0	0	-	-	-	-	-	-	-	-	12832	Control	WES	Ivan Iossifov et al. Nature 2014	25363768
7	158580720	158580720	A	G	exonic	ESYT2	nonsynonymous SNV	ESYT2:uc003wob.1:exon6:c.866T>C:p.L289S,ESYT2:uc003woc.1:exon6:c.338T>C:p.L113S,ESYT2:uc003wod.1:exon6:c.866T>C:p.L289S	extended synaptotagmin protein 2	FUNCTION: Tethers the endoplasmic reticulum to the cell membrane and promotes the formation of appositions between the endoplasmic reticulum and the cell membrane. Binds glycerophospholipids in a barrel-like domain and may play a role in cellular lipid transport. Plays a role in FGF signaling via its role in the rapid internalization of FGFR1 that has been activated by FGF1 binding, this occurs m…	ENSG00000117868	-	0.001:D	1.0:D	0.994:D	27.3:D	-	-	-	-	-	-	-	-	-	-	-	-	-	-	-	-	-	11359	Control	WES	Ivan Iossifov et al. Nature 2014	25363768
7	5567393	5567393	G	A	exonic	ACTB	nonsynonymous SNV	ACTB:uc003sor.4:exon4:c.748C>T:p.R250C,ACTB:uc003sot.4:exon6:c.1114C>T:p.R372C,ACTB:uc003soq.4:exon7:c.748C>T:p.R250C	actin, beta	FUNCTION: Actins are highly conserved proteins that are involved in various types of cell motility and are ubiquitously expressed in all eukaryotic cells.,	ENSG00000075624	-	-:-	0.007:B	0.016:B	26.1:D	4.061e-06	0	0	0	0	0	8.954e-06	0	0	-	-	-	-	-	-	-	-	14156	Control	WES	Ivan Iossifov et al. Nature 2014	25363768
7	11630185	11630185	G	A	exonic	THSD7A	nonsynonymous SNV	THSD7A:uc021zzn.1:exon4:c.1355C>T:p.T452M,THSD7A:uc021zzo.1:exon4:c.1355C>T:p.T452M	thrombospondin type 1 domain containing 7A	FUNCTION: The soluble form promotes endothelial cell migration and filopodia formationduring angiogenesis via a FAK-dependent mechanism. {ECO:0000269|PubMed:22194972}.,	ENSG00000005108	rs767811878	0.032:D	0.595:P	0.282:B	34:D	5.287e-05	0.0003	2.982e-05	0	0	0	4.486e-05	0	9.749e-05	6.456e-05	0.0001	0	0	0	0	6.66e-05	0	13012	Control	WES	Ivan Iossifov et al. Nature 2014	25363768
7	44282206	44282206	C	T	exonic	CAMK2B	nonsynonymous SNV	CAMK2B:uc003tkp.2:exon9:c.649G>A:p.E217K,CAMK2B:uc003tkq.2:exon9:c.649G>A:p.E217K,CAMK2B:uc003tkr.2:exon9:c.649G>A:p.E217K,CAMK2B:uc003tks.2:exon9:c.649G>A:p.E217K,CAMK2B:uc003tkt.2:exon9:c.649G>A:p.E217K,CAMK2B:uc003tku.2:exon9:c.649G>A:p.E217K,CAMK2B:uc003tkv.2:exon9:c.649G>A:p.E217K,CAMK2B:uc003tkw.2:exon9:c.649G>A:p.E217K,CAMK2B:uc010kyc.2:exon9:c.649G>A:p.E217K	calcium/calmodulin-dependent protein kinase II beta	FUNCTION: Calcium/calmodulin-dependent protein kinase that functions autonomously after Ca(2+)/calmodulin-binding and autophosphorylation, and is involved in dendritic spine and synapse formation, neuronal plasticity and regulation of sarcoplasmic reticulum Ca(2+) transport in skeletal muscle. In neurons, plays an essential structural role in the reorganization of the actin cytoskeleton during pl…	ENSG00000058404	-	0.001:D	0.967:D	0.565:P	34:D	-	-	-	-	-	-	-	-	-	-	-	-	-	-	-	-	-	14212	Control	WES	Ivan Iossifov et al. Nature 2014	25363768
7	48315282	48315282	C	A	exonic	ABCA13;AX746840	nonsynonymous SNV	AX746840:uc022acp.1:exon1:c.1516C>A:p.Q506K,ABCA13:uc003toq.2:exon17:c.6019C>A:p.Q2007K,ABCA13:uc010kyr.2:exon18:c.4528C>A:p.Q1510K	-	-	ENSG00000179869	-	1.0:T	0.0:B	0.0:B	0.002:T	-	-	-	-	-	-	-	-	-	-	-	-	-	-	-	-	-	11513	Control	WES	Ivan Iossifov et al. Nature 2014	25363768
7	56123476	56123476	G	C	exonic	CCT6A	nonsynonymous SNV	CCT6A:uc003trm.1:exon3:c.361G>C:p.D121H,CCT6A:uc003trl.1:exon4:c.496G>C:p.D166H,CCT6A:uc011kcu.1:exon5:c.403G>C:p.D135H	chaperonin containing TCP1 subunit 6A	FUNCTION: Molecular chaperone, assists the folding of proteins upon ATP hydrolysis. Known to play a role, in vitro, in the folding of actin and tubulin.,	ENSG00000146731	-	0.001:D	0.624:P	0.375:B	29.4:D	-	-	-	-	-	-	-	-	-	-	-	-	-	-	-	-	-	13862	Control	WES	Ivan Iossifov et al. Nature 2014	25363768
7	92207484	92207484	C	T	exonic	FAM133B	nonsynonymous SNV	FAM133B:uc003umc.3:exon5:c.289G>A:p.E97K,FAM133B:uc022ahf.1:exon5:c.289G>A:p.E97K,FAM133B:uc003umb.3:exon6:c.259G>A:p.E87K	family with sequence similarity 133 member B	-	ENSG00000234545	-	0.451:T	0.994:D	0.915:D	23.1:D	-	-	-	-	-	-	-	-	-	-	-	-	-	-	-	-	-	13925	Control	WES	Ivan Iossifov et al. Nature 2014	25363768
7	104715227	104715227	G	A	exonic	KMT2E	nonsynonymous SNV	KMT2E:uc031syt.1:exon6:c.694G>A:p.G232R,KMT2E:uc010ljb.1:exon7:c.694G>A:p.G232R,KMT2E:uc010ljc.3:exon7:c.694G>A:p.G232R,KMT2E:uc003vcl.3:exon8:c.694G>A:p.G232R,KMT2E:uc003vcm.3:exon8:c.694G>A:p.G232R,KMT2E:uc010lja.1:exon9:c.256G>A:p.G86R	lysine methyltransferase 2E	FUNCTION: Histone methyltransferase that specifically mono- and dimethylates 'Lys-4' of histone H3 (H3K4me1 and H3K4me2). H3 'Lys- 4' methylation represents a specific tag for epigenetic transcriptional activation. Key regulator of hematopoiesis involved in terminal myeloid differentiation and in the regulation of hematopoietic stem cell (HSCs) self-renewal by a mechanism that involves DNA methyl…	ENSG00000005483	rs765774274	0.044:D	1.0:D	0.956:D	33:D	3.34e-05	0	6.324e-05	0	0	0	9.108e-06	0	0.0002	-	-	-	-	-	-	-	-	13697	Control	WES	Ivan Iossifov et al. Nature 2014	25363768
7	120655834	120655834	A	G	exonic	CPED1	nonsynonymous SNV	CPED1:uc003vjr.1:exon2:c.365A>G:p.H122R,CPED1:uc003vjs.4:exon2:c.365A>G:p.H122R,CPED1:uc003vjq.4:exon3:c.365A>G:p.H122R	cadherin like and PC-esterase domain containing 1	-	ENSG00000106034	-	0.063:T	0.948:P	0.701:P	0.081:T	-	-	-	-	-	-	-	-	-	-	-	-	-	-	-	-	-	13799	Control	WES	Ivan Iossifov et al. Nature 2014	25363768
7	126544176	126544176	T	C	exonic	GRM8	nonsynonymous SNV	GRM8:uc003vlr.2:exon4:c.868A>G:p.I290V,GRM8:uc003vlt.2:exon5:c.868A>G:p.I290V,GRM8:uc003vlu.1:exon5:c.31A>G:p.I11V	glutamate receptor, metabotropic 8	FUNCTION: G-protein coupled receptor for glutamate. Ligand binding causes a conformation change that triggers signaling via guanine nucleotide-binding proteins (G proteins) and modulates the activity of down-stream effectors, such as adenylate cyclase. Signaling inhibits adenylate cyclase activity. {ECO:0000269|PubMed:9473604}.,	ENSG00000179603	-	0.865:T	0.0:B	0.009:B	6.120:T	-	-	-	-	-	-	-	-	-	-	-	-	-	-	-	-	-	13636	Control	WES	Ivan Iossifov et al. Nature 2014	25363768
7	129008378	129008378	A	G	exonic	AHCYL2	nonsynonymous SNV	AHCYL2:uc003vov.3:exon1:c.43A>G:p.M15V	adenosylhomocysteinase like 2	FUNCTION: May regulate the electrogenic sodium/bicarbonate cotransporter SLC4A4 activity and Mg(2+)-sensitivity. On the contrary of its homolog AHCYL1, does not regulate ITPR1 sensitivity to inositol 1,4,5-trisphosphate (PubMed:19220705). {ECO:0000250|UniProtKB:A6QLP2, ECO:0000269|PubMed:19220705}.,	ENSG00000158467	rs867656507	0.274:T	0.0:B	0.0:B	12.34:T	4.066e-06	0	2.978e-05	0	0	0	0	0	0	-	-	-	-	-	-	-	-	11879	Control	WES	Ivan Iossifov et al. Nature 2014	25363768
7	144097259	144097259	C	T	exonic	NOBOX	nonsynonymous SNV	NOBOX:uc022aoj.1:exon5:c.991G>A:p.G331R	NOBOX oogenesis homeobox	FUNCTION: Transcription factor which may play a role in oogenesis. Binds preferentially to the DNA sequences 5'-TAATTG-3', 5'-TAGTTG- 3' and 5'-TAATTA-3' (By similarity). {ECO:0000250}.,	ENSG00000106410	rs748525060	0.578:T	0.021:B	0.004:B	0.252:T	-	-	-	-	-	-	-	-	-	-	-	-	-	-	-	-	-	14402	Control	WES	Ivan Iossifov et al. Nature 2014	25363768
7	156759004	156759004	G	A	exonic	NOM1	nonsynonymous SNV	NOM1:uc003wmy.3:exon8:c.2074G>A:p.V692I	nucleolar protein with MIF4G domain 1	FUNCTION: Plays a role in targeting PPP1CA to the nucleolus. {ECO:0000269|PubMed:17965019}.,	ENSG00000146909	rs114968937	0.096:T	0.973:D	0.79:P	25.1:D	8.123e-05	0	0	0	0.0009	4.493e-05	2.685e-05	0	0	0.0001	0	0	0	0.0012	0	0.0001	0	12460	Control	WES	Ivan Iossifov et al. Nature 2014	25363768
8	2063785	2063785	A	G	exonic	MYOM2	nonsynonymous SNV	MYOM2:uc011kwi.2:exon13:c.1489A>G:p.I497V,MYOM2:uc003wpx.4:exon26:c.3214A>G:p.I1072V	myomesin 2	FUNCTION: Major component of the vertebrate myofibrillar M band. Binds myosin, titin, and light meromyosin. This binding is dose dependent.,	ENSG00000036448	-	0.211:T	0.001:B	0.002:B	0.002:T	-	-	-	-	-	-	-	-	-	-	-	-	-	-	-	-	-	11981	Control	WES	Ivan Iossifov et al. Nature 2014	25363768
8	6272346	6272346	A	G	exonic	MCPH1	nonsynonymous SNV	MCPH1:uc003wqh.3:exon3:c.175A>G:p.T59A,MCPH1:uc003wqi.3:exon3:c.175A>G:p.T59A,MCPH1:uc011kwl.2:exon3:c.175A>G:p.T59A	microcephalin 1	FUNCTION: Implicated in chromosome condensation and DNA damage induced cellular responses. May play a role in neurogenesis and regulation of the size of the cerebral cortex. {ECO:0000269|PubMed:12046007, ECO:0000269|PubMed:15199523, ECO:0000269|PubMed:15220350}.,	ENSG00000147316	-	0.003:D	1.0:D	0.999:D	26.0:D	-	-	-	-	-	-	-	-	-	-	-	-	-	-	-	-	-	13118	Control	WES	Ivan Iossifov et al. Nature 2014	25363768
8	17419569	17419569	G	A	exonic	SLC7A2	nonsynonymous SNV	SLC7A2:uc011kyc.2:exon10:c.1621G>A:p.V541I,SLC7A2:uc011kyd.2:exon10:c.1738G>A:p.V580I,SLC7A2:uc011kye.2:exon10:c.1741G>A:p.V581I	solute carrier family 7 member 2	FUNCTION: Functions as permease involved in the transport of the cationic amino acids (arginine, lysine and ornithine), the affinity for its substrates differs between isoforms created by alternative splicing. Isoform 1 functions as permease that mediates the transport of the cationic amino acids (arginine, lysine and ornithine), and it has much higher affinity for arginine than isoform 2. Isofor…	ENSG00000003989	rs368801565	0.428:T	0.0:B	0.001:B	0.046:T	4.881e-05	6.534e-05	0	0	0	0	4.486e-05	0.0002	0.0002	-	-	-	-	-	-	-	-	12568	Control	WES	Ivan Iossifov et al. Nature 2014	25363768
8	22481478	22481478	T	G	exonic	BIN3	nonsynonymous SNV	BIN3:uc010ltw.3:exon6:c.403A>C:p.S135R,BIN3:uc003xcl.3:exon8:c.565A>C:p.S189R	bridging integrator 3	FUNCTION: Involved in cytokinesis and septation where it has a role in the localization of F-actin.,	ENSG00000147439	-	0.049:D	0.995:D	0.879:P	24.7:D	-	-	-	-	-	-	-	-	-	-	-	-	-	-	-	-	-	14096	Control	WES	Ivan Iossifov et al. Nature 2014	25363768
8	22862104	22862104	G	T	exonic	RHOBTB2	nonsynonymous SNV	RHOBTB2:uc003xcq.2:exon2:c.157G>T:p.V53L,RHOBTB2:uc011kzp.1:exon2:c.178G>T:p.V60L,RHOBTB2:uc003xcp.2:exon4:c.223G>T:p.V75L	Rho related BTB domain containing 2	-	ENSG00000008853	-	0.002:D	0.995:D	0.89:P	28.5:D	-	-	-	-	-	-	-	-	-	-	-	-	-	-	-	-	-	12367	Control	WES	Ivan Iossifov et al. Nature 2014	25363768
8	22873175	22873175	G	A	exonic	RHOBTB2	nonsynonymous SNV	RHOBTB2:uc003xcq.2:exon9:c.1885G>A:p.D629N,RHOBTB2:uc011kzp.1:exon9:c.1906G>A:p.D636N,RHOBTB2:uc003xcp.2:exon11:c.1951G>A:p.D651N	Rho related BTB domain containing 2	-	ENSG00000008853	rs377445883	0.084:T	0.8:P	0.107:B	24.2:D	2.846e-05	0.0002	2.979e-05	0	0	0	1.793e-05	0	3.25e-05	6.472e-05	0.0002	0	0	0	0	0	0	13289	Control	WES	Ivan Iossifov et al. Nature 2014	25363768
8	25898178	25898178	G	T	exonic	EBF2	nonsynonymous SNV	EBF2:uc003xes.2:exon4:c.362C>A:p.T121K,EBF2:uc003xet.2:exon4:c.362C>A:p.T121K	early B-cell factor 2	FUNCTION: Transcription factor that, in osteoblasts, activates the decoy receptor for RANKL, TNFRSF11B, which in turn regulates osteoclast differentiation. Acts in synergy with the Wnt- responsive LEF1/CTNNB1 pathway. Recognizes variations of the palindromic sequence 5'-ATTCCCNNGGGAATT-3' (By similarity). {ECO:0000250}.,	ENSG00000221818	-	0.061:T	1.0:D	0.999:D	29.6:D	6.479e-06	0	0	0	0	0	1.663e-05	0	0	-	-	-	-	-	-	-	-	11073	Control	WES	Ivan Iossifov et al. Nature 2014	25363768
8	41792346	41792346	C	T	exonic	KAT6A	nonsynonymous SNV	KAT6A:uc003xon.4:exon17:c.3392G>A:p.R1131H,KAT6A:uc010lxb.3:exon18:c.3392G>A:p.R1131H,KAT6A:uc010lxc.3:exon18:c.3392G>A:p.R1131H	lysine acetyltransferase 6A	FUNCTION: Histone acetyltransferase that acetylates lysine residues in histone H3 and histone H4 (in vitro). Component of the MOZ/MORF complex which has a histone H3 acetyltransferase activity. May act as a transcriptional coactivator for RUNX1 and RUNX2. Acetylates p53/TP53 at 'Lys-120' and 'Lys-382' and controls its transcriptional activity via association with PML. {ECO:0000269|PubMed:11742995…	ENSG00000083168	rs141610909	0.209:T	0.0:B	0.001:B	20.9:D	4.938e-05	0.0006	6.002e-05	0	0	0	0	0	3.281e-05	0.0002	0.0006	0	0	0	0	0	0	12969	Control	WES	Ivan Iossifov et al. Nature 2014	25363768
8	57354403	57354403	G	T	exonic	PENK	nonsynonymous SNV	PENK:uc003xsz.2:exon2:c.232C>A:p.Q78K,PENK:uc003xta.3:exon4:c.232C>A:p.Q78K	proenkephalin	FUNCTION: Met- and Leu-enkephalins compete with and mimic the effects of opiate drugs. They play a role in a number of physiologic functions, including pain perception and responses to stress. PENK(114-133) and PENK(237-258) increase glutamate release in the striatum. PENK(114-133) decreases GABA concentration in the striatum.,	ENSG00000181195	-	0.734:T	0.021:B	0.011:B	0.003:T	-	-	-	-	-	-	-	-	-	-	-	-	-	-	-	-	-	13855	Control	WES	Ivan Iossifov et al. Nature 2014	25363768
8	69002939	69002939	C	T	exonic	PREX2	nonsynonymous SNV	PREX2:uc011lez.1:exon18:c.2044C>T:p.R682W,PREX2:uc003xxu.1:exon20:c.2239C>T:p.R747W,PREX2:uc003xxv.1:exon20:c.2239C>T:p.R747W	phosphatidylinositol-3,4,5-trisphosphate-dependent Rac exchange factor 2	FUNCTION: Functions as a RAC1 guanine nucleotide exchange factor (GEF), activating Rac proteins by exchanging bound GDP for free GTP. Its activity is synergistically activated by phosphatidylinositol 3,4,5-trisphosphate and the beta gamma subunits of heterotrimeric G protein. Mediates the activation of RAC1 in a PI3K-dependent manner. May be an important mediator of Rac signaling, acting directly…	ENSG00000046889	rs773432628	0.0:D	1.0:D	0.982:D	35:D	2.04e-05	0	0	0	0	0	9.026e-06	0	0.0001	-	-	-	-	-	-	-	-	14617	Control	WES	Ivan Iossifov et al. Nature 2014	25363768
8	87424009	87424009	G	T	exonic	WWP1	nonsynonymous SNV	WWP1:uc010mai.3:exon5:c.295G>T:p.A99S,WWP1:uc003ydt.3:exon9:c.967G>T:p.A323S	WW domain containing E3 ubiquitin protein ligase 1	FUNCTION: E3 ubiquitin-protein ligase which accepts ubiquitin from an E2 ubiquitin-conjugating enzyme in the form of a thioester and then directly transfers the ubiquitin to targeted substrates. Ubiquitinates ERBB4 isoforms JM-A CYT-1 and JM-B CYT-1, KLF2, KLF5 and TP63 and promotes their proteasomal degradation. Ubiquitinates RNF11 without targeting it for degradation. Ubiquitinates and promotes…	ENSG00000123124	-	0.69:T	0.002:B	0.012:B	11.98:T	-	-	-	-	-	-	-	-	-	-	-	-	-	-	-	-	-	12773	Control	WES	Ivan Iossifov et al. Nature 2014	25363768
8	92301444	92301444	A	G	exonic	SLC26A7	nonsynonymous SNV	SLC26A7:uc003yez.3:exon3:c.274A>G:p.I92V,SLC26A7:uc003yfa.3:exon3:c.274A>G:p.I92V,SLC26A7:uc003yex.3:exon4:c.274A>G:p.I92V	solute carrier family 26 member 7	FUNCTION: Acts as a sodium-independent DIDS-sensitive anion exchanger mediating bicarbonate, chloride, sulfate and oxalate transport. May play a role in the maintenance of the electrolyte and acid-base homeostasis in the kidney, by acting as a distal excretory segment-specific anion exchanger. Plays a major role in gastric acid secretion. {ECO:0000250|UniProtKB:Q8R2Z3, ECO:0000269|PubMed:11834742…	ENSG00000147606	rs139913412	0.108:T	0.001:B	0.001:B	13.78:T	-	-	-	-	-	-	-	-	-	-	-	-	-	-	-	-	-	12937	Control	WES	Ivan Iossifov et al. Nature 2014	25363768
8	96059351	96059351	T	A	exonic	NDUFAF6	nonsynonymous SNV	NDUFAF6:uc003yhj.3:exon6:c.710T>A:p.M237K,NDUFAF6:uc003yhi.3:exon7:c.554T>A:p.M185K	NADH:ubiquinone oxidoreductase complex assembly factor 6	FUNCTION: Involved in the assembly of mitochondrial NADH:ubiquinone oxidoreductase complex (complex I) at early stages. May play a role in the biogenesis of MT-ND1. {ECO:0000269|PubMed:18614015, ECO:0000269|PubMed:22019594}.,	ENSG00000156170	-	0.003:D	0.03:B	0.063:B	29.6:D	-	-	-	-	-	-	-	-	-	-	-	-	-	-	-	-	-	14095	Control	WES	Ivan Iossifov et al. Nature 2014	25363768
8	100115270	100115270	G	A	exonic	VPS13B	nonsynonymous SNV	VPS13B:uc003yis.3:exon5:c.502G>A:p.V168I,VPS13B:uc003yit.3:exon5:c.502G>A:p.V168I,VPS13B:uc003yiu.1:exon5:c.502G>A:p.V168I,VPS13B:uc003yiv.4:exon5:c.502G>A:p.V168I,VPS13B:uc003yiw.4:exon5:c.502G>A:p.V168I,VPS13B:uc011lgy.3:exon6:c.130G>A:p.V44I	vacuolar protein sorting 13 homolog B (yeast)	FUNCTION: May be involved in protein sorting in post Golgi membrane traffic. {ECO:0000250}.,	ENSG00000132549	rs750201290	0.0:D	0.999:D	0.987:D	21.2:D	4.063e-06	0	0	0	0	0	8.962e-06	0	0	-	-	-	-	-	-	-	-	13066	Control	WES	Ivan Iossifov et al. Nature 2014	25363768
8	100479648	100479648	C	T	exonic	VPS13B	nonsynonymous SNV	VPS13B:uc003yix.1:exon13:c.1862C>T:p.A621V,VPS13B:uc003yiu.1:exon24:c.3452C>T:p.A1151V,VPS13B:uc003yiv.4:exon24:c.3452C>T:p.A1151V,VPS13B:uc003yiw.4:exon24:c.3452C>T:p.A1151V	vacuolar protein sorting 13 homolog B (yeast)	FUNCTION: May be involved in protein sorting in post Golgi membrane traffic. {ECO:0000250}.,	ENSG00000132549	-	0.048:D	0.999:D	0.948:D	27.0:D	-	-	-	-	-	-	-	-	-	-	-	-	-	-	-	-	-	13147	Control	WES	Ivan Iossifov et al. Nature 2014	25363768
8	117671160	117671160	C	T	exonic	EIF3H	nonsynonymous SNV	EIF3H:uc003yoa.3:exon3:c.349G>A:p.V117M,EIF3H:uc011lhz.1:exon3:c.349G>A:p.V117M,EIF3H:uc003yob.3:exon5:c.391G>A:p.V131M	eukaryotic translation initiation factor 3 subunit H	FUNCTION: Component of the eukaryotic translation initiation factor 3 (eIF-3) complex, which is required for several steps in the initiation of protein synthesis. The eIF-3 complex associates with the 40S ribosome and facilitates the recruitment of eIF-1, eIF-1A, eIF-2:GTP:methionyl-tRNAi and eIF-5 to form the 43S preinitiation complex (43S PIC). The eIF-3 complex stimulates mRNA recruitment to t…	ENSG00000147677	-	0.001:D	1.0:D	1.0:D	29.1:D	-	-	-	-	-	-	-	-	-	-	-	-	-	-	-	-	-	14492	Control	WES	Ivan Iossifov et al. Nature 2014	25363768
8	124992954	124992954	A	G	exonic	FER1L6	nonsynonymous SNV	FER1L6:uc003yqw.3:exon11:c.1313A>G:p.D438G	fer-1 like family member 6	-	ENSG00000214814	-	0.026:D	0.435:B	0.057:B	23.8:D	-	-	-	-	-	-	-	-	-	-	-	-	-	-	-	-	-	12229	Control	WES	Ivan Iossifov et al. Nature 2014	25363768
8	131826325	131826325	C	T	exonic	ADCY8	nonsynonymous SNV	ADCY8:uc010mds.3:exon11:c.2510G>A:p.R837Q,ADCY8:uc003ytd.4:exon14:c.2903G>A:p.R968Q	adenylate cyclase 8 (brain)	FUNCTION: This is a membrane-bound, calcium-stimulable adenylyl cyclase. May be involved in learning, in memory and in drug dependence (By similarity). {ECO:0000250}.,	ENSG00000155897	rs374456387	0.017:D	0.741:P	0.275:B	33:D	9.748e-05	6.534e-05	0	0.0001	0	0.0002	0.0001	0.0002	3.25e-05	9.689e-05	0	0	0	0	0.0009	0	0	13390	Control	WES	Ivan Iossifov et al. Nature 2014	25363768
8	141542671	141542671	T	C	exonic	AGO2	nonsynonymous SNV	AGO2:uc010men.3:exon17:c.2084A>G:p.N695S,AGO2:uc010meo.3:exon17:c.2213A>G:p.N738S,AGO2:uc003yvn.3:exon18:c.2315A>G:p.N772S	argonaute 2, RISC catalytic component	FUNCTION: Required for RNA-mediated gene silencing (RNAi) by the RNA-induced silencing complex (RISC). The 'minimal RISC' appears to include AGO2 bound to a short guide RNA such as a microRNA (miRNA) or short interfering RNA (siRNA). These guide RNAs direct RISC to complementary mRNAs that are targets for RISC-mediated gene silencing. The precise mechanism of gene silencing depends on the degree …	ENSG00000123908	-	0.047:D	0.612:P	0.652:P	24.4:D	-	-	-	-	-	-	-	-	-	-	-	-	-	-	-	-	-	12412	Control	WES	Ivan Iossifov et al. Nature 2014	25363768
8	144733007	144733007	A	G	exonic	ZNF623	nonsynonymous SNV	ZNF623:uc003yzd.2:exon1:c.965A>G:p.N322S,ZNF623:uc003yzc.3:exon2:c.845A>G:p.N282S,ZNF623:uc011lkp.2:exon2:c.845A>G:p.N282S	zinc finger protein 623	FUNCTION: May be involved in transcriptional regulation.,	ENSG00000183309	rs778089779	0.393:T	0.004:B	0.011:B	16.42:T	1.218e-05	0	0	0	0	0	2.686e-05	0	0	3.229e-05	0.0001	0	0	0	0	0	0	14082	Control	WES	Ivan Iossifov et al. Nature 2014	25363768
8	144893205	144893205	G	A	exonic	SCRIB	nonsynonymous SNV	SCRIB:uc003yzo.1:exon11:c.1144C>T:p.L382F,SCRIB:uc003yzp.1:exon11:c.1144C>T:p.L382F	scribbled planar cell polarity protein	FUNCTION: Scaffold protein involved in different aspects of polarized cells differentiation regulating epithelial and neuronal morphogenesis. Most probably functions in the establishment of apico-basal cell polarity. May function in cell proliferation regulating progression from G1 to S phase and as a positive regulator of apoptosis for instance during acinar morphogenesis of the mammary epitheli…	ENSG00000180900	-	0.001:D	0.999:D	0.998:D	23.7:D	-	-	-	-	-	-	-	-	-	-	-	-	-	-	-	-	-	14158	Control	WES	Ivan Iossifov et al. Nature 2014	25363768
8	145110038	145110038	C	T	exonic	OPLAH	nonsynonymous SNV	OPLAH:uc003zas.1:exon1:c.50G>A:p.R17H,OPLAH:uc003zar.3:exon17:c.2303G>A:p.R768H	5-oxoprolinase (ATP-hydrolysing)	FUNCTION: Catalyzes the cleavage of 5-oxo-L-proline to form L- glutamate coupled to the hydrolysis of ATP to ADP and inorganic phosphate.,	ENSG00000178814	rs539275646	-:-	1.0:D	1.0:D	34:D	1.818e-05	0	6.699e-05	0	0	0	1.005e-05	0	3.829e-05	3.239e-05	0	0.0012	0	0	0	0	0	14661	Control	WES	Ivan Iossifov et al. Nature 2014	25363768
8	145583315	145583315	G	C	exonic	SLC52A2	nonsynonymous SNV	SLC52A2:uc003zcc.2:exon3:c.163G>C:p.V55L,SLC52A2:uc003zcd.2:exon3:c.163G>C:p.V55L,SLC52A2:uc003zce.2:exon3:c.163G>C:p.V55L,SLC52A2:uc010mfy.2:exon3:c.163G>C:p.V55L	solute carrier family 52 member 2	FUNCTION: Riboflavin transporter. Riboflavin transport is Na independent but moderately pH-sensitive. Activity is strongly inhibited by riboflavin analogs, such as lumiflavin. Weakly inhibited by flavin adenine dinucleotide (FAD) and flavin mononucleotide (FMN)	ENSG00000185803	-	0.01:D	0.894:P	0.437:B	23.4:D	-	-	-	-	-	-	-	-	-	-	-	-	-	-	-	-	-	12501	Control	WES	Ivan Iossifov et al. Nature 2014	25363768
8	8175947	8175947	C	T	exonic	SGK223	nonsynonymous SNV	SGK223:uc003wsh.4:exon5:c.3938G>A:p.R1313H	-	-	ENSG00000182319	rs56115338	-:-	0.141:B	0.013:B	25.8:D	0.0024	0.0331	0.0019	0	0	0	8.214e-05	0.0006	3.255e-05	0.0102	0.0357	0	0	0	0	6.666e-05	0.0031	11196	Control	WES	Ivan Iossifov et al. Nature 2014	25363768
8	11703278	11703278	C	T	exonic	CTSB	nonsynonymous SNV	CTSB:uc003wul.3:exon4:c.625G>A:p.G209R,CTSB:uc011kxl.2:exon7:c.577G>A:p.G193R,CTSB:uc003wuq.3:exon9:c.814G>A:p.G272R,CTSB:uc010lsc.3:exon9:c.442G>A:p.G148R,CTSB:uc003wun.3:exon10:c.814G>A:p.G272R,CTSB:uc003wuo.3:exon10:c.814G>A:p.G272R,CTSB:uc003wup.3:exon10:c.814G>A:p.G272R,CTSB:uc003wum.3:exon11:c.814G>A:p.G272R	cathepsin B	FUNCTION: Thiol protease which is believed to participate in intracellular degradation and turnover of proteins. Has also been implicated in tumor invasion and metastasis.,	ENSG00000164733	rs756929729	0.0:D	1.0:D	1.0:D	31:D	2.846e-05	6.539e-05	0	0	0	0	5.38e-05	0	0	3.232e-05	0.0001	0	0	0	0	0	0	12652	Control	WES	Ivan Iossifov et al. Nature 2014	25363768
8	17731961	17731961	G	T	exonic	FGL1	nonsynonymous SNV	FGL1:uc003wxy.3:exon4:c.314C>A:p.P105Q,FGL1:uc003wyb.3:exon4:c.314C>A:p.P105Q,FGL1:uc003wxx.3:exon5:c.314C>A:p.P105Q,FGL1:uc003wya.3:exon5:c.314C>A:p.P105Q,FGL1:uc003wye.3:exon6:c.464C>A:p.P155Q	fibrinogen like 1	FUNCTION: Has hepatocyte mitogenic activity.,	ENSG00000104760	-	0.486:T	0.02:B	0.029:B	15.92:T	-	-	-	-	-	-	-	-	-	-	-	-	-	-	-	-	-	11106	Control	WES	Ivan Iossifov et al. Nature 2014	25363768
8	17817586	17817586	G	A	exonic	PCM1	nonsynonymous SNV	PCM1:uc003wyj.4:exon13:c.2107G>A:p.A703T,PCM1:uc022asj.1:exon13:c.2221G>A:p.A741T,PCM1:uc003wyi.4:exon14:c.2104G>A:p.A702T,PCM1:uc011kyh.2:exon14:c.2104G>A:p.A702T,PCM1:uc010lta.1:exon15:c.2221G>A:p.A741T	pericentriolar material 1	FUNCTION: Required for centrosome assembly and function. Essential for the correct localization of several centrosomal proteins including CEP250, CETN3, PCNT and NEK2. Required to anchor microtubules to the centrosome. Involved in the biogenesis of cilia. {ECO:0000269|PubMed:12403812, ECO:0000269|PubMed:15659651, ECO:0000269|PubMed:16943179, ECO:0000269|PubMed:20551181, ECO:0000269|PubMed:2412131…	ENSG00000078674	-	0.06:T	0.449:B	0.244:B	12.60:T	-	-	-	-	-	-	-	-	-	-	-	-	-	-	-	-	-	12334	Control	WES	Ivan Iossifov et al. Nature 2014	25363768
8	66534524	66534524	C	A	exonic	ARMC1	nonsynonymous SNV	ARMC1:uc003xvl.3:exon3:c.249G>T:p.M83I,ARMC1:uc011leo.2:exon3:c.133G>T:p.V45F	armadillo repeat containing 1	-	ENSG00000104442	-	0.058:T	0.07:B	0.024:B	23.5:D	-	-	-	-	-	-	-	-	-	-	-	-	-	-	-	-	-	11358	Control	WES	Ivan Iossifov et al. Nature 2014	25363768
8	66619311	66619311	C	T	exonic	MTFR1	nonsynonymous SNV	MTFR1:uc003xvn.2:exon4:c.485C>T:p.P162L,MTFR1:uc003xvm.2:exon6:c.584C>T:p.P195L,MTFR1:uc011lep.2:exon6:c.584C>T:p.P195L	mitochondrial fission regulator 1	FUNCTION: May play a role in mitochondrial aerobic respiration. May also regulate mitochondrial organization and fission (By similarity). {ECO:0000250}.,	ENSG00000066855	-	0.062:T	0.825:P	0.511:P	23.5:D	-	-	-	-	-	-	-	-	-	-	-	-	-	-	-	-	-	13559	Control	WES	Ivan Iossifov et al. Nature 2014	25363768
8	116616371	116616371	C	T	exonic	TRPS1	nonsynonymous SNV	TRPS1:uc003ynz.3:exon3:c.1786G>A:p.A596T,TRPS1:uc011lhy.2:exon3:c.1798G>A:p.A600T,TRPS1:uc003yny.3:exon4:c.1825G>A:p.A609T,TRPS1:uc010mcy.3:exon4:c.1786G>A:p.A596T	transcriptional repressor GATA binding 1	FUNCTION: Transcriptional repressor. Binds specifically to GATA sequences and represses expression of GATA-regulated genes at selected sites and stages in vertebrate development. Regulates chondrocyte proliferation and differentiation. Executes multiple functions in proliferating chondrocytes, expanding the region of distal chondrocytes, activating proliferation in columnar cells and supporting t…	ENSG00000104447	-	0.001:D	0.978:D	0.736:P	29.3:D	-	-	-	-	-	-	-	-	-	-	-	-	-	-	-	-	-	13159	Control	WES	Ivan Iossifov et al. Nature 2014	25363768
8	116616940	116616940	C	A	exonic	TRPS1	nonsynonymous SNV	TRPS1:uc003ynz.3:exon3:c.1217G>T:p.G406V,TRPS1:uc011lhy.2:exon3:c.1229G>T:p.G410V,TRPS1:uc003yny.3:exon4:c.1256G>T:p.G419V,TRPS1:uc010mcy.3:exon4:c.1217G>T:p.G406V	transcriptional repressor GATA binding 1	FUNCTION: Transcriptional repressor. Binds specifically to GATA sequences and represses expression of GATA-regulated genes at selected sites and stages in vertebrate development. Regulates chondrocyte proliferation and differentiation. Executes multiple functions in proliferating chondrocytes, expanding the region of distal chondrocytes, activating proliferation in columnar cells and supporting t…	ENSG00000104447	-	0.002:D	0.617:P	0.308:B	26.7:D	-	-	-	-	-	-	-	-	-	-	-	-	-	-	-	-	-	14513	Control	WES	Ivan Iossifov et al. Nature 2014	25363768
8	120772889	120772889	A	G	exonic	TAF2	nonsynonymous SNV	TAF2:uc003you.3:exon20:c.2648T>C:p.F883S	TATA-box binding protein associated factor 2	FUNCTION: Transcription factor TFIID is one of the general factors required for accurate and regulated initiation by RNA polymerase II. TFIID is a multimeric protein complex that plays a central role in mediating promoter responses to various activators and repressors. It requires core promoter-specific cofactors for productive transcription stimulation. TAF2 stabilizes TFIID binding to core prom…	ENSG00000064313	-	0.042:D	0.154:B	0.118:B	23.5:D	-	-	-	-	-	-	-	-	-	-	-	-	-	-	-	-	-	11457	Control	WES	Ivan Iossifov et al. Nature 2014	25363768
8	123964366	123964366	A	T	exonic	ZHX2	nonsynonymous SNV	ZHX2:uc022bag.1:exon1:c.616A>T:p.I206F,ZHX2:uc003ypk.1:exon3:c.616A>T:p.I206F	zinc fingers and homeoboxes 2	FUNCTION: Acts as a transcriptional repressor. Represses the promoter activity of the CDC25C gene stimulated by NFYA. {ECO:0000269|PubMed:12741956}.,	ENSG00000178764	-	0.161:T	0.007:B	0.017:B	0.029:T	-	-	-	-	-	-	-	-	-	-	-	-	-	-	-	-	-	14180	Control	WES	Ivan Iossifov et al. Nature 2014	25363768
8	125076782	125076782	G	A	exonic	FER1L6	nonsynonymous SNV	FER1L6:uc003yqw.3:exon26:c.3523G>A:p.A1175T	fer-1 like family member 6	-	ENSG00000214814	-	0.113:T	0.0:B	0.0:B	6.322:T	-	-	-	-	-	-	-	-	-	-	-	-	-	-	-	-	-	14247	Control	WES	Ivan Iossifov et al. Nature 2014	25363768
9	3271045	3271045	G	C	exonic	RFX3	nonsynonymous SNV	RFX3:uc010mhd.3:exon10:c.1160C>G:p.S387C,RFX3:uc003zhr.3:exon11:c.1160C>G:p.S387C,RFX3:uc003zhs.1:exon11:c.1160C>G:p.S387C,RFX3:uc003zht.1:exon11:c.1160C>G:p.S387C	regulatory factor X3	FUNCTION: Transcription factor required for ciliogenesis and islet cell differentiation during endocrine pancreas development. Essential for the differentiation of nodal monocilia and left- right asymmetry specification during embryogenesis. Required for the biogenesis of motile cilia by governing growth and beating efficiency of motile cells. Also required for ciliated ependymal cell differentia…	ENSG00000080298	-	0.002:D	0.999:D	0.983:D	23.3:D	-	-	-	-	-	-	-	-	-	-	-	-	-	-	-	-	-	14192	Control	WES	Ivan Iossifov et al. Nature 2014	25363768
9	3330330	3330330	A	C	exonic	RFX3	nonsynonymous SNV	RFX3:uc010mhd.3:exon4:c.403T>G:p.Y135D,RFX3:uc010mhe.1:exon4:c.403T>G:p.Y135D,RFX3:uc003zhr.3:exon5:c.403T>G:p.Y135D,RFX3:uc003zhs.1:exon5:c.403T>G:p.Y135D,RFX3:uc003zht.1:exon5:c.403T>G:p.Y135D	regulatory factor X3	FUNCTION: Transcription factor required for ciliogenesis and islet cell differentiation during endocrine pancreas development. Essential for the differentiation of nodal monocilia and left- right asymmetry specification during embryogenesis. Required for the biogenesis of motile cilia by governing growth and beating efficiency of motile cells. Also required for ciliated ependymal cell differentia…	ENSG00000080298	-	0.0:D	1.0:D	0.997:D	26.2:D	-	-	-	-	-	-	-	-	-	-	-	-	-	-	-	-	-	13311	Control	WES	Ivan Iossifov et al. Nature 2014	25363768
9	3828334	3828334	A	C	exonic	GLIS3	nonsynonymous SNV	GLIS3:uc010mhf.1:exon8:c.913T>G:p.L305V,GLIS3:uc003zhw.1:exon10:c.2266T>G:p.L756V,GLIS3:uc003zhx.1:exon11:c.2731T>G:p.L911V	GLIS family zinc finger 3	FUNCTION: Acts as both a repressor and activator of transcription. Binds to the consensus sequence 5'-GACCACCCAC-3' (By similarity). {ECO:0000250}.,	ENSG00000107249	-	0.004:D	0.998:D	0.996:D	24.1:D	-	-	-	-	-	-	-	-	-	-	-	-	-	-	-	-	-	14100	Control	WES	Ivan Iossifov et al. Nature 2014	25363768
9	5300431	5300431	G	C	exonic	RLN2	nonsynonymous SNV	RLN2:uc003ziz.2:exon3:c.326C>G:p.P109R	relaxin 2	FUNCTION: Relaxin is an ovarian hormone that acts with estrogen to produce dilatation of the birth canal in many mammals. May be involved in remodeling of connective tissues during pregnancy, promoting growth of pubic ligaments and ripening of the cervix.,	ENSG00000107014	rs763441288	-	-	-	-	4.238e-06	0	0	0	0	0	0	0	3.594e-05	-	-	-	-	-	-	-	-	13982	Control	WES	Ivan Iossifov et al. Nature 2014	25363768
9	5756246	5756246	A	G	exonic	KIAA1432	nonsynonymous SNV	KIAA1432:uc003zjj.1:exon12:c.116A>G:p.N39S,KIAA1432:uc003zjl.4:exon15:c.1616A>G:p.N539S,KIAA1432:uc003zjh.4:exon16:c.1727A>G:p.N576S,KIAA1432:uc003zji.4:exon16:c.1727A>G:p.N576S	-	-	ENSG00000107036	-	0.043:D	0.999:D	0.955:D	25.8:D	-	-	-	-	-	-	-	-	-	-	-	-	-	-	-	-	-	12014	Control	WES	Ivan Iossifov et al. Nature 2014	25363768
9	27291044	27291044	G	T	exonic	EQTN	nonsynonymous SNV	EQTN:uc011lnq.2:exon4:c.307C>A:p.P103T,EQTN:uc003zql.3:exon5:c.394C>A:p.P132T	equatorin	FUNCTION: Acrosomal membrane-anchored protein involved in the process of fertilization and in acrosome biogenesis. {ECO:0000250}.,	ENSG00000120160	-	0.0:D	0.992:D	0.833:P	19.60:T	-	-	-	-	-	-	-	-	-	-	-	-	-	-	-	-	-	14386	Control	WES	Ivan Iossifov et al. Nature 2014	25363768
9	35057454	35057454	C	T	exonic	VCP	nonsynonymous SNV	VCP:uc010mkh.1:exon15:c.1241G>A:p.R414H,VCP:uc003zvy.2:exon16:c.2234G>A:p.R745H,VCP:uc010mki.1:exon16:c.2099G>A:p.R700H	valosin containing protein	FUNCTION: Necessary for the fragmentation of Golgi stacks during mitosis and for their reassembly after mitosis. Involved in the formation of the transitional endoplasmic reticulum (tER). The transfer of membranes from the endoplasmic reticulum to the Golgi apparatus occurs via 50-70 nm transition vesicles which derive from part-rough, part-smooth transitional elements of the endoplasmic reticulu…	ENSG00000165280	-	0.018:D	0.719:P	0.216:B	24.6:D	-	-	-	-	-	-	-	-	-	-	-	-	-	-	-	-	-	11073	Control	WES	Ivan Iossifov et al. Nature 2014	25363768
9	35558533	35558533	C	T	exonic	RUSC2	nonsynonymous SNV	RUSC2:uc003zww.3:exon8:c.3310C>T:p.R1104C,RUSC2:uc003zwx.4:exon8:c.3310C>T:p.R1104C	RUN and SH3 domain containing 2	-	ENSG00000198853	rs756342354	0.0:D	1.0:D	0.999:D	35:D	4.061e-06	0	0	0	0	0	8.952e-06	0	0	-	-	-	-	-	-	-	-	13628	Control	WES	Ivan Iossifov et al. Nature 2014	25363768
9	71986456	71986456	A	C	exonic	FAM189A2	nonsynonymous SNV	FAM189A2:uc004ahg.2:exon3:c.54A>C:p.L18F,FAM189A2:uc010mon.1:exon3:c.54A>C:p.L18F	family with sequence similarity 189 member A2	-	ENSG00000135063	-	0.0:D	1.0:D	0.999:D	13.95:T	-	-	-	-	-	-	-	-	-	-	-	-	-	-	-	-	-	11665	Control	WES	Ivan Iossifov et al. Nature 2014	25363768
9	80039082	80039082	G	A	exonic	GNA14	nonsynonymous SNV	GNA14:uc004aku.3:exon7:c.881C>T:p.P294L	G protein subunit alpha 14	FUNCTION: Guanine nucleotide-binding proteins (G proteins) are involved as modulators or transducers in various transmembrane signaling systems.,	ENSG00000156049	rs574148099	0.008:D	0.8:P	0.353:B	34:D	5.888e-05	0	0.0002	0	0.0002	0	3.685e-05	0.0002	0	-	-	-	-	-	-	-	-	12297	Control	WES	Ivan Iossifov et al. Nature 2014	25363768
9	87338563	87338563	T	C	exonic	NTRK2	nonsynonymous SNV	NTRK2:uc011ltb.1:exon6:c.191T>C:p.V64A,NTRK2:uc004aob.1:exon7:c.659T>C:p.V220A,NTRK2:uc011lsz.2:exon7:c.659T>C:p.V220A,NTRK2:uc011lta.2:exon7:c.659T>C:p.V220A,NTRK2:uc004anv.1:exon9:c.659T>C:p.V220A,NTRK2:uc004any.1:exon9:c.659T>C:p.V220A,NTRK2:uc004anz.1:exon9:c.659T>C:p.V220A,NTRK2:uc004aoa.1:exon9:c.659T>C:p.V220A	neurotrophic tyrosine kinase, receptor, type 2	FUNCTION: Receptor tyrosine kinase involved in the development and the maturation of the central and the peripheral nervous systems through regulation of neuron survival, proliferation, migration, differentiation, and synapse formation and plasticity. Receptor for BDNF/brain-derived neurotrophic factor and NTF4/neurotrophin- 4. Alternatively can also bind NTF3/neurotrophin-3 which is less efficie…	ENSG00000148053	-	1.0:T	0.021:B	0.017:B	2.324:T	-	-	-	-	-	-	-	-	-	-	-	-	-	-	-	-	-	13964	Control	WES	Ivan Iossifov et al. Nature 2014	25363768
9	88261247	88261247	G	C	exonic	AGTPBP1	nonsynonymous SNV	AGTPBP1:uc011ltc.2:exon8:c.868C>G:p.Q290E,AGTPBP1:uc011ltd.2:exon11:c.1174C>G:p.Q392E,AGTPBP1:uc011lte.2:exon11:c.1210C>G:p.Q404E,AGTPBP1:uc010mqc.3:exon12:c.1054C>G:p.Q352E	ATP/GTP binding protein 1	FUNCTION: Metallocarboxypeptidase that mediates deglutamylation of target proteins. Catalyzes the deglutamylation of polyglutamate side chains generated by post-translational polyglutamylation in proteins such as tubulins. Also removes gene-encoded polyglutamates from the carboxy-terminus of target proteins such as MYLK. Acts as a long-chain deglutamylase and specifically shortens long polyglutam…	ENSG00000135049	-	0.317:T	0.001:B	0.003:B	11.39:T	-	-	-	-	-	-	-	-	-	-	-	-	-	-	-	-	-	13023	Control	WES	Ivan Iossifov et al. Nature 2014	25363768
9	98229664	98229664	A	T	exonic	PTCH1	nonsynonymous SNV	PTCH1:uc004avk.4:exon15:c.2294T>A:p.L765H,PTCH1:uc004avl.4:exon15:c.1841T>A:p.L614H,PTCH1:uc004avm.4:exon15:c.2291T>A:p.L764H,PTCH1:uc010mro.3:exon15:c.1841T>A:p.L614H,PTCH1:uc010mrp.3:exon15:c.1841T>A:p.L614H,PTCH1:uc010mrq.3:exon15:c.1841T>A:p.L614H,PTCH1:uc010mrr.3:exon15:c.2096T>A:p.L699H	patched 1	FUNCTION: Acts as a receptor for sonic hedgehog (SHH), indian hedgehog (IHH) and desert hedgehog (DHH). Associates with the smoothened protein (SMO) to transduce the hedgehog's proteins signal. Seems to have a tumor suppressor function, as inactivation of this protein is probably a necessary, if not sufficient step for tumorigenesis. {ECO:0000269|PubMed:21537345}.,	ENSG00000185920	-	0.001:D	1.0:D	0.987:D	26.9:D	-	-	-	-	-	-	-	-	-	-	-	-	-	-	-	-	-	13578	Control	WES	Ivan Iossifov et al. Nature 2014	25363768
9	98279102	98279102	T	G	exonic	PTCH1	nonsynonymous SNV	PTCH1:uc004avm.4:exon1:c.1A>C:p.M1L	patched 1	FUNCTION: Acts as a receptor for sonic hedgehog (SHH), indian hedgehog (IHH) and desert hedgehog (DHH). Associates with the smoothened protein (SMO) to transduce the hedgehog's proteins signal. Seems to have a tumor suppressor function, as inactivation of this protein is probably a necessary, if not sufficient step for tumorigenesis. {ECO:0000269|PubMed:21537345}.,	ENSG00000185920	rs755103500	0.0:D	0.105:B	0.14:B	20.4:D	4.262e-06	0	0	0	0	0	9.187e-06	0	0	-	-	-	-	-	-	-	-	14023	Control	WES	Ivan Iossifov et al. Nature 2014	25363768
9	100888938	100888938	C	G	exonic	CORO2A	nonsynonymous SNV	CORO2A:uc004ayk.3:exon1:c.280G>C:p.E94Q,CORO2A:uc004ayl.3:exon11:c.1339G>C:p.E447Q,CORO2A:uc004aym.3:exon11:c.1339G>C:p.E447Q	coronin 2A	-	ENSG00000106789	-	0.293:T	0.454:P	0.15:B	13.33:T	-	-	-	-	-	-	-	-	-	-	-	-	-	-	-	-	-	11413	Control	WES	Ivan Iossifov et al. Nature 2014	25363768
9	107266908	107266908	G	A	exonic	OR13F1	nonsynonymous SNV	OR13F1:uc011lvm.2:exon1:c.365G>A:p.R122Q	olfactory receptor family 13 subfamily F member 1	FUNCTION: Odorant receptor. {ECO:0000305}.,	ENSG00000186881	rs752978468	0.009:D	0.718:P	0.133:B	25.8:D	5.695e-05	0	2.979e-05	0	0	0.0002	6.287e-05	0.0002	0	3.231e-05	0.0001	0	0	0	0	0	0	12705	Control	WES	Ivan Iossifov et al. Nature 2014	25363768
9	111618208	111618208	C	T	exonic	ACTL7B	nonsynonymous SNV	ACTL7B:uc004bdi.3:exon1:c.3G>A:p.M1I	actin like 7B	-	ENSG00000148156	-	0.0:D	0.851:P	0.775:P	23.5:D	-	-	-	-	-	-	-	-	-	-	-	-	-	-	-	-	-	12722	Control	WES	Ivan Iossifov et al. Nature 2014	25363768
9	113563217	113563217	C	G	exonic	MUSK	nonsynonymous SNV	MUSK:uc022blu.1:exon13:c.2262C>G:p.H754Q,MUSK:uc004bez.2:exon14:c.2292C>G:p.H764Q,MUSK:uc022blv.1:exon15:c.2559C>G:p.H853Q	muscle, skeletal, receptor tyrosine kinase	FUNCTION: Receptor tyrosine kinase which plays a central role in the formation and the maintenance of the neuromuscular junction (NMJ), the synapse between the motor neuron and the skeletal muscle (PubMed:25537362). Recruitment of AGRIN by LRP4 to the MUSK signaling complex induces phosphorylation and activation of MUSK, the kinase of the complex. The activation of MUSK in myotubes regulates the …	ENSG00000030304	-	0.07:T	0.994:D	0.961:D	23.3:D	-	-	-	-	-	-	-	-	-	-	-	-	-	-	-	-	-	12320	Control	WES	Ivan Iossifov et al. Nature 2014	25363768
9	123886361	123886361	A	T	exonic;splicing	CNTRL	nonsynonymous SNV	CNTRL:uc004bkz.1:exon2:c.147A>T:p.E49D,CNTRL:uc004bla.1:exon2:c.147A>T:p.E49D,CNTRL:uc004bky.1:exon5:c.615A>T:p.E205D,CNTRL:uc004bkx.1:exon11:c.1803A>T:p.E601D;-	-	-	ENSG00000119397	-	0.796:T	0.003:B	0.002:B	9.759:T	0	0	0	0	0	0	0	0	0	-	-	-	-	-	-	-	-	13880	Control	WES	Ivan Iossifov et al. Nature 2014	25363768
9	124910471	124910471	G	T	exonic	NDUFA8	nonsynonymous SNV	NDUFA8:uc004blv.3:exon3:c.301C>A:p.R101S	NADH:ubiquinone oxidoreductase subunit A8	FUNCTION: Accessory subunit of the mitochondrial membrane respiratory chain NADH dehydrogenase (Complex I), that is believed not to be involved in catalysis. Complex I functions in the transfer of electrons from NADH to the respiratory chain. The immediate electron acceptor for the enzyme is believed to be ubiquinone.,	ENSG00000119421	-	0.001:D	1.0:D	0.995:D	34:D	-	-	-	-	-	-	-	-	-	-	-	-	-	-	-	-	-	13319	Control	WES	Ivan Iossifov et al. Nature 2014	25363768
9	125273716	125273716	G	A	exonic	OR1J2	nonsynonymous SNV	OR1J2:uc011lyv.2:exon1:c.636G>A:p.M212I,OR1J2:uc004bmj.2:exon4:c.636G>A:p.M212I	olfactory receptor family 1 subfamily J member 2	FUNCTION: Odorant receptor. {ECO:0000305}.,	ENSG00000197233	-	0.981:T	0.0:B	0.001:B	0.001:T	4.138e-06	0	0	0	0	0	0	0.0002	0	-	-	-	-	-	-	-	-	14559	Control	WES	Ivan Iossifov et al. Nature 2014	25363768
9	128112612	128112612	C	T	exonic	GAPVD1	nonsynonymous SNV	GAPVD1:uc004bpt.3:exon3:c.437C>T:p.A146V,GAPVD1:uc004bps.3:exon18:c.3257C>T:p.A1086V,GAPVD1:uc004bpr.3:exon19:c.3275C>T:p.A1092V,GAPVD1:uc004bpp.3:exon21:c.3419C>T:p.A1140V,GAPVD1:uc004bpq.3:exon22:c.3338C>T:p.A1113V,GAPVD1:uc010mwx.3:exon22:c.3392C>T:p.A1131V	GTPase activating protein and VPS9 domains 1	FUNCTION: Acts both as a GTPase-activating protein (GAP) and a guanine nucleotide exchange factor (GEF), and participates in various processes such as endocytosis, insulin receptor internalization or LC2A4/GLUT4 trafficking. Acts as a GEF for the Ras-related protein RAB31 by exchanging bound GDP for free GTP, leading to regulate LC2A4/GLUT4 trafficking. In the absence of insulin, it maintains RAB…	ENSG00000165219	rs371655981	0.236:T	0.45:B	0.169:B	28.8:D	2.225e-05	0	0	0	6.339e-05	0	3.764e-05	0	0	0.0001	0	0	0	0	0	0.0003	0	12631	Control	WES	Ivan Iossifov et al. Nature 2014	25363768
9	130886023	130886023	T	A	exonic	PTGES2	nonsynonymous SNV	PTGES2:uc004bti.4:exon4:c.644A>T:p.E215V,PTGES2:uc004btk.4:exon5:c.71A>T:p.E24V,PTGES2:uc031tff.1:exon5:c.71A>T:p.E24V	prostaglandin E synthase 2	FUNCTION: Isomerase that catalyzes the conversion of PGH2 into the more stable prostaglandin E2 (PGE2). {ECO:0000269|PubMed:12804604, ECO:0000269|PubMed:18198127}.,	ENSG00000148334	-	0.01:D	0.469:P	0.16:B	24.3:D	-	-	-	-	-	-	-	-	-	-	-	-	-	-	-	-	-	12473	Control	WES	Ivan Iossifov et al. Nature 2014	25363768
9	131454235	131454235	A	G	exonic	SET	nonsynonymous SNV	SET:uc004bvt.4:exon3:c.269A>G:p.K90R,SET:uc004bvu.4:exon3:c.230A>G:p.K77R,SET:uc011mbj.2:exon3:c.197A>G:p.K66R,SET:uc022bol.1:exon3:c.203A>G:p.K68R	SET nuclear proto-oncogene	FUNCTION: Multitasking protein, involved in apoptosis, transcription, nucleosome assembly and histone chaperoning. Isoform 2 anti-apoptotic activity is mediated by inhibition of the GZMA-activated DNase, NME1. In the course of cytotoxic T- lymphocyte (CTL)-induced apoptosis, GZMA cleaves SET, disrupting its binding to NME1 and releasing NME1 inhibition. Isoform 1 and isoform 2 are potent inhibito…	ENSG00000119335	-	0.168:T	0.056:B	0.117:B	21.0:D	-	-	-	-	-	-	-	-	-	-	-	-	-	-	-	-	-	14337	Control	WES	Ivan Iossifov et al. Nature 2014	25363768
9	136629189	136629189	G	T	exonic	VAV2	nonsynonymous SNV	VAV2:uc004cer.3:exon27:c.2515C>A:p.Q839K,VAV2:uc004ces.3:exon30:c.2632C>A:p.Q878K	vav guanine nucleotide exchange factor 2	FUNCTION: Guanine nucleotide exchange factor for the Rho family of Ras-related GTPases. Plays an important role in angiogenesis. Its recruitment by phosphorylated EPHA2 is critical for EFNA1-induced RAC1 GTPase activation and vascular endothelial cell migration and assembly (By similarity). {ECO:0000250}.,	ENSG00000160293	-	0.0:D	0.495:P	0.197:B	23.4:D	-	-	-	-	-	-	-	-	-	-	-	-	-	-	-	-	-	11673	Control	WES	Ivan Iossifov et al. Nature 2014	25363768
9	137779166	137779166	A	T	exonic	FCN2	nonsynonymous SNV	FCN2:uc004cfh.1:exon7:c.733A>T:p.T245S,FCN2:uc004cfg.1:exon8:c.847A>T:p.T283S	ficolin 2	FUNCTION: May function in innate immunity through activation of the lectin complement pathway. Calcium-dependent and GlcNAc- binding lectin. Enhances phagocytosis of S.typhimurium by neutrophils, suggesting an opsonic effect via the collagen region. {ECO:0000269|PubMed:10679061, ECO:0000269|PubMed:17215869}.,	ENSG00000160339	-	0.793:T	0.0:B	0.0:B	0.001:T	-	-	-	-	-	-	-	-	-	-	-	-	-	-	-	-	-	14370	Control	WES	Ivan Iossifov et al. Nature 2014	25363768
9	138825254	138825254	G	A	exonic	UBAC1	nonsynonymous SNV	UBAC1:uc004cgt.3:exon10:c.1210C>T:p.R404C	UBA domain containing 1	FUNCTION: Non-catalytic subunit of the KPC complex that acts as E3 ubiquitin-protein ligase. Required for poly-ubiquitination and proteasome-mediated degradation of CDKN1B during G1 phase of the cell cycle. {ECO:0000269|PubMed:15531880, ECO:0000269|PubMed:15746103}.,	ENSG00000130560	rs759561933	0.0:D	0.998:D	0.72:P	35:D	2.031e-05	0.0001	0	0	0	0	1.791e-05	0	3.249e-05	6.461e-05	0.0001	0	0	0	0	6.671e-05	0	14149	Control	WES	Ivan Iossifov et al. Nature 2014	25363768
9	140056433	140056433	C	A	exonic	GRIN1	nonsynonymous SNV	GRIN1:uc004clj.1:exon11:c.1516C>A:p.Q506K,GRIN1:uc004clk.3:exon11:c.1525C>A:p.Q509K,GRIN1:uc004cll.3:exon11:c.1525C>A:p.Q509K,GRIN1:uc004clm.3:exon11:c.1525C>A:p.Q509K,GRIN1:uc004cli.1:exon12:c.550C>A:p.Q184K,GRIN1:uc004cln.3:exon12:c.1588C>A:p.Q530K,GRIN1:uc004clo.3:exon12:c.1588C>A:p.Q530K	glutamate ionotropic receptor NMDA type subunit 1	FUNCTION: NMDA receptor subtype of glutamate-gated ion channels with high calcium permeability and voltage-dependent sensitivity to magnesium. Mediated by glycine. This protein plays a key role in synaptic plasticity, synaptogenesis, excitotoxicity, memory acquisition and learning. It mediates neuronal functions in glutamate neurotransmission. Is involved in the cell surface targeting of NMDA rec…	ENSG00000176884	-	0.313:T	0.003:B	0.002:B	14.00:T	-	-	-	-	-	-	-	-	-	-	-	-	-	-	-	-	-	14008	Control	WES	Ivan Iossifov et al. Nature 2014	25363768
9	140166617	140166617	C	T	exonic	NELFB	nonsynonymous SNV	NELFB:uc004cmm.4:exon11:c.1430C>T:p.A477V	negative elongation factor complex member B	FUNCTION: Essential component of the NELF complex, a complex that negatively regulates the elongation of transcription by RNA polymerase II. The NELF complex, which acts via an association with the DSIF complex and causes transcriptional pausing, is counteracted by the P-TEFb kinase complex. May be able to induce chromatin unfolding. {ECO:0000269|PubMed:10199401, ECO:0000269|PubMed:12612062}.,	ENSG00000188986	-	0.078:T	0.549:P	0.346:B	24.9:D	-	-	-	-	-	-	-	-	-	-	-	-	-	-	-	-	-	14400	Control	WES	Ivan Iossifov et al. Nature 2014	25363768
9	21187296	21187296	C	T	exonic	IFNA4	nonsynonymous SNV	IFNA4:uc003zon.2:exon1:c.235G>A:p.V79I	interferon, alpha 4	FUNCTION: Produced by macrophages, IFN-alpha have antiviral activities. Interferon stimulates the production of two enzymes: a protein kinase and an oligoadenylate synthetase.,	ENSG00000236637	-	0.059:T	0.003:B	0.067:B	9.859:T	-	-	-	-	-	-	-	-	-	-	-	-	-	-	-	-	-	12858	Control	WES	Ivan Iossifov et al. Nature 2014	25363768
9	35616069	35616069	C	A	exonic	CD72	nonsynonymous SNV	CD72:uc003zxb.2:exon5:c.559G>T:p.A187S,CD72:uc010mku.2:exon5:c.559G>T:p.A187S	CD72 molecule	FUNCTION: Plays a role in B-cell proliferation and differentiation.,	ENSG00000137101	rs774157764	0.24:T	0.935:P	0.269:B	5.832:T	0.0001	6.534e-05	0	0	0	0	0	0	0.0008	-	-	-	-	-	-	-	-	11400	Control	WES	Ivan Iossifov et al. Nature 2014	25363768
9	84607958	84607958	A	G	exonic	SPATA31D1	nonsynonymous SNV	SPATA31D1:uc004amn.3:exon4:c.2573A>G:p.K858R	SPATA31 subfamily D, member 1	FUNCTION: May play a role in spermatogenesis. {ECO:0000250}.,	ENSG00000214929	-	0.013:D	0.34:B	0.241:B	22.6:D	-	-	-	-	-	-	-	-	-	3.229e-05	0.0001	0	0	0	0	0	0	13735	Control	WES	Ivan Iossifov et al. Nature 2014	25363768
9	86585713	86585713	C	T	exonic	HNRNPK	nonsynonymous SNV	HNRNPK:uc004and.4:exon9:c.410G>A:p.R137H,HNRNPK:uc011lsw.2:exon9:c.410G>A:p.R137H,HNRNPK:uc004anh.4:exon14:c.1058G>A:p.R353H,HNRNPK:uc011lsx.2:exon14:c.1058G>A:p.R353H,HNRNPK:uc004anf.4:exon15:c.1130G>A:p.R377H,HNRNPK:uc004ang.4:exon15:c.1130G>A:p.R377H,HNRNPK:uc004anl.4:exon15:c.1130G>A:p.R377H,HNRNPK:uc004anm.4:exon15:c.1130G>A:p.R377H	heterogeneous nuclear ribonucleoprotein K	FUNCTION: One of the major pre-mRNA-binding proteins. Binds tenaciously to poly(C) sequences. Likely to play a role in the nuclear metabolism of hnRNAs, particularly for pre-mRNAs that contain cytidine-rich sequences. Can also bind poly(C) single- stranded DNA. Plays an important role in p53/TP53 response to DNA damage, acting at the level of both transcription activation and repression. When sum…	ENSG00000165119	-	0.051:T	0.004:B	0.001:B	24.4:D	4.063e-06	0	0	0	0	0	8.956e-06	0	0	-	-	-	-	-	-	-	-	11027	Control	WES	Ivan Iossifov et al. Nature 2014	25363768
9	98740438	98740438	G	A	exonic	C9orf102;ERCC6L2	nonsynonymous SNV	ERCC6L2:uc010msa.2:exon2:c.376G>A:p.V126I,C9orf102:uc011lun.1:exon2:c.376G>A:p.V126I,ERCC6L2:uc004avu.3:exon12:c.1306G>A:p.V436I	-	-	ENSG00000182150	rs565200304	-	-	-	-	4.127e-06	0	0	0	0	0	0	0	3.259e-05	-	-	-	-	-	-	-	-	12206	Control	WES	Ivan Iossifov et al. Nature 2014	25363768
9	100692469	100692469	G	A	exonic	HEMGN	nonsynonymous SNV	HEMGN:uc004axy.4:exon3:c.1208C>T:p.P403L,HEMGN:uc004axz.4:exon4:c.1208C>T:p.P403L	hemogen	FUNCTION: Regulates the proliferation and differentiation of hematopoietic cells. Overexpression block the TPA-induced megakaryocytic differentiation in the K562 cell model. May also prevent cell apoptosis through the activation of the nuclear factor-kappa B (NF-kB). {ECO:0000269|PubMed:14730214, ECO:0000269|PubMed:15332117, ECO:0000269|PubMed:15920494}.,	ENSG00000136929	rs777811108	0.008:D	0.128:B	0.029:B	3.187:T	2.437e-05	0	5.956e-05	0	0	0	3.581e-05	0	0	-	-	-	-	-	-	-	-	13804	Control	WES	Ivan Iossifov et al. Nature 2014	25363768
9	127089685	127089685	C	T	exonic	NEK6	nonsynonymous SNV	NEK6:uc004bof.3:exon7:c.637C>T:p.R213C,NEK6:uc004bog.3:exon7:c.583C>T:p.R195C,NEK6:uc004boi.3:exon7:c.583C>T:p.R195C,NEK6:uc010mwk.3:exon7:c.583C>T:p.R195C,NEK6:uc022bng.1:exon7:c.658C>T:p.R220C,NEK6:uc004boh.3:exon8:c.685C>T:p.R229C,NEK6:uc022bnf.1:exon8:c.685C>T:p.R229C	NIMA related kinase 6	FUNCTION: Protein kinase which plays an important role in mitotic cell cycle progression. Required for chromosome segregation at metaphase-anaphase transition, robust mitotic spindle formation and cytokinesis. Phosphorylates ATF4, CIR1, PTN, RAD26L, RBBP6, RPS7, RPS6KB1, TRIP4, STAT3 and histones H1 and H3. Phosphorylates KIF11 to promote mitotic spindle formation. Involved in G2/M phase cell cyc…	ENSG00000119408	rs768356782	0.0:D	1.0:D	0.997:D	35:D	4.071e-06	0	0	0	0	0	8.962e-06	0	0	-	-	-	-	-	-	-	-	12484	Control	WES	Ivan Iossifov et al. Nature 2014	25363768
9	128118025	128118025	C	A	exonic	GAPVD1	nonsynonymous SNV	GAPVD1:uc004bpt.3:exon6:c.959C>A:p.A320E,GAPVD1:uc004bps.3:exon21:c.3779C>A:p.A1260E,GAPVD1:uc004bpr.3:exon22:c.3797C>A:p.A1266E,GAPVD1:uc004bpp.3:exon24:c.3941C>A:p.A1314E,GAPVD1:uc004bpq.3:exon25:c.3860C>A:p.A1287E,GAPVD1:uc010mwx.3:exon25:c.3914C>A:p.A1305E	GTPase activating protein and VPS9 domains 1	FUNCTION: Acts both as a GTPase-activating protein (GAP) and a guanine nucleotide exchange factor (GEF), and participates in various processes such as endocytosis, insulin receptor internalization or LC2A4/GLUT4 trafficking. Acts as a GEF for the Ras-related protein RAB31 by exchanging bound GDP for free GTP, leading to regulate LC2A4/GLUT4 trafficking. In the absence of insulin, it maintains RAB…	ENSG00000165219	-	0.002:D	0.98:D	0.93:D	35:D	-	-	-	-	-	-	-	-	-	-	-	-	-	-	-	-	-	14592	Control	WES	Ivan Iossifov et al. Nature 2014	25363768
9	129641830	129641830	A	G	exonic	ZBTB34	nonsynonymous SNV	ZBTB34:uc022bnn.1:exon1:c.140A>G:p.K47R,ZBTB34:uc004bqm.4:exon2:c.140A>G:p.K47R	zinc finger and BTB domain containing 34	FUNCTION: May be a transcriptional repressor. {ECO:0000269|PubMed:16718364}.,	ENSG00000177125	-	0.0:D	0.573:P	0.333:B	25.4:D	-	-	-	-	-	-	-	-	-	-	-	-	-	-	-	-	-	13176	Control	WES	Ivan Iossifov et al. Nature 2014	25363768
[truncated: 938 more rows]
