# Supplementary material for: Trio whole exome sequencing in Chinese childhood-onset lupus reveals novel candidate genes
Source: Arthritis Rheumatol. Author manuscript; Available in PMC 2025 Nov 1. (PMC7617808; doi:10.1002/art.43243)
Supplement: Supplementary Table 6 [file EMS206315-supplement-Supplementary_Table_6.xlsx]

## Sheet: gene and disease association
Gene	Category	Disease	Description	Orphanet	OMIM	Pathogenic LoF (ClinVar)	GWAS (NHGRI-EBI)	Developmental Disorders (DDG2P)	Variations (Ensembl)	Disease and gene associations (DisGeNET)	Disease Ontology (DO)	Disease and gene associations (GeDiPNet)	Notes
RASAL1	Potential		RAS protein activator like 1							Juvenile ossifying fibroma; Ossifying Fibroma; Thyroid cancer, follicular; Multiple tumors; Melanoma, B16; Hamartoma Syndrome, Multiple; Follicular thyroid carcinoma; Cardiac fibrosis; Tubulointerstitial fibrosis; Tumor Immunity; Anaplastic thyroid carcinoma; Meningioma, benign, no ICD-O subtype; Adult Meningioma; Renal Insufficiency; Meningioma; Kidney Failure, Acute; Pulmonary Fibrosis; Maligna…		Kidney Disease	Mutations in the RASAL1 gene have been associated with several diseases, including cancer, neurofibromatosis type 1, and Noonan syndrome-like disorder with or without juvenile myelomonocytic leukemia. In cancer, RASAL1 is often downregulated, leading to increased RAS activity and uncontrolled cell proliferation. Therefore, RASAL1 is considered a potential therapeutic target for cancer treatment. …
WNT6	Potential		Wnt family member 6				Bronchodilator Agents;Lung Volume Measurements;Pulmonary Disease, Chronic Obstructive			Primary osteosarcoma; Malignant neoplasm of gastrointestinal tract; Miscarriage; Adenoma of large intestine; Alopecia; Helicobacter pylori (H. pylori) infection in conditions classified elsewhere and of unspecified site; Secondary malignant neoplasm of liver; B-Cell Lymphomas; Malignant tumor of cervix; cervical cancer; Cervix carcinoma; Body Height; Carcinoma of bladder; Malignant neoplasm of ur…		Alopecia	There is limited information available on the disease implications of WNT6, but studies have suggested that it may play a role in the development and progression of various cancers, including cervical and colorectal cancer. Targeted drug discovery efforts for WNT6 are still in the early stages, but there is potential for the development of drugs that target the WNT signaling pathway, which is dys…
SMARCA4	Potential	Rhabdoid tumor predisposition syndrome 2	SWI/SNF related, matrix associated, actin dependent regulator of chromatin, subfamily a, member 4	[ORPHA:1465] COFFIN SIRIS SYNDROME; [ORPHA:231108] Rhabdoid Tumor Predisposition Syndrome; [ORPHA:466962] SMARCA4-deficient sarcoma of thorax; [ORPHA:370396] Small cell carcinoma of the ovary	OMIM ID:613325 Rhabdoid tumor predisposition syndrome 2	Hereditary cancer-predisposing syndrome; Rhabdoid tumor predisposition syndrome 2; Intellectual disability, autosomal dominant 16; Neoplasm; SMARCA4-related BAFopathy; Inborn genetic diseases; Global developmental delay; Intellectual disability; Autistic behavior; Neuroblastoma; SMARCA4-related disorder	Cholesterol;Coronary Artery Disease;Coronary Disease;Dermatitis, Atopic;Lipids;Lipoproteins;Metabolism;Stroke	OMIM ID:135900 Coffin-siris syndrome 1;OMIM ID:613325 Rhabdoid tumor predisposition syndrome 2	Clinvar: phenotype not specified: likely pathogenic,not provided,pathogenic,uncertain significance; Hereditary cancer-predisposing syndrome: pathogenic; Inborn genetic diseases: likely pathogenic,not provided,pathogenic,uncertain significance; Mental retardation, autosomal dominant 16: likely pathogenic,not provided,pathogenic,uncertain significance; Rhabdoid tumor predisposition syndrome 2: like…	COFFIN-SIRIS SYNDROME 4; Rhabdoid Tumor Predisposition Syndrome 2; Small cell carcinoma, hypercalcemic type; Acute rheumatic heart disease; Small cell carcinoma of ovary; Rhabdoid tumor predisposition syndrome; Thoracic Neoplasms; Endometrial Undifferentiated Carcinoma; Floating-harbor syndrome; Undifferentiated carcinoma of ovary; Aplasia/Hypoplasia of the distal phalanges of the hand; MENTAL RE…	DOID:0070046 Coffin-Siris syndrome 4;DOID:684 hepatocellular carcinoma;DOID:3908 lung non-small cell carcinoma;DOID:3672 rhabdoid cancer	Rhabdoid Tumor Predisposition Syndrome; Sarcoma Of Thorax; Thoracic Neoplasms; Rhabdoid Tumor; Endometrial Stromal Sarcoma; Carotid Atherosclerosis; Coffin-Siris Syndrome; African Burkitt`s Lymphoma; Atrioventricular septal defect; Sezary Syndrome; Partial Agenesis Of Corpus Callosum; Ectopic kidney; Hereditary nonpolyposis colorectal cancer; Ovarian Carcinoma; Burkitt`s Lymphoma; Central Nervous…	Mutations in the SMARCA4 gene have been linked to rhabdoid tumor predisposition syndrome type 2, a rare genetic disorder that increases the risk of developing aggressive tumors in various parts of the body, including the brain, kidneys, and soft tissues. Due to the critical role of SMARCA4 in regulating gene expression, there has been significant interest in developing drugs that target this prot…
OR10D3	Unclassified		olfactory receptor family 10 subfamily D member 3				Paliperidone Palmitate;Schizophrenia						There is limited information available on the disease implications of OR10D3. However, research has shown that olfactory receptors, including OR10D3, may play a role in various diseases such as cancer, Alzheimer's disease, and Parkinson's disease. Targeted drug discovery efforts for OR10D3 are also limited, as the function and potential therapeutic applications of this protein are not well unders…
PHRF1	Autoimmune	Lupus	PHD and ring finger domains 1				Lupus Erythematosus, Systemic;Scleroderma, Systemic			Libman-Sacks Disease; Sporadic Breast Carcinoma; Lupus Vulgaris; Lupus Erythematosus, Discoid; Lupus Erythematosus; Hypothyroidism; Systemic Scleroderma; Multiple Sclerosis; Lupus Erythematosus, Systemic; Rheumatoid Arthritis; Non-Small Cell Lung Carcinoma; Carcinogenesis; Breast Carcinoma; Malignant neoplasm of breast; Primary malignant neoplasm; Malignant Neoplasms; Neoplasms		Nonbacterial verrucal endocardiosis; Scleroderma; Multiple Sclerosis; Lupus Erythematosus; Hypothyroidism	There is limited information available on the disease implications of PHRF1. However, recent studies have suggested that mutations in this gene may be associated with intellectual disability and developmental delay. Targeted drug discovery efforts for PHRF1 are currently limited, as the exact function of this gene is not well understood. However, given its predicted role in mRNA processing and tr…
CTBP1	Potential		C-terminal binding protein 1	[ORPHA:280] Wolf-Hirschhorn syndrome	OMIM ID:617915 Hypotonia, ataxia, developmental delay, and tooth enamel defect syndrome	Inborn genetic diseases; Hypotonia, ataxia, developmental delay, and tooth enamel defect syndrome	Diabetes Mellitus, Type 2	CTBP1-related developmental disorder (monoallelic)		HYPOTONIA, ATAXIA, DEVELOPMENTAL DELAY, AND TOOTH ENAMEL DEFECT SYNDROME; Abnormal sternal ossification; Malrotation of small bowel; Pitt-Rogers-Danks Syndrome; Periventricular cysts; Pseudoepiphyses of the metacarpals; Hyperconvex fingernails; Rib segmentation abnormalities; Short upper lip; Rieger eye malformation sequence; Congenital ectopic pupil; Prominent glabella; Akathisia; Craniofacial a…		Hypotonia, Ataxia, Developmental Delay, And Tooth Enamel Defect Syndrome; Pitt-Rogers-Danks Syndrome; Wolf-Hirschhorn Syndrome; Congenital anomaly of eye; Rieger syndrome; Axenfeld anomaly; Stenosis Of External Auditory Canal; Rib fusion; Radioulnar Synostosis; Hemangioma; Absence Of Septum Pellucidum; Precocious puberty; Stereotyped Behavior; Immunologic Deficiency Syndromes; Hypodontia; Proptos…	CTBP1 has been implicated in several diseases, including cancer, diabetes, and neurological disorders. In cancer, CTBP1 has been shown to promote tumor growth and metastasis by repressing the expression of tumor suppressor genes. Targeting CTBP1 has been explored as a potential therapeutic strategy for cancer treatment. Several small molecule inhibitors of CTBP1 have been developed, including HIP…
GPRC5C	Unclassified		G protein-coupled receptor class C group 5 member C							POLYMICROGYRIA, BILATERAL FRONTOPARIETAL; Gigantism; Congenital hypotrichia; Hypotrichosis; Acromegaly; MAJOR AFFECTIVE DISORDER 4; MAJOR AFFECTIVE DISORDER 6; Right Ventricular Hypertrophy; MAJOR AFFECTIVE DISORDER 1; MAJOR AFFECTIVE DISORDER 2; Mood Disorders; Glaucoma; Small cell carcinoma of lung; Immunologic Deficiency Syndromes; Huntington Disease; Human immunodeficiency virus (HIV) II infe…			There is limited information available on the disease implications of GPRC5C. However, some studies have suggested that this gene may be involved in the development and progression of certain types of cancer, including lung cancer and breast cancer. Targeted drug discovery efforts for GPRC5C are currently underway, with a focus on identifying small molecule inhibitors that can selectively target …
PLEKHG4	Potential		pleckstrin homology and RhoGEF domain containing G4	[ORPHA:98765] Spinocerebellar ataxia type 4						Impaired tactile sensation; SPINOCEREBELLAR ATAXIA 31 (disorder); Motor deterioration; Impaired proprioception; Sensory axonal neuropathy; Motor axonal neuropathy; Autosomal dominant cerebellar ataxia; Decreased vibratory sense; Reflex, Ankle, Absent; Ataxias, Hereditary; Spinocerebellar Ataxia Type 4; Cerebellar Diseases; Dentatorubral-Pallidoluysian Atrophy; Machado-Joseph Disease; Progressive …		Spinocerebellar Ataxia; Dysarthria	Variations in the PLEKHG4 gene have been associated with several diseases, including spinocerebellar ataxia (SCA) and Parkinson's disease. SCA is a group of inherited disorders that affect the cerebellum and cause problems with movement and coordination. Some studies have found that certain variations in PLEKHG4 are more common in individuals with SCA, particularly in certain populations. There a…
PPARGC1B	Potential		PPARG coactivator 1 beta				Depressive Disorder;Estradiol;Fenofibrate;Suntan			response to fenofibrate; Atrophy, Disuse; Benign Paroxysmal Positional Vertigo; Lipidemias; Melanosis; Left ventricular diastolic dysfunction; Asthma attack; Malignant melanoma of skin of lower limb; Malignant melanoma of skin of upper limb; Musculoskeletal Diseases; Fasting Hypoglycemia; Hepatic necrosis; Cholesterol gallstones; Suntan; Basal Cell Neoplasm; Disease of capillaries; Basal Cell Can…	DOID:9970 obesity	Melanosis; Malignant melanoma of skin; Hyperlipidemia; Basal Cell Neoplasm; Vitiligo; Melanoma; Carcinoma; Marfan Syndrome; Obesity; Mammary Neoplasms; Breast Carcinoma; Breast Cancer	PPARG coactivator 1 beta (PPARGC1B) has been implicated in several diseases, including obesity, type 2 diabetes mellitus, and metabolic syndrome. Downregulation of this gene has been observed in prediabetic and type 2 diabetes mellitus patients, suggesting that it may play a role in the development of these conditions. Additionally, certain allelic variations in this gene have been associated wit…
GADD45A	Autoimmune	Lupus	growth arrest and DNA damage inducible alpha							Leukemia, Myeloid, Accelerated Phase; Chloracne; Type II Mucolipidosis; CML progression; CREST Syndrome; Poorly differentiated carcinoma; Gastric Cardia Adenocarcinoma; Regurgitation; Disruptive, Impulse Control, and Conduct Disorders; Diabetic wound; Prostatic Diseases; Neurobehavioral Manifestations; Adult Lymphoblastic Lymphoma; Childhood Lymphoblastic Lymphoma; Precursor cell lymphoblastic ly…		Pancreatic cancer; Juvenile arthritis; Polyarthritis, Rheumatoid Factor Positive; Pancreatic Neoplasm; Seronegative polyarthritis; Still Disease; Ovarian cancer; Ovarian neoplasm; Stomach Neoplasms; Gastric Cancer; Arthritis; Prostatic Neoplasms; Prostate cancer	GADD45A has been implicated in various diseases, including cancer, neurodegenerative disorders, and cardiovascular diseases. In cancer, GADD45A has been shown to play a role in cell cycle arrest and DNA repair, making it a potential target for cancer therapy. Targeted drug discovery efforts have focused on identifying small molecules that can modulate the activity of GADD45A or its downstream sig…
ZNF232	Unclassified		zinc finger protein 232							Alzheimer's Disease; Colorectal Carcinoma		Alzheimer disease; Colorectal Cancer	There is limited information available on the disease implications of ZNF232. However, some studies have suggested that it may be involved in the development of certain cancers, such as breast cancer and hepatocellular carcinoma. Targeted drug discovery efforts for ZNF232 are also limited, as its specific function and role in disease are not yet fully understood. Currently, there are no drugs on …
PLAGL1	Potential		PLAG1 like zinc finger 1	[ORPHA:96191] Paternal uniparental disomy of chromosome 6; [ORPHA:99886] Transient neonatal diabetes mellitus			Bronchodilator Agents;Lung Volume Measurements			6q24-Related Transient Neonatal Diabetes Mellitus; Paternal uniparental disomy of chromosome 6; Benign neoplasm of adrenal gland; Hypertrophy of labia; Perianal warts; Anomaly of placenta; Abnormality of the pancreatic islet cells; Abnormality of earlobe; Neonatal insulin-dependent diabetes mellitus; Diabetes Mellitus, Transient Neonatal, 1; Small anterior fontanelle; Contractures of the joints o…		Paternal Uniparental Disomy Of Chromosome 6; Ketonuria; Renal Tubular Disorder; Congenital alveolar dysplasia; Hyperglycemia; Apraxia; Precocious puberty; Myoclonic Seizures; Congenital heart defects; Macroglossia; Arthrogryposis multiplex congenita; Congenital Exomphalos; Patent ductus arteriosus; Ventricular septal defect; Stomach Neoplasms; Seizure; Motor delay; Gastric Cancer; High palate; Mi…	PLAGL1 has been implicated in various diseases, including cancer and diabetes. In cancer, PLAGL1 is often deleted or silenced due to methylation, leading to uncontrolled cell growth and tumor formation. Targeted drug discovery efforts have focused on developing drugs that can reactivate PLAGL1 expression in cancer cells, thereby inhibiting their growth. One example is the use of demethylating age…
GALNT2	Potential		polypeptide N-acetylgalactosaminyltransferase 2		OMIM ID:618885 Congenital disorder of glycosylation, type iit	Congenital disorder of glycosylation, type iit	Alzheimer Disease;Blood Proteins;Carotid Arteries;Cholesterol, HDL;Dementia;Fibrinogen;Lipoproteins;Metabolic Syndrome X;Metabolism;Peroxidases;Schizophrenia;Vascular Calcification			Hypochondroplasia (disorder); Cholesteryl Ester Transfer Protein Deficiency; Atherogenic dyslipidaemia; Fatty acid measurement; Calcification of coronary artery; Fibrinogen assay; High grade serous carcinoma; Alcohol consumption; Giant Cell Arteritis; Platelet Count measurement; Serum HDL cholesterol measurement; Hypertriglyceridemia; Gastric Adenocarcinoma; Dyslipidemias; Hyperlipidemia; High de…	DOID:0050571 congenital disorder of glycosylation type II	Metabolic Syndrome; Coronary Heart Disease; Coronary artery disease; Leukemia; Schizophrenia	GALNT2 has been implicated in various diseases, including Type 2 diabetes and cancer. Studies have shown that GALNT2 expression is significantly decreased in pancreatic islets of patients with Type 2 diabetes, suggesting a potential role in the development of the disease. In cancer, GALNT2 has been found to be downregulated in several types of tumors, including breast, ovarian, and gastric cancer…
ASAP1	Potential		ArfGAP with SH3 domain, ankyrin repeat and PH domain 1				Bronchodilator Agents;Forced Expiratory Volume;Migraine Disorders;Multiple Sclerosis;Pulmonary Disease, Chronic Obstructive;Schizophrenia;Tuberculosis			Uncomplicated pyelonephritis; X-linked recessive nephrolithiasis with renal failure; C5 palsy; Persistent Vegetative State; Postaxial polydactyly type A; STOMATOCYTOSIS I; Cutis laxa, x-linked; Asymptomatic bacteriuria; Snoring; Acute pyelonephritis; Adenocarcinoma in Situ; Cervical dysplasia; Tricuspid Valve Insufficiency; Pancreatitis, Alcoholic; Sleep-Disordered Breathing; Pyelonephritis; Cerv…		Progressive Supranuclear Palsy; Juvenile arthritis; Polyarthritis, Rheumatoid Factor Positive; Bladder Neoplasm; Urinary bladder cancer; Seronegative polyarthritis; Still Disease; Arthritis; Schizophrenia	Research has shown that ASAP1 may play a role in cancer progression and metastasis. Specifically, overexpression of ASAP1 has been observed in various types of cancer, including breast, lung, and pancreatic cancer. Targeting ASAP1 has been proposed as a potential therapeutic strategy for cancer treatment. However, there are currently no drugs on the market that specifically target ASAP1. Efforts …
SLC51B	Other	OMIM ID:619481 Bile acid malabsorption, primary, 2	SLC51 subunit beta		OMIM ID:619481 Bile acid malabsorption, primary, 2	Cholestasis; Diarrhea				Biliary Cirrhosis, Primary, 1; Secondary Biliary Cholangitis; Cholestatic liver disease; Chronic diarrhea; Biliary cirrhosis; Cholecystolithiasis; Complications of Diabetes Mellitus; Cholelithiasis; Cholestasis; Primary biliary cirrhosis; Cognition Disorders; Diarrhea		Biliary Cholangitis; Cognitive disorder; Biliary cirrhosis; Cholestasis	Unfortunately, there is limited information available on the disease implications and targeted drug discovery efforts for SLC51B. However, given its involvement in bile acid secretion, it is possible that mutations in this gene could lead to disorders such as cholestasis or liver disease. As for targeted drug discovery efforts, it is possible that drugs targeting SLC51B could be developed to modu…
DLC1	Potential		DLC1 Rho GTPase activating protein		OMIM ID:114500 Colorectal cancer	Carcinoma of colon	Alzheimer Disease;Bipolar Disorder;Bronchodilator Agents;Emphysema;Exhalation;Lung Volume Measurements;Nitric Oxide;Nose;S-(3-hydroxypropyl)cysteine N-acetate;Smoking;Transforming Growth Factor beta;Venous Thromboembolism			Myelocele; NEURAL TUBE DEFECTS, SUSCEPTIBILITY TO; Chronic nasopharyngitis; Advanced Carcinoma; Sneezing; Supratentorial Embryonal Tumor, Not Otherwise Specified; Hereditary nonpolyposis colorectal carcinoma; Hyperostosis; Leiomyosarcoma of uterus; Spina Bifida Occulta; Paget Disease Extramammary; Meningomyelocele; Rectal Neoplasms; Adult Angiosarcoma; Childhood Angiosarcoma; Leukocyte adhesion d…	DOID:9256 colorectal cancer	Myelocele; Leiomyosarcoma Of Uterus; Meningomyelocele; Hereditary nonpolyposis colorectal cancer; Benign Neoplasm; Spina bifida occulta; Bladder carcinoma; Neoplasms; Ovarian cancer; Malignant Neoplasm; Renal Carcinoma; Ovarian neoplasm; Stomach Neoplasms; Gastric Cancer; Colorectal Neoplasms; Liver carcinoma; Colorectal Cancer; Schizophrenia	DLC1 is a tumor suppressor gene that is frequently inactivated in various types of cancer, including prostate, lung, colorectal, and breast cancers. Loss of DLC1 expression or function has been associated with increased tumor growth, invasion, and metastasis. Therefore, DLC1 has been proposed as a potential therapeutic target for cancer treatment. Several studies have investigated the use of smal…
INADL	Unclassified		PATJ crumbs cell polarity complex component				Body Composition;Body Mass Index;Body Weight;Bone Density;Circadian Rhythm;Energy Metabolism;Hip;Leptin;Methadone;Opioid-Related Disorders;Sleep;Sleep Initiation and Maintenance Disorders			Irritable bowel syndrome with diarrhea; Usher Syndrome, Type I; Circadian Rhythms; Excessive daytime sleepiness; body fat percentage (physical finding); Body Weight; Duration of sleep; Organic Mental Disorders, Substance-Induced; Prescription Drug Abuse; Polysomnography; Drug Use Disorders; Substance-Related Disorders; Lean body mass; Substance Dependence; Substance abuse problem; Drug habituatio…		Ischemic Stroke; Prostatic Neoplasms; Prostate cancer	Mutations in the PATJ gene have been associated with several diseases, including cancer and neurological disorders. In cancer, PATJ has been shown to play a role in tumor growth and metastasis, and its expression levels have been correlated with poor prognosis in several types of cancer. In neurological disorders, PATJ mutations have been linked to intellectual disability, autism spectrum disorde…
GAL3ST1	Unclassified		galactose-3-O-sulfotransferase 1							Progressive bulbar palsy; Motor Neuron Disease, Lower; Potassium aggravated myotonia; Papillon-Lefevre Disease; Anhidrosis; ADHF; Postinfarction; Sickle Cell-SS Disease; Diabetic macular edema; Marfan Syndrome; Episodic Kinesigenic Dyskinesia 1; Cone-Rod Dystrophy 2; Vascular calcification; Impulsive Behavior; Drug abuse; Invasive Ductal Breast Carcinoma; Essential Hypertension; Immune System Dis…			There is limited information available on the disease implications of GAL3ST1. However, studies have shown that mutations in this gene may be associated with reduced insulin resistance, which could have implications for diabetes and metabolic disorders. As for targeted drug discovery efforts, GAL3ST1 is a potential target for the development of drugs that modulate sulfonation pathways. Sulfonatio…
TNRC6B	Other	Global developmental delay with speech and behavioral abnormalities	trinucleotide repeat containing adaptor 6B	[ORPHA:528084] Non-specific syndromic intellectual disability	OMIM ID:619243 Global developmental delay with speech and behavioral abnormalities	Global developmental delay with speech and behavioral abnormalities; TNRC6B-related disorder; Inborn genetic diseases; Autism spectrum disorder; Neurodevelopmental disorder with dysmorphic facies and distal limb anomalies; Neurodevelopmental delay	Body Height;Body Mass Index;Circadian Rhythm;Hand Strength;Leiomyoma;Prostatic Neoplasms	TNRC6B-related neurodevelopmental disorder		Plexiform leiomyoma; Circadian Rhythms; Diverticular Diseases; Sclerocystic Ovaries; Height; Mean Corpuscular Volume (result); Respiratory Failure; Fibroid Tumor; Diastolic blood pressure; Neurodevelopmental Disorders; Waist-Hip Ratio; Uterine Fibroids; Finding of Mean Corpuscular Hemoglobin; Red Blood Cell Count measurement; Systolic Pressure; Polycystic Ovary Syndrome; Body mass index; Autism S…	DOID:13560 subserous uterine fibroid;DOID:13223 uterine fibroid	Plexiform leiomyoma; Uterine Fibroids; Diverticular Diseases; Neurodevelopmental Disorders; Nasopharyngeal Carcinoma; Sclerocystic Ovaries; Polycystic Ovary Syndrome; Prostate cancer; Breast Carcinoma	TNRC6B has been implicated in the development of subserous uterine fibroid and uterine fibroid, which are common benign tumors in women of reproductive age. Targeted drug discovery efforts have focused on identifying small molecules that can inhibit the activity of TNRC6B and thereby prevent the growth and proliferation of these tumors. One example of a successful drug on the market is ulipristal…
DHX8	Potential		DEAH-box helicase 8			Congenital anomaly of kidney and urinary tract				Hereditary Breast and Ovarian Cancer Syndrome			DHX8 has been implicated in several diseases, including cancer and viral infections. In cancer, DHX8 has been shown to be overexpressed in several types of tumors, including breast, lung, and colon cancer. Targeting DHX8 with small molecule inhibitors has been proposed as a potential therapeutic strategy for cancer treatment. In viral infections, DHX8 has been shown to be necessary for the replic…
ABLIM3	Potential		actin binding LIM protein family member 3				Body Mass Index;Forced Expiratory Volume			Forced expiratory volume function; Glomerular Filtration Rate; Vital capacity; Waist-Hip Ratio; Liver Cirrhosis, Experimental; Body mass index; Hyperactive behavior; Pain			There is limited information available on the disease implications of ABLIM3. However, a variant of this gene has been associated with pain sensitivity in male patients. Targeted drug discovery efforts for ABLIM3 are also limited, as the function of this gene is not well understood. There are currently no drugs on the market that specifically target ABLIM3. However, there are drugs that target ac…
GFM2	Potential		GTP dependent ribosome recycling factor mitochondrial 2	[ORPHA:565624] Combined oxidative phosphorylation defect type 39	OMIM ID:618397 Combined oxidative phosphorylation deficiency 39	Combined oxidative phosphorylation deficiency 39; GFM2-related disorder; Mitochondrial disease			Clinvar: phenotype not specified: likely pathogenic,pathogenic; Mitochondrial diseases: likely pathogenic,pathogenic	Trifunctional Protein Deficiency With Myopathy And Neuropathy; Leigh Syndrome Due To Mitochondrial Complex II Deficiency; Leigh Syndrome due to Mitochondrial Complex III Deficiency; Leigh Syndrome due to Mitochondrial Complex V Deficiency; Necrotizing encephalopathy, infantile subacute, of Leigh; Involuntary Movements; Leigh Syndrome due to Mitochondrial Complex IV Deficiency; LEIGH SYNDROME DUE …	DOID:0111475 combined oxidative phosphorylation deficiency 39	Necrotizing encephalomyelopathy; Combined Oxidative Phosphorylation Deficiency; Leigh Syndrome; Mitochondrial Diseases; Arthrogryposis multiplex congenita; Developmental regression; Dysarthria; Developmental Delay	There is limited information available on the disease implications of GFM2 mutations. However, mitochondrial dysfunction has been implicated in a wide range of diseases, including neurodegenerative disorders, metabolic disorders, and cancer. Targeted drug discovery efforts for mitochondrial dysfunction have focused on improving mitochondrial function, reducing oxidative stress, and promoting mito…
PNRC1	Unclassified		proline rich nuclear receptor coactivator 1				Mental Disorders			OTOFACIOCERVICAL SYNDROME 1; Orofacial cleft; OROFACIAL CLEFT 1; Chemically-Induced Liver Toxicity; Hepatitis, Toxic; Drug-Induced Acute Liver Injury; Hepatitis, Drug-Induced; Chemical and Drug Induced Liver Injury; Drug-Induced Liver Disease; Hepatitis B; Liver carcinoma; Neoplasms			There is limited information available on targeted drug discovery efforts for PNRC1, as its function is not fully understood. However, mutations in PNRC1 have been associated with various diseases, including breast cancer and Alzheimer's disease. In breast cancer, PNRC1 has been shown to interact with estrogen receptor alpha, a nuclear receptor that plays a key role in the development and progres…
RYR2	Other	Arrhythmogenic right ventricular dysplasia, familial, 2, catecholaminergic polymorphic ventricular tachycardia.	ryanodine receptor 2	[ORPHA:3286] Catecholaminergic polymorphic ventricular tachycardia; [ORPHA:293899] Familial isolated arrhythmogenic ventricular dysplasia biventricular form; [ORPHA:293888] Familial isolated arrhythmogenic ventricular dysplasia left dominant form; [ORPHA:293910] Familial isolated arrhythmogenic ventricular dysplasia right dominant form	OMIM ID:600996 Arrhythmogenic right ventricular dysplasia, familial, 2	Catecholaminergic polymorphic ventricular tachycardia 1; Ventricular arrhythmias due to cardiac ryanodine receptor calcium release deficiency syndrome; RYR2-related disorder; Cardiovascular phenotype; Arrhythmogenic right ventricular dysplasia 2; Arrhythmogenic right ventricular cardiomyopathy; Catecholaminergic polymorphic ventricular tachycardia; Paroxysmal familial ventricular fibrillation; Co…	Age of Onset;Amino Acids;Antineoplastic Agents;Binge-Eating Disorder;Bipolar Disorder;Cannabis;Exercise Test;Hormones;Hydroxymethylglutaryl CoA Reductases;Immunoglobulins;Precursor Cell Lymphoblastic Leukemia-Lymphoma;Rhabdomyolysis;Triglycerides	RYR2-related Catecholaminergic polymorphic ventricular tachycardia and intellectual disability	Arrhythmogenic right ventricular dysplasia, familial, 2: likely pathogenic,pathogenic,uncertain significance; Arrhythmogenic right ventricular cardiomyopathy: likely pathogenic,uncertain significance; Arrhythmogenic right ventricular cardiomyopathy, type 9: likely pathogenic,uncertain significance; Cardiac arrhythmia: likely pathogenic,uncertain significance; Cardiomyopathy: likely pathogenic,unc…	Caffeine dependence; Syncope, Effort; Bidirectional tachycardia; Catecholaminergic Polymorphic Ventricular Tachycardia Type 1; Cardiac channelopathy; Induced ventricular tachycardia; Other cardiomyopathies; Stress-induced polymorphic ventricular tachycardia; ARRHYTHMOGENIC RIGHT VENTRICULAR DYSPLASIA, FAMILIAL, 2; Dilatation of the ventricular cavity; Familial ventricular tachycardia; Atrial hype…	DOID:0050431 arrhythmogenic right ventricular cardiomyopathy;DOID:0060675 catecholaminergic polymorphic ventricular tachycardia 1	Stress-Induced Polymorphic Ventricular Tachycardia; Paroxysmal ventricular fibrillation; Catecholaminergic polymorphic ventricular tachycardia; Ventricular Cardiomyopathy; Arrhythmogenic right ventricular cardiomyopathy; Ventricular arrhythmia; Diabetic cardiomyopathy; Long QT Syndrome; Ventricular tachycardia; Ventricular Fibrillation; Autism Spectrum Disorder; Malignant Mesothelioma; Myocardial…	Mutations in the RYR2 gene have been linked to several cardiac disorders, including stress-induced polymorphic ventricular tachycardia (CPVT) and arrhythmogenic right ventricular dysplasia (ARVD). CPVT is a rare inherited arrhythmia syndrome that can cause sudden cardiac arrest in young individuals during physical activity or emotional stress. ARVD is a genetic disorder that affects the structure…
TET2	Autoimmune	Myeloproliferative Neoplasms, Immunodeficiency, Lupus	tet methylcytosine dioxygenase 2	[ORPHA:75564] Acquired idiopathic sideroblastic anemia; [ORPHA:86845] Acute myeloid leukaemia with myelodysplasia-related features; [ORPHA:98850] Aggressive systemic mastocytosis; [ORPHA:3318] Essential thrombocythemia; [ORPHA:729] POLYCYTHEMIA VERA; [ORPHA:824] Primary myelofibrosis; [ORPHA:98826] Refractory anemia; [ORPHA:100019] Refractory anemia with excess blasts type 1; [ORPHA:100020] Refra…	OMIM ID:619126 Immunodeficiency 75	EBV-positive nodal T- and NK-cell lymphoma; TET2-related disorder; Immunodeficiency 75; Clonal hematopoiesis; Myelodysplastic syndrome; Third degree atrioventricular block; Multiple myeloma	Body Height;Breast Neoplasms;Bronchodilator Agents;Colitis, Ulcerative;Education;Forced Expiratory Volume;Inflammatory Bowel Diseases;Lung Volume Measurements;Melanoma;Pulmonary Disease, Chronic Obstructive;Tonsillectomy;Tuberculosis;Vaccine Potency			Abnormal albumin level; Single lineage myelodysplasia; Abnormal mean corpuscular volume; Abnormal number of granulocyte precursors; Dysplastic granulopoesis; Multiple lineage myelodysplasia; Chronic Myelomonocytic Leukemia-1; Megaloblastic erythroid hyperplasia; Hyposegmentation of neutrophil nuclei; Systemic mastocytosis with associated clonal, hematologic non-mast-cell lineage disease; Acute my…	DOID:9119 acute myeloid leukemia;DOID:0080188 chronic myelomonocytic leukemia;DOID:3748 esophagus squamous cell carcinoma;DOID:684 hepatocellular carcinoma;DOID:3908 lung non-small cell carcinoma;DOID:0050908 myelodysplastic syndrome;DOID:2226 myeloproliferative neoplasm;DOID:9261 nasopharynx carcinoma;DOID:612 primary immunodeficiency disease;DOID:10534 stomach cancer	Myeloid Leukemia With Multilineage Dysplasia; Single lineage myelodysplasia; Dysplastic granulopoesis; Multiple lineage myelodysplasia; Myelodysplastic syndrome; Anemia With Ringed Sideroblasts; Angioimmunoblastic T-cell lymphoma; Systemic Mastocytosis With Associated Clonal, Hematologic Non-Mast-Cell Lineage Disease; Systemic Mastocytosis With Associated Hematologic Neoplasm; Budd-Chiari syndrom…	Mutations in the TET2 gene have been linked to various myeloproliferative disorders, including myelodysplastic syndrome, acute myeloid leukemia, and chronic myelomonocytic leukemia. As a result, TET2 has become a target for drug discovery efforts aimed at treating these diseases. One approach has been to develop small molecule inhibitors of TET2 activity, which could potentially restore normal DN…
MCM10	Immunodeficiency	Immunodeficiency 80 with or without congenital cardiomyopathy	minichromosome maintenance 10 replication initiation factor		OMIM ID:619313 Immunodeficiency 80 with or without congenital cardiomyopathy	Fetal Cardiomyopathy; Immunodeficiency 80 with or without congenital cardiomyopathy				Megalencephaly cutis marmorata telangiectatica congenita; Node-positive breast cancer; FANCONI ANEMIA, COMPLEMENTATION GROUP A (disorder); Fanconi Anemia; Urothelial Carcinoma; Carcinoma, Transitional Cell; Adult Medulloblastoma; Childhood Medulloblastoma; Medulloblastoma; Malignant tumor of cervix; cervical cancer; Cervix carcinoma; Squamous cell carcinoma of esophagus; Adenocarcinoma of lung (d…	DOID:612 primary immunodeficiency disease	Liver carcinoma	Mutations in the MCM10 gene have been associated with various types of cancer, including breast, ovarian, and lung cancer. In particular, overexpression of MCM10 has been observed in breast cancer and is associated with poor prognosis. Targeting MCM10 has been proposed as a potential therapeutic strategy for cancer treatment. Several small molecule inhibitors of MCM10 have been identified, includ…
WDR44	Unclassified		WD repeat domain 44										There is limited information available on the disease implications of WDR44. However, some studies have suggested that mutations in this gene may be associated with certain types of cancer, including breast cancer and hepatocellular carcinoma. Targeted drug discovery efforts for WDR44 are also limited, as the exact function of the protein encoded by this gene is still being studied. Currently, th…
UPK3B	Unclassified		uroplakin 3B							X-Linked Lissencephaly; Craniofacial asymmetry; Ectromelia; Smallpox; Erythema Chronicum Migrans; Glossitis, Benign Migratory; Lyme Arthritis; Paratuberculosis; Rubella; Ganglioglioma; Fleck corneal dystrophy; Gingivitis; Lymphoma, Large-Cell, Follicular; Alzheimer Disease, Early Onset; Lyme Disease; Mycobacterium Infections; Motor Neuron Disease; Leishmaniasis; Niemann-Pick Disease, Type C; Reti…			There is limited information available on the disease implications of UPK3B. However, mutations in UPK1B have been associated with urothelial carcinoma, a type of bladder cancer. Targeted drug discovery efforts for urothelial carcinoma have focused on inhibitors of the fibroblast growth factor receptor (FGFR) pathway, which is frequently altered in this cancer type. Some examples of successful dr…
CES1	Potential	Drug metabolism, altered, ces1-related	carboxylesterase 1		OMIM ID:618057 Drug metabolism, altered, ces1-related	DRUG METABOLISM, ALTERED, CES1-RELATED	Dabigatran		Drug metabolism, altered, ces1-related: pathogenic; Clopidogrel response - efficacy: drug response	DRUG METABOLISM, ALTERED, CES1-RELATED; Cholesterol Ester Storage Disease; Narcotic Abuse; Narcotic Dependence; Opiate Abuse; Opioid-Related Disorders; Opioid abuse; Wolman Disease; Hyalinosis, Systemic; Post stroke depression; Oculocerebrorenal Syndrome; Meningococcal Infections; Leptospirosis; Adult B Acute Lymphoblastic Leukemia; Opiate Addiction; Pre B-cell acute lymphoblastic leukemia; Child…	DOID:9256 colorectal cancer;DOID:3119 gastrointestinal system cancer	Inborn Errors Of Metabolism; Hypercholesterolemia; Lung Neoplasms; Lung Cancer; Obesity	Carboxylesterase 1 (CES1) has been implicated in various diseases, including cancer, obesity, and drug addiction. In cancer, CES1 has been shown to be overexpressed in certain types of tumors, such as breast and lung cancer, and may play a role in tumor growth and progression. In obesity, CES1 has been linked to the metabolism of dietary fats and cholesterol, and its inhibition has been proposed …
NRAS	Autoimmune	Somatic rectal cancer, follicular thyroid cancer, autoimmune lymphoproliferative syndrome, Noonan syndrome, and juvenile myelomonocytic leukemia	NRAS proto-oncogene, GTPase	[ORPHA:146] Differentiated thyroid carcinoma; [ORPHA:86834] Juvenile myelomonocytic leukemia; [ORPHA:389] Langerhans cell histiocytosis; [ORPHA:626] Large congenital melanocytic nevus; [ORPHA:2612] Linear nevus sebaceus syndrome; [ORPHA:411533] NON RARE IN EUROPE; [ORPHA:648] Noonan Syndrome; [ORPHA:268114] RAS-associated autoimmune leukoproliferative disease	OMIM ID:114500 Colorectal cancer	Noonan syndrome 6; NRAS-related disorder; Noonan syndrome and Noonan-related syndrome; RASopathy; Colorectal cancer; Noonan syndrome; Anemia; Neoplasm of stomach; Melanoma; Cardiovascular phenotype; Acute myeloid leukemia; Non-small cell lung carcinoma; Myelodysplastic syndrome progressed to acute myeloid leukemia; Neoplasm; Increased nuchal translucency; Autoimmune lymphoproliferative syndrome t…	Autistic Disorder	OMIM ID:613224 Noonan syndrome 6	Acute myeloid leukemia: drug response,likely pathogenic,not provided,pathogenic,uncertain significance; Adenocarcinoma of stomach: drug response,likely pathogenic,not provided,pathogenic,uncertain significance; Adenoid cystic carcinoma: likely pathogenic,not provided,pathogenic; Adrenocortical carcinoma: drug response,likely pathogenic,not provided,pathogenic,uncertain significance; Bladder cance…	Leukemia, Experimental; Malignant melanoma of rectum; Melanomatosis; NEUROCUTANEOUS MELANOSIS, SOMATIC; Neurocutaneous melanosis; Numerous congenital melanocytic nevi; Spondylocostal Dysostosis with Anal Atresia and Urogenital Anomalies; childhood acute myeloid leukemia/other myeloid malignancies; Central nervous system melanoma; Dermatitis acneiform; Genitourinary dysplasia; Long eyebrows; Nevus…	DOID:9952 acute lymphoblastic leukemia;DOID:9119 acute myeloid leukemia;DOID:0110117 autoimmune lymphoproliferative syndrome type 4;DOID:9256 colorectal cancer;DOID:0111162 epidermal nevus;DOID:3068 glioblastoma;DOID:684 hepatocellular carcinoma;DOID:0111359 large congenital melanocytic nevus;DOID:0111530 linear nevus sebaceous syndrome;DOID:1909 melanoma;DOID:9538 multiple myeloma;DOID:0050908 m…	Adenocarcinoma Of Rectum; Congenital Melanocytic Nevus; Nevus spilus; Epidermal nevus syndrome; Inflammatory Linear Verrucous Epidermal Nevus; Large congenital melanocytic nevus; Linear Verrucous Epidermal Nevus; Verrucous Epidermal Nevus; Malignant Peripheral Nerve Sheath Tumor; Nonepidermolytic Keratinocytic Nevus; Autoimmune Leukoproliferative Disorder; CSF pleocytosis; Neurofibrosarcoma; Rect…	Mutations in the NRAS gene have been linked to various diseases, including somatic rectal cancer, follicular thyroid cancer, autoimmune lymphoproliferative syndrome, Noonan syndrome, and juvenile myelomonocytic leukemia. Targeted drug discovery efforts have focused on developing inhibitors of NRAS signaling as a potential treatment for these diseases. However, developing effective inhibitors has …
ATRNL1	Unclassified		attractin like 1				Attention Deficit Disorder with Hyperactivity;Bipolar Disorder;Menarche;Mental Processes;Plaque, Atherosclerotic			Adult hypophosphatasia (disorder); Pseudo-fractures; SUBCORTICAL BAND HETEROTOPIA, X-LINKED; Infantile hypophosphatasia; Pleomorphic Lipoma; TROPICAL CALCIFIC PANCREATITIS; Hypophosphatasia; Subcortical Band Heterotopia; Sagittal craniosynostosis; Scaphycephaly; Hepatic necrosis; Hypocalciuric hypercalcemia, familial, type 1; Hereditary pyropoikilocytosis; Liposarcoma, well differentiated; Chroni…		Asthma	There is limited information available on the disease implications of ATRNL1. However, some studies have suggested that ATRNL1 may play a role in cancer progression and metastasis. For example, one study found that ATRNL1 expression was significantly higher in metastatic melanoma cells compared to primary melanoma cells. Additionally, another study found that ATRNL1 expression was associated with…
P2RY8	Potential	Lupus, Multiple myeloma	P2Y receptor family member 8			Multiple myeloma				Lymphoblastic leukemia in children; Mixed phenotype acute leukemia; L2 Acute Lymphoblastic Leukemia; Childhood B Acute Lymphoblastic Leukemia; Hereditary hemochromatosis; Neoplasm, Residual; Adult Burkitt Lymphoma; Childhood Burkitt Lymphoma; Lymphoma, Follicular; Precursor B-cell lymphoblastic leukemia; Mental Retardation; Burkitt Lymphoma; Acute leukemia; Complete Trisomy 21 Syndrome; Down Synd…		Lymphoblastic Leukemia	Mutations in the P2RY8 gene have been associated with various types of cancer, including acute lymphoblastic leukemia (ALL) and diffuse large B-cell lymphoma (DLBCL). In ALL, P2RY8 is often deleted or silenced, leading to the loss of its tumor-suppressive function. Targeted drug discovery efforts have focused on developing small molecule agonists or antagonists of P2RY8 to modulate its activity i…
AGO1	Potential		argonaute RISC component 1	[ORPHA:528084] Non-specific syndromic intellectual disability		Neurodevelopmental disorder with language delay and behavioral abnormalities, with or without seizures; Inborn genetic diseases; Intellectual disability; AGO1-related neurodevelopmental disorder				Hidradenitis Suppurativa; Suicidal; Influenza A virus infection; Autoimmune thyroid disease (AITD); Nodule; Hepatitis B, Chronic; Malignant mesothelioma; Precancerous Conditions; Malignant neoplasm of skin; Ovarian Carcinoma; Alcoholic Intoxication, Chronic; Developmental delay (disorder); Graves Disease; Tumor Angiogenesis; Attention deficit hyperactivity disorder; Generalized hypotonia; Maligna…	DOID:0050741 alcohol dependence	Malignant Mesothelioma; Autism; Developmental Delay; Mental retardation	AGO1 has been implicated in various diseases, including cancer, viral infections, and neurological disorders. In cancer, AGO1 has been shown to be overexpressed in several types of tumors, including breast, lung, and ovarian cancers, and its inhibition has been proposed as a potential therapeutic strategy. In viral infections, AGO1 plays a role in the antiviral response by binding to viral RNA an…
EREG	Potential		epiregulin				Attention Deficit Disorder with Hyperactivity;Vascular Calcification			Ferrochelatase deficiency; Deep caries; Erythropoietic Protoporphyria; Middle Ear Cholesteatoma; HEMIHYPERPLASIA, ISOLATED; Juvenile angiofibroma; Angiofibroma; Tuberculosis, extrapulmonary; Skin toxicity; skin damage; Truncus Arteriosus, Persistent; Atypical Teratoid Rhabdoid Tumor; Temporomandibular Joint Disorders; Hamartoma; Herpes NOS; Cholesteatoma; Early-Stage Breast Carcinoma; Malignant F…	DOID:0050598 extrapulmonary tuberculosis;DOID:2957 pulmonary tuberculosis;DOID:399 tuberculosis	Erythropoietic Protoporphyria; Ferrochelatase Deficiency; Ovarian cancer; Ovarian neoplasm; Breast Cancer	EREG has been implicated in various diseases, including cancer, inflammatory bowel disease, and psoriasis. In cancer, EREG has been shown to promote tumor growth and metastasis in breast, lung, colon, and other cancers. Targeting EREG signaling pathways has emerged as a potential therapeutic strategy for cancer treatment. Several drugs targeting EREG and its receptors, such as EGFR and ERBB4, hav…
LILRA6	Autoimmune	rheumatoid arthritis, multiple sclerosis	leukocyte immunoglobulin like receptor A6				Hydroxymethylglutaryl CoA Reductases			Pulmonary Pathology; Birth Weight; Cytomegalovirus Infections; Dermatitis, Atopic; Idiopathic Pulmonary Fibrosis; Eczema; Blood Protein Measurement; Septicemia; Sepsis; Leukemia, Myelocytic, Acute			There is limited information available on the disease implications of LILRA6. However, some studies have suggested that it may play a role in autoimmune diseases such as rheumatoid arthritis and multiple sclerosis. Targeted drug discovery efforts for LILRA6 are also limited, but some studies have explored the potential of using LILRA6 as a therapeutic target for these autoimmune diseases. Current…
SLC35G5	Unclassified		solute carrier family 35 member G5										There is limited information available on the disease implications of SLC35G5. However, recent studies have suggested that mutations in this gene may be associated with developmental disorders such as intellectual disability and autism spectrum disorder. Targeted drug discovery efforts for SLC35G5 are currently underway, with a focus on identifying small molecule inhibitors that can modulate its …
PLEC	Other	Muscular dystrophy, limb-girdle, autosomal recessive 17	plectin	[ORPHA:1114] Aplasia cutis congenita; [ORPHA:257] EPIDERMOLYSIS BULLOSA SIMPLEX WITH MUSCULAR DYSTROPHY; [ORPHA:158684] EPIDERMOLYSIS BULLOSA SIMPLEX WITH PYLORIC ATRESIA; [ORPHA:79401] PLEC-related intermediate epidermolysis bullosa simplex without extracutaneous involvement; [ORPHA:254361] Plectin-related limb-girdle muscular dystrophy R17	OMIM ID:613723 Muscular dystrophy, limb-girdle, autosomal recessive 17	Epidermolysis bullosa simplex with nail dystrophy; Autosomal recessive limb-girdle muscular dystrophy type 2Q; Epidermolysis bullosa simplex 5B, with muscular dystrophy; Epidermolysis bullosa simplex 5C, with pyloric atresia; Epidermolysis bullosa simplex, Ogna type; PLEC-related disorder; Qualitative or quantitative defects of plectin; Myopathy; Abnormality of the musculature; Abnormality of the…	Body Height;Bronchodilator Agents;Cholesterol;Cholesterol, LDL;Fibrinogen;Forced Expiratory Volume;Heart Rate;Platelet Count	OMIM ID:613723 Muscular dystrophy, limb-girdle, autosomal recessive 17	Clinvar: phenotype not specified: likely pathogenic,pathogenic,uncertain significance; Epidermolysis bullosa junctionalis with pyloric atresia: pathogenic; Epidermolysis bullosa simplex with pyloric atresia: pathogenic; Epidermolysis bullosa simplex, ogna type: pathogenic; Epidermolysa bullosa simplex and limb girdle muscular dystrophy: likely pathogenic,pathogenic,uncertain significance; Epiderm…	Axial muscle atrophy; Bilateral facial muscle weakness; EPIDERMOLYSIS BULLOSA SIMPLEX WITH NAIL DYSTROPHY; MUSCULAR DYSTROPHY, LIMB-GIRDLE, TYPE 2Q; Diffuse alopecia; Epidermolysis Bullosa Simplex With Pyloric Atresia; Epidermolysis bullosa simplex, Ogna type; Onychogryposis of toenails; Proximal upper limb muscle hypertrophy; Skin fragility with non-scarring blistering; Abnormality of the stomac…	DOID:0110285 autosomal recessive limb-girdle muscular dystrophy type 2Q;DOID:4644 epidermolysis bullosa simplex;DOID:0060736 epidermolysis bullosa simplex Ogna type;DOID:0090017 epidermolysis bullosa simplex with muscular dystrophy	Epidermolysa Bullosa Simplex And Limb Girdle Muscular Dystrophy; Epidermolysis Bullosa Simplex With Muscular Dystrophy; Epidermolysis Bullosa Simplex Without Extracutaneous Involvement; Epidermolysis Bullosa Simplex With Nail Dystrophy; Epidermolysis Bullosa Simplex With Pyloric Atresia; Lambert-Eaton Myasthenic Syndrome; Punctate keratitis; Congenital pyloric atresia; Junctional split; Epidermol…	Mutations in the plectin gene have been linked to several human diseases, including epidermolysis bullosa simplex with muscular dystrophy (EBS-MD), EBS-pyloric atresia (PA), and EBS-Ogna. EBS-MD is a rare genetic disorder characterized by skin blistering and muscle weakness, while EBS-PA is a severe form of EBS that affects the digestive system. EBS-Ogna is a milder form of EBS that primarily aff…
ZNF98	Unclassified		zinc finger protein 98				Cholesterol, LDL;Dental Caries;Hydroxymethylglutaryl CoA Reductases			response to statin; Bilirubin measurement; Dental caries; Systolic Pressure; Metabolic Syndrome X		Metabolic Syndrome	There is limited information available on the disease implications of ZNF98. However, some studies have suggested that mutations in this gene may be associated with certain types of cancer, including breast cancer and leukemia. Targeted drug discovery efforts for ZNF98 are also limited, as the function of this gene is not well understood. However, some studies have suggested that targeting zinc f…
TLX3	Potential		T cell leukemia homeobox 3	[ORPHA:99861] Precursor T-cell acute lymphoblastic leukemia						Acute bilineal leukemia; Sleep-related respiratory failure; Congenital central hypoventilation; Infant T Acute Lymphoblastic Leukemia; Synovial Cyst; Adult T Acute Lymphoblastic Leukemia; Myxoid cyst; Childhood T Acute Lymphoblastic Leukemia; Lymphoid leukemia; Hematopoietic Neoplasms; Neoplasm, Residual; Addictive Behavior; Hirschsprung Disease; Leukemia, T-Cell; Adult T-Cell Lymphoma/Leukemia; …		Lymphoblastic Leukemia	TLX3 is a promising target for drug discovery efforts in T-cell acute lymphoblastic leukemia (T-ALL). Several studies have shown that TLX3 plays a critical role in the development and progression of T-ALL, making it an attractive target for therapeutic intervention. One approach to targeting TLX3 is through the use of small molecule inhibitors that can disrupt its function. For example, a recent …
SLC2A8	Unclassified		solute carrier family 2 member 8							Addictive Behavior; Hypothyroidism; Fever; Fetal Growth Retardation; Non-alcoholic Fatty Liver Disease; Diabetes Mellitus, Insulin-Dependent; Multiple Myeloma; Diabetes Mellitus, Non-Insulin-Dependent; Alzheimer's Disease; Neoplasms			SLC2A8 has been implicated in several diseases, including type 2 diabetes, obesity, and cancer. In type 2 diabetes, SLC2A8 has been shown to play a role in glucose uptake and insulin resistance. In obesity, SLC2A8 has been linked to increased glucose uptake in adipose tissue, leading to increased fat storage. In cancer, SLC2A8 has been found to be upregulated in several types of tumors, including…
PDE12	Potential		phosphodiesterase 12							Cardiovirus Infections; Respiratory Syncytial Virus Infections; Childhood Glioblastoma; Adult Glioblastoma; Glioblastoma; Glioblastoma Multiforme			There is limited information available on the disease implications of PDE12. However, recent studies have suggested that mutations in PDE12 may be associated with neurodevelopmental disorders such as autism spectrum disorder and intellectual disability. Targeted drug discovery efforts for PDE12 are also limited, but some studies have suggested that PDE12 inhibitors may have potential therapeutic …
NRXN2	Potential		neurexin 2				Biomarkers;Bronchodilator Agents;Forced Expiratory Volume;Gout;Pulmonary Disease, Chronic Obstructive;Uric Acid			Leukocyte Adhesion Deficiency, Type III; Memory Loss; Amnesia; Gout; Arthritis, Gouty; Autistic behavior; Uric acid measurement (procedure); Spinal Muscular Atrophy; Pervasive Development Disorder; Neurodevelopmental Disorders; Developmental delay (disorder); mathematical ability; Body mass index; Autism Spectrum Disorders; Autistic Disorder; Global developmental delay; Intellectual Disability; S…		Autism Spectrum Disorder; Gouty arthritis; Gout; Autism; Schizophrenia; Mental retardation	NRXN2 has been implicated in several neurological and psychiatric disorders, including autism spectrum disorder (ASD), schizophrenia, and addiction. Studies have shown that mutations in NRXN2 are associated with an increased risk of developing ASD and schizophrenia. Additionally, altered expression of NRXN2 has been observed in the brains of individuals with addiction. Targeted drug discovery eff…
A2ML1	Potential		alpha-2-macroglobulin like 1		OMIM ID:166760 Otitis media, susceptibility to	Otitis media, susceptibility to	Eye Movements		Nonsyndromic otitis media: pathogenic,risk factor; Otitis media, susceptibility to: pathogenic,risk factor	OTITIS MEDIA, SUSCEPTIBILITY TO (finding); Paraneoplastic pemphigus; Aplasia of the semicircular canal; Noonan syndrome-like disorder with loose anagen hair; Abnormal platelet function; Noonan-Like Syndrome With Loose Anagen Hair; Enlarged thorax; Abnormality of the spleen; Philadelphia chromosome positive chronic myelogenous leukemia; Cardio-facio-cutaneous syndrome; Abnormal hair quantity; Apla…	DOID:10754 otitis media	Cardiofaciocutaneous syndrome; Costello syndrome; Noonan-Like Syndrome With Loose Anagen Hair; LEOPARD Syndrome; Noonan Syndrome; Cystic hygroma; Abnormal dermatoglyphic pattern; Melanocytic nevus; Radioulnar Synostosis; Neck Webbing; Congenital Pectus Carinatum; Hypogonadotropic Hypogonadism; Proptosis; Otitis media; Congenital Pectus Excavatum; Camptodactyly of fingers; Brachydactyly; Dysarthri…	A2ML1 has been implicated in several diseases, including Noonan syndrome and otitis media. Noonan syndrome is a genetic disorder characterized by facial abnormalities, short stature, heart defects, and developmental delays. Mutations in the A2ML1 gene have been identified in individuals with Noonan syndrome, suggesting a potential role for the protein in the development of this disorder. Otitis m…
DAND5	Unclassified		DAN domain BMP antagonist family member 5							Deep Vein Thrombosis; Congenital heart disease; Heart Diseases; Secondary malignant neoplasm of liver; Coronary heart disease; Malignant neoplasm of colon and/or rectum; Primary malignant neoplasm of lung; Non-Small Cell Lung Carcinoma; Carcinoma of lung; Malignant neoplasm of lung; Colorectal Carcinoma; Neoplasm Metastasis; Neoplasms			There is limited information available on the disease implications of DAND5. However, studies have suggested that mutations in the gene may be associated with congenital heart defects and other developmental abnormalities. Targeted drug discovery efforts for DAND5 are also limited, but the protein's role as a BMP antagonist makes it a potential target for the development of drugs that can modulat…
ACTR5	Potential		actin related protein 5							Non-alcoholic Fatty Liver Disease; Glioblastoma Multiforme		Non-Alcoholic Fatty Liver Disease	There is limited information available on the disease implications of ACTR5 mutations. However, studies have shown that mutations in other genes that are part of the Ino80 complex, such as INO80 and ARP8, are associated with developmental disorders and cancer. Therefore, it is possible that mutations in ACTR5 may also contribute to these diseases. As of now, there are no targeted drug discovery e…
ATG9B	Potential		autophagy related 9B			Premature ovarian failure			Bardet-biedl syndrome 12: likely pathogenic,pathogenic; Bardet-biedl syndrome: likely pathogenic,pathogenic	Sporadic Breast Carcinoma; Lichen Planus, Oral; Hepatocarcinogenesis; Malignant neoplasm of thyroid; Thyroid Neoplasm; Thyroid carcinoma; Conventional (Clear Cell) Renal Cell Carcinoma; Secondary malignant neoplasm of lymph node			Mutations in ATG9B have been linked to several types of cancer, including breast, lung, and ovarian cancer. Disruptions to autophagy, which is regulated by ATG9B, have also been implicated in neurodegenerative diseases such as Alzheimer's and Parkinson's disease. Targeted drug discovery efforts have focused on developing drugs that can modulate autophagy and potentially treat these diseases. One …
FAM136A	Other	Meniere disease	family with sequence similarity 136 member A			Meniere disease				Meniere Disease; Myasthenia Gravis; Low density lipoprotein cholesterol measurement; Serum total cholesterol measurement; Familial (FPAH)		Meniere Disease	FAM136A mutations have been associated with familial Meniere's disease, a disorder characterized by recurrent episodes of vertigo, hearing loss, and tinnitus. However, the exact role of FAM136A in the pathogenesis of Meniere's disease is not yet fully understood. There are currently no targeted drug discovery efforts specifically for FAM136A, but there are several drugs on the market that are use…
LRRC37B	Unclassified		leucine rich repeat containing 37B				Body Height		Arthrogryposis multiplex congenita 6: pathogenic; Clinvar: phenotype not specified: likely pathogenic; Infantile nephronophthisis: pathogenic; Nemaline myopathy: pathogenic; Nemaline myopathy 2: pathogenic; Nephronophthisis: pathogenic	Height; Neurofibromatosis 1; Body Height			Unfortunately, there is currently limited information available on the disease implications and targeted drug discovery efforts for LRRC37B. As the function of this gene is not well understood, it is difficult to predict its potential involvement in disease pathways. Additionally, there are no known drugs on the market that specifically target LRRC37B. However, further research on the function of…
OR6C65	Unclassified		olfactory receptor family 6 subfamily C member 65						Clinvar: phenotype not specified: pathogenic				There is limited information available on the disease implications of OR6C65. However, olfactory receptors have been implicated in various diseases, including Alzheimer's disease, Parkinson's disease, and schizophrenia. Targeted drug discovery efforts for olfactory receptors are still in the early stages, but there is potential for the development of drugs that can modulate olfactory receptor act…
TRIOBP	Other	Deafness, autosomal recessive 28	TRIO and F-actin binding protein	[ORPHA:90636] Rare autosomal recessive non-syndromic sensorineural deafness type DFNB	OMIM ID:609823 Deafness, autosomal recessive 28	Autosomal recessive nonsyndromic hearing loss 28; TRIOBP-related disorder; Rare genetic deafness; Hearing loss, autosomal recessive; See cases; Hearing impairment; Nonsyndromic genetic hearing loss	Age-Related Hearing Impairment 1;Optic Disk		Clinvar: phenotype not specified: likely pathogenic,pathogenic; Ichthyosis vulgaris: likely pathogenic,pathogenic; Primary ciliary dyskinesia: pathogenic	Deafness, Autosomal Recessive 28; Profound sensorineural hearing impairment; response to simvastatin; Severe sensorineural hearing impairment; DEAFNESS, AUTOSOMAL RECESSIVE (disorder); Violence; Nonsyndromic Deafness; Muscle Rigidity; Brain Diseases; Intelligence; hearing impairment; Systolic Pressure; mathematical ability; Childhood Glioblastoma; Adult Glioblastoma; Glioma; Diabetes Mellitus, No…	DOID:0110486 autosomal recessive nonsyndromic deafness 28	Non-Syndromic Sensorineural Deafness; Deafness; Diabetes Mellitus	Mutations in the TRIOBP gene have been associated with autosomal recessive nonsyndromic deafness, specifically DFNB28. This form of deafness is characterized by severe to profound hearing loss that is present from birth. There are currently no targeted drug discovery efforts for TRIOBP-related deafness, and treatment options are limited to hearing aids and cochlear implants. While there are no dr…
